# Supplementary material for: Single-Cell Deconvolution of Head and Neck Squamous Cell Carcinoma
Source: Cancers (Basel). 2021 Mar 11;13(6):1230. doi: 10.3390/cancers13061230 (PMC7999850; doi:10.3390/cancers13061230)
Supplement: Supplementary file 1 [file cancers-13-01230-s001.zip]

Archive with 6 entries (6 files):
- for_cancers/0_deconvolution_supplement_v4_cancers.docx
- for_cancers/fileS1.txt
- for_cancers/fileS2.txt
- for_cancers/fileS3.tsv
- for_cancers/fileS4.txt
- for_cancers/fileS5.txt
