# Supplementary material for: Single-Cell Deconvolution of Head and Neck Squamous Cell Carcinoma
Source: Cancers (Basel). 2021 Mar 11;13(6):1230. doi: 10.3390/cancers13061230 (PMC7999850; doi:10.3390/cancers13061230)
Supplement: Supplementary file 1 [file cancers-13-01230-s001.zip › for_cancers/fileS1.txt]

sample	Fibroblast	Malignant	B.cell	Myocyte	Macrophage	Endothelial	T.cell	Dendritic	Mast	P.value	Correlation	RMSE	caseid
0023fae1-205d-4626-a932-a64cb37d4732	0.0542893621659008	0.870688064730776	0.00115733903112771	0	0.0529789085940581	0.00979942682133854	0.00772598822157257	0.00310734717000576	0.000253563265220942	0	0.616717582281419	0.792315742244385	TCGA-BB-4228
0030d77c-a546-4086-9443-00d0f810c79d	0.0561157027661699	0.873647490675423	0.000152534415386891	0.0139415180932972	0.0413194754637057	0.00725834808891698	0.00756493049710026	0	0	0	0.956751859352916	0.519024033578627	TCGA-UF-A7JH
0077f87b-f1b3-40cd-81a3-97c254108a11	0.00914680693349749	0.988502610505574	0	0.000101179592142492	0.00210473259043615	0	0.000133049769374929	3.19659393961786e-06	8.42401503548672e-06	0	0.922166681530094	0.507777847870617	TCGA-CV-6945
008cfb58-052a-4249-ac72-c3fb857de845	0.00975806250858021	0.950349318090594	0.000922812096648686	4.63042683851979e-05	0.03099469694927	0.00525530487456356	0.00257975275170777	0	9.37484602503904e-05	0	0.906473298465475	0.538948297504547	TCGA-IQ-A6SH
00ea2763-6c6e-491e-a158-3197fd872b9b	0.114271037998329	0.669549757036634	0.00904969359964149	0.0160956339182444	0.140057471033708	0.0356449250628165	0.0137586331047965	0.000996153279774928	0.000576694966055994	0	0.884886686433229	0.658681790700238	TCGA-CN-5358
00ebf1d3-7a4d-419e-a9ef-123f2c12f20c	0.00110714719295706	0.976870292288969	0	0.0018647960737467	0.012744581607706	0.00118944449406519	0.00622373834255626	0	0	0	0.900435377922505	0.536431933795129	TCGA-CV-A6JN
01402385-9e5d-48f6-b16d-f29651c7f479	0.15173226665489	0.766852918842432	0	0.00381136850348934	0.0456058574553972	0.0256471649388546	0.00435246139398819	0.00143045739495403	0.000567504815994146	0	0.700183847636798	0.751053400735246	TCGA-CR-7397
022f2cd2-87ce-4a20-a5d6-85302d2bcb26	0.0096553866846703	0.903547186589938	0.000505666752789381	0	0.0496457232269682	0.0163035060490625	0.0202955363116587	4.6994384913145e-05	0	0	0.899042969800268	0.563157297706036	TCGA-BA-5556
0248612e-92e6-42c9-8165-2a1772691a84	0.0724447392309319	0.720441875994222	0.0105570687030348	0	0.151513407401726	0.0326339409648199	0.0124089677052649	0	0	0	0.321347556360956	0.955392118847005	TCGA-CV-5430
02eab57a-61e4-4e57-8d62-5fcc6b435209	0.0681001536102015	0.736578411081405	0	0.0655458529328346	0.0825388123327039	0.0447276211949781	0	0.00154138387516613	0.000967764972711336	0	0.557936148521841	0.836370028368869	TCGA-CV-6936
03e89f22-850f-4dbf-b0ef-a8e8342a5afa	0.0191759491817299	0.686611979423808	0.0137261754956443	0	0.200620323580724	0.0345257239067399	0.0419039609224778	0.00305322693773012	0.000382660551145423	0	0.639524194339952	0.794595169666535	TCGA-CR-6481
04061ebf-6c40-4ece-b2b4-fa4e797b947e	0.0348272644395188	0.839496937145526	0.00496911669403563	0	0.0725181974063478	0.032731495822167	0.0148654187725061	0	0.000591569719898702	0	0.918857654445779	0.568874545017998	TCGA-CV-6942
04b92be0-6a20-4d04-99c8-f3eecd3986e5	0.00947147520382794	0.970090831577966	0.00159534700268985	0	0.0124960290301185	0.00202238634386964	0.00261746969245833	0.0016125813465956	9.38798024743058e-05	0	0.898781395888178	0.540546651809517	TCGA-CN-A498
04d03b73-7ca5-4d5a-acae-2eb38eb79c44	0.0125230599030734	0.764738173692407	0.00158858311531586	0.115535570634373	0.0781991585375861	0.015860717356676	0.0113468082041152	0	0.000207928556452937	0	0.933189177500367	0.582229772082007	TCGA-D6-A6EM
05c86ce2-4452-4155-b039-bae99785c461	0.0230069545958966	0.943876672111486	0.000382051029075645	0	0.0160644245702245	0.00970674831576085	0.00422680444643077	0.00270899090892287	2.73540222032477e-05	0	0.897658009388161	0.550781539374945	TCGA-F7-A50I
063d611d-1510-4953-b655-14e44f6e9740	0.0184534597079124	0.88254371047821	0	0.0604599798425323	0.0142157143391067	0.0226235681623118	0.000915709890639349	0.000777017005418733	1.08405738681267e-05	0	0.611289238158974	0.795157602893013	TCGA-CV-7103
068dae15-e285-45ed-bd76-c54ffabb7a98	0.0179868489395344	0.929932528559856	0	0	0.0359505528509764	0.00270166600869809	0.0131800589555533	0	0.000248344685381555	0	0.901945994643316	0.551072392335646	TCGA-CN-4734
071525c4-f802-4728-81ca-fa1c3a72cd36	0.0575422508393965	0.710847250409299	0.0460597386913778	0.000154154665371869	0.124640884459918	0.0353884183485217	0.0247786186116066	0	0.000588683974509378	0	0.520849310339482	0.857128744402158	TCGA-TN-A7HI
076d7f86-5a78-448b-8a78-c2882fdfc772	0.122463408470432	0.697478272280885	0	0.0173797283142535	0.133254905360727	0.0293886643752114	0	0	3.50211984911693e-05	0	0.903326831994487	0.635703577260342	TCGA-CN-6989
07cde3f9-19c5-45ae-afc4-431b2118e483	0.0284598014772445	0.927613360451962	0	0.00110174129670439	0.0350634966749144	0.000176467113876758	0.00758513298529769	0	0	0	0.931410846371138	0.521296148355899	TCGA-CV-7428
07fa5367-eff4-48ed-9b07-d3315ad37532	0.00608835831806729	0.954712959919224	0.000289123714881244	0	0.0224617271439686	0.00857918368855175	0.00691332533071893	0.000497835852730207	0.000457486031857792	0	0.839975474291864	0.604350396309507	TCGA-D6-6516
08259971-3ed5-49d1-b85b-1f94b35ab5e1	0.000931550043712226	0.980471364624656	0	0	0.0143061128690841	0.000449246451145652	0.00313773871563959	0.000534792734286946	0.000169194561475014	0	0.78954334404617	0.645666730732048	TCGA-H7-7774
0978fa36-d702-4207-adae-f3f951a74dfb	0.0610761659170069	0.148681560329481	0.0493867492198909	0.000112587805464632	0.618755677016988	0.0461829810083052	0.0758042787028629	0	0	0	0.646625929660071	0.798968925267641	TCGA-F7-A624
09aad5da-fdac-4da8-a13e-cac433cb503c	0.0383930018995765	0.927725229130727	0.00368912927360276	0	0.0188160935890877	0.00635374966943788	0.00478587633646582	0.000156428644480416	8.04914566216099e-05	0	0.904113204680938	0.549981253337714	TCGA-UF-A718
0a1b944d-2b43-4995-9705-846d590e113e	0.0240889109274352	0.840222200154332	0.00417478885765801	0.000315974960050916	0.0998561992802324	0.0114787734106991	0.0186692796588642	0	0.00119387275072865	0	0.878215026570188	0.602740684395425	TCGA-CV-A461
0a7ebd2d-e990-40da-b43a-0f516cc39cf6	0.0293631779010733	0.913504795300603	0.00315080091872407	0.00105829990312775	0.0301982652040903	0.0187488338431906	0.00345531619514502	0.000520510734046225	0	0	0.23309362591363	1.02262593243264	TCGA-CV-6934
0a8da08e-4857-4186-b238-9d1f5675619e	0.126449513979987	0.772860894275468	0.0027498603856014	0	0.0933269235184535	0.00461280784049031	0	0	0	0	0.73553493949094	0.726581647727457	TCGA-CV-5978
0b1b7915-4158-4470-b1ae-e181a478fe95	0.0457852361011433	0.948484408804116	0	0	0	0.00499321137555456	0.000432523382094474	0.000204597829824469	0.000100022507267513	0	0.797039080302587	0.645259546529206	TCGA-CQ-A4CI
0b798529-2c7f-450a-ad3c-622a3039fe1e	0.00133115641496535	0.966151695366124	0.000946725050790738	0	0.0134203525269842	0.00332811575925472	0.0124565238526541	0.00235531199037149	1.01190388553364e-05	0	0.872377720102909	0.569491609882294	TCGA-BA-A4IG
0bd19ceb-9681-4d47-b84a-abc1d87f9d17	0.0336317557130891	0.962255795537708	0	0	0	0.00328956995545026	0.000439279993397489	0.000383598800354845	0	0	0.908350307761798	0.533111817719032	TCGA-BA-6868
0c990236-59fb-4323-aa4b-9a38b84680aa	0.00587575405392593	0.783578570162315	0.0149801254913768	6.43746466584639e-05	0.131137467234551	0.0109604947522099	0.0534032136589624	0	0	0	0.755647516835222	0.709720935011031	TCGA-TN-A7HL
0cc03ca6-5f87-4b22-85e8-89473c90a014	0.210143387696174	0.145049210520308	0.006061822743663	0.465613530715685	0.101808367133508	0.0703568093057444	0	0	0.00096687188491777	0	0.788369001580076	0.70426101747511	TCGA-CV-7097
0ccb1240-7a13-4ad6-9791-2c6db4373e44	0.00751362968162088	0.968133001700021	0.000112887329832411	0.00483436835661119	0.00913491828827778	0.00841404782526666	0.00177209172754685	0	8.5055090823109e-05	0	0.940074786584873	0.494930620761026	TCGA-D6-A4Z9
0de1731e-5141-4d68-b347-d347d315994a	0.0741056424277614	0.78408011574642	0.00379249719750449	0.0179611995731435	0.0823726543046982	0.0157518345020315	0.0217437594328909	0	0.00019229681554986	0	0.795398150438887	0.684380874509047	TCGA-CV-A468
0e20ffc9-f2ab-4683-b58e-956a31f0302b	0.0106334166327132	0.963266566100071	0.000279178892449286	0	0.0135063255733609	0.00986322561114989	0.00213472408372795	6.27405904179963e-05	0.000253822516109927	0	0.516001099894489	0.858759044487804	TCGA-CV-7177
0e9caa9a-01b7-4821-af80-8fc41eb37a90	0.0481274090717331	0.798908220858099	0.0063936418235322	0	0.0714818001726754	0.0281462526237728	0.0396146199245272	0.00732805552566036	0	0	0.851663210834554	0.639429161854871	TCGA-CV-7410
0f09ec13-70ca-493c-a42c-7c75742c8d25	0.0302174572934555	0.907081149973469	0	0.000291272345750522	0.0593138483644171	0	0.00309627202290785	0	0	0	0.924198336849818	0.536488537923626	TCGA-CV-6933
0f899d45-148a-4ad8-bd24-1352249942e6	0.0511050537629218	0.753612517638639	0	0	0.164034034482321	0.0312483941161174	0	0	0	0	0.866113315539388	0.638082813436097	TCGA-D6-6826
0fda8d59-d9cc-4f45-bb95-3d3fd5c2fa7c	0.125278907326549	0.693252086235229	6.06718821857744e-05	0.0113716441269441	0.099157190066773	0.0682630158962134	0.00255311881288445	0	6.33656532207563e-05	0	0.749834654335051	0.735414615019976	TCGA-CV-7429
10146b75-fbf1-47b3-a793-22ae364d152b	0.0141918549611264	0.96269250322362	0.000443369644211935	0	0.0138831515149088	0.00441073279683643	0.00378107797042924	0.000597309888867603	0	0	0.779480508165627	0.657904174638983	TCGA-F7-A623
11ba4e7b-f48f-471e-96b0-356de84421a3	0.00583616864120661	0.988574223160789	0.000747658579948174	0	0.00419507929679222	0	0	0.000646870321263521	0	0	0.775240748968692	0.657299286995384	TCGA-QK-A8Z8
11ba8ef6-f9e9-4ed3-8bef-8963bac90e65	0.115822510755126	0.725246093570799	0	0.0699623139871465	0.0669972689845483	0.0210442559288118	0.000508571403553011	0.000418985370015337	0	0	0.93540530240996	0.603486471079036	TCGA-CQ-6224
1295381d-92d1-477f-adb0-a300acfa4daf	0.00943080570559804	0.975885963881162	0	0.0143647087172896	5.11172381038934e-06	0	0	0	0.00031340997214032	0	0.934297650496193	0.498667082395581	TCGA-CV-6951
12a3946f-fdd9-4893-bd0a-b43ba2b33223	0.0323696678021525	0.848685029752471	0.0097846446100809	0	0.0666855136654779	0.0191974409841457	0.020026287051281	0.00286727972657736	0.000384136407813161	0	0.510788675340474	0.85960090296334	TCGA-T2-A6X0
13f58180-5c94-46fc-b9d8-b8418a62b40a	0.0746954192142746	0.712836002707914	0.00682485937945082	8.18701678940868e-05	0.188902461955732	0.0101580273256598	0.0064814095712969	0	1.99496777774744e-05	0	0.801115653340568	0.693785061241989	TCGA-CR-6484
1423b8fd-9d7d-4f51-90e5-57b2e04eab0b	0.00331073489977777	0.993614234727107	3.34528208246158e-05	0	0.000342557224774243	0.000859621210855054	0.00183939911666105	0	0	0	0.849122628957247	0.585612144202675	TCGA-UF-A719
14f8c3ac-69fe-4371-9e32-7e0acd0e3fd5	0.0116765299313155	0.905137690155663	0.000431212411504693	0	0.0543878430244194	0.0152349452871894	0.0131317791899076	0	0	0	0.930300912639962	0.531178779557967	TCGA-CQ-5331
159ac3a5-621e-407d-97d7-9f6a3058b907	0.0295425257569567	0.840417306171021	0	0.000966512442113147	0.107550310886525	0.00470643495085717	0.0168169097925274	0	0	0	0.946375446801046	0.54127429251974	TCGA-CV-A6JZ
15fd3816-bb93-4e96-a8d2-e71ab251c316	0.0864415601774071	0.78427443026939	0	0.024049150048543	0.0716934612028406	0.0206786316540444	0.0114419373092256	0	0.00142082933854937	0	0.878681902397326	0.623802393203176	TCGA-CR-6488
16219c4e-54dc-4888-ad88-6d95b0269bde	0.0552772425129547	0.902947948553171	0	3.74717581570705e-05	0.0389466576338583	0.00279067954185941	0	0	0	0	0.840344627328806	0.617674224999845	TCGA-CV-6937
17876524-04ba-4b7d-9759-ecf1a9cc486e	0.0108794814247188	0.986441600745995	0	0	0	0.00109637565270853	0.0015806575198293	0	1.8846567485506e-06	0	0.914883372568877	0.517000375596247	TCGA-P3-A6T0
180f8cc4-0f29-493e-8896-3c94116bb0b5	0.00389027433271546	0.984563303894383	0	7.97408053159797e-05	0.00931327594456319	0.0013828281502017	0.000687079303880508	0	8.34975689399595e-05	0	0.944739182500694	0.482270642382398	TCGA-CV-A6JM
1879a172-ec6d-45de-a93f-20341ab6a9a6	0.00259166757167503	0.89102566489437	0.00109539577690464	0	0.0775851174858676	0.00419272300604825	0.0235037367879318	0	5.6944772024312e-06	0	0.937601980060754	0.528853679217239	TCGA-T2-A6WX
18d31683-903f-4f26-891c-7a6053a2a1d0	0.0102683326403992	0.93664563731373	0.00380411303171359	0	0.0337301895674917	0.00845010331676161	0.0067957242317345	0	0.000305899898169103	0	0.850976337237954	0.598661320538929	TCGA-CR-7368
19650e03-1102-46a4-b493-6e2e0fdd54f8	0.0198966297055756	0.692196738549907	0	0.24504952320906	0.0213550531005184	0.013980172369698	0.00752188306524136	0	0	0	0.700202468914373	0.749678418453037	TCGA-CV-6959
199fa374-acc9-441d-bee2-00014a45a088	0.0151765048118083	0.73896441996386	0	0.155444912176184	0.0579371846056735	0.0154812911056636	0.0169956873368105	0	0	0	0.886477669682736	0.623976817663387	TCGA-DQ-5625
19f558a2-f523-444a-9ac1-ff1d81957e0d	0.023000258293677	0.762564104523615	0.00297806493721402	0	0.188459130683116	0.0174731613613435	0.00552528020103463	0	0	0	0.913909102085639	0.595632249915367	TCGA-CR-6478
19f9db0e-fa23-4644-a592-b656732788af	0.0534140056651762	0.926951300308073	0.0012350279844246	0.000109062034927328	0.0109693498732532	0.00669063517451469	0	0.000420785477677028	0.000209833481953488	0	0.933343309811482	0.51988727257317	TCGA-P3-A5Q6
1a25613c-b8cd-49a0-8928-706571ef9c2c	0.102976051219848	0.841340450468951	0	2.45827790837325e-05	0.016617344495173	0.0384681939377119	0.00039598439184576	0.000110413648273906	6.69790591135381e-05	0	0.95146831397311	0.539561275038132	TCGA-CV-7421
1a273403-8e19-4445-bdf6-4bbb46b688c8	0.0874661163019495	0.842288501178211	0	0.0107337471290654	0.0327026714396509	0.0253449879461408	0.00146397600498254	0	0	0	0.915243064372203	0.572264252629536	TCGA-CQ-A4C7
1a333bdb-9161-48bb-8075-9fe90a361865	0.149058653990561	0.640708818805188	0.00147501362874895	0.0014138006484487	0.0982910266056147	0.0646873549011684	0.0345949574597863	0.00760350626523478	0.00216686769524879	0	0.694692999891963	0.77755010664686	TCGA-CR-7393
1a57837a-e001-4110-b7df-e46d7a8c6618	0.0280811860920384	0.927588785965943	0	0	0.0260882243748858	0.0176333986083532	0.000608404958779394	0	0	0	0.764745470455327	0.676579809118046	TCGA-CN-6992
1af6528a-148a-455a-8d54-0d3d650dd5d0	0.0438498362753376	0.790772282937878	0.0100014602715001	0	0.0956698987100256	0.0323547387973225	0.0239533189218971	0.00311247332887024	0.000285990757169024	0	0.651279094684378	0.777259148164251	TCGA-CR-7404
1bc91054-1654-45d6-aaf6-8f5520bdf0b3	0.0183733097555917	0.95871040232329	0.00055586882765374	0	0.0135033582909446	0.00651215859925257	0.00217885525895581	0	0.000166046944311265	0	0.911277971644661	0.531062757056049	TCGA-CQ-6218
1c0c01a7-c8d7-4607-8067-53b59854ee2e	0.0498715977430027	0.936612787947779	0	0.00200965066569028	0.00412683265328638	0.00722114397230479	0	0.000157987017936743	0	0	0.57374607555375	0.81900391700718	TCGA-UF-A71A
1c68e309-948d-4b4f-882b-120fa2b41e03	0.0755402410821241	0.862219580357189	0	0	0.0338767756674301	0.0283125967807352	0	0	5.08061125217867e-05	0	0.838054967501521	0.631205688154896	TCGA-CR-7370
1c9bf380-e9ad-4dbc-9c0d-9ce8171a621c	0.0451191931556657	0.906846236906757	0.00469940032094024	0	0.0197762177577145	0.0117835575584682	0.00484233351842481	0.0063133006115924	0.000619760170436899	0	0.840308000503423	0.616985468022065	TCGA-CR-7364
1cd466e0-ecd2-4adf-8377-57aa0d28b27c	0.126661841165332	0.804525117526326	0	0.0153984957846515	0.0346704703072925	0.0122198279459922	0.00629163386812899	0	0.000232613402276489	0	0.933368088744956	0.572503213898871	TCGA-BA-A6DG
1d57e51f-bbe7-4ada-b964-23331486465f	0.00989711391565173	0.987651721712098	0	0	0	0.0024121910432439	0	3.89733290061817e-05	0	0	0.851372816206337	0.584855268511274	TCGA-UF-A7JK
1d586525-c3f5-4a5f-b1bd-4b82430d7a4a	0.208989653527673	0.456109717819582	0.000298850654726057	0.0112210959441558	0.183996262720592	0.121914728490973	0.0171394234735154	0	0.000330267368782576	0	0.848678077207608	0.749414853519993	TCGA-CR-7382
1eb896c0-48ab-4006-888b-68536812420b	0.0427069714843902	0.905425222600728	0	0.0221510901924679	0.0186949934863392	0.0110217222360743	0	0	0	0	0.954021854860044	0.507214487379356	TCGA-CV-6950
1f4f7505-c15d-445e-927d-af3610002062	0.0689904184353451	0.78982625897757	0.0053178393435073	0.000318591520378031	0.0886564209514647	0.0292221868019549	0.0170216441983758	0	0.000646639771404578	0	0.897491836315228	0.606199373246345	TCGA-CV-6943
20011c2e-2a56-47aa-9ee0-2ec2a283901f	0.0155560257803635	0.935257841996719	0	0.00700457505398908	0.0256570689833132	0.0164361542921042	8.83338935112141e-05	0	0	0	0.885298919349116	0.566024228747143	TCGA-D6-8569
200b1454-b19f-4f8e-a209-2ea9b02929ef	0.0201966156331839	0.941724126690032	0	0	0.028235106999267	0.00943394777467539	0	0	0.000410202902841666	0	0.557775702433069	0.829929167478917	TCGA-CV-6960
2133f392-3597-49e2-b4bc-9e8ed40cbc2d	0	0.977120934642911	0.00316754552506666	0	0.0148052856561901	0.00161201065375879	0.00250843262403699	0.000769969117334786	1.5821780701569e-05	0	0.378463931623681	0.948620937572997	TCGA-CV-7437
21c69fc0-171e-43a3-a08d-d59ca63d1dce	0.117303737553124	0.789398572764536	0	0	0.0535994403290449	0.0368848779313272	0.00281337142196873	0	0	0	0.820280132575312	0.66558578279323	TCGA-BA-4078
22baf572-aeda-440d-b856-f365f74e30ef	0.012507722044859	0.839738664552242	0.000456474915645463	0	0.0965714665301429	0.00991700513124839	0.0395076612453143	0	0.00130100558054778	0	0.885206695845569	0.597179127948816	TCGA-MT-A67F
22cf8685-c243-48d5-b8a1-10bf779faabf	0.156062571153776	0.674588867536957	0	0.00813866241821189	0.0951979747643277	0.0660119241267269	0	0	0	0	0.780571601167842	0.722317379915459	TCGA-BB-8596
230a49ff-17d4-47ed-9211-047f3d35a008	0.0775387303871194	0.891968631178789	0.000871609128179683	0.00039177889289917	0.00889345798871798	0.013593352774303	0.0058128443061353	0	0.000929595343856773	0	0.707638065383728	0.726838412094639	TCGA-BA-A6D8
235ab83b-7434-4d2a-96a8-dc954a8ea768	0.0256641239784283	0.915887818550906	0	0.0322481420280229	0.018420337846884	0.00665693115830453	0	0.000995209280414511	0.000127437157039929	0	0.921760574742595	0.536398985591285	TCGA-CV-5976
23ccd4aa-2a2c-4143-b597-b0a7fe23769e	0.00411214877630075	0.945922077681181	0	0.0232951797084087	0.0161489545031999	0.00573318508854688	0.0036874725146002	0.00107610330822005	2.48784195424825e-05	0	0.489681905210416	0.875328061009585	TCGA-CV-6943
24e6afde-036f-4377-95d9-b5b7c487c54e	0.0138625081714606	0.944681630618838	0.00182452481671633	0	0.0242166390260919	0.0115617386270903	0.00358475063284941	0	0.000268208106952953	0	0.881375988246052	0.566869460066302	TCGA-CR-6492
2505cb91-9613-48fe-af70-8235a8068509	0.0176095117386485	0.816489340591638	0	0.150365254346964	0.00851754351612714	0.00701834980662316	0	0	0	0	0.934905869041291	0.554895034038031	TCGA-CV-5440
268310f9-e169-4ab1-a9f2-c69ae563e3ea	0.0140161240027556	0.981544200836182	0	0.00360809415484878	0	0	0.00067729657467192	0.000153700146370611	5.84285171179926e-07	0	0.917219291043619	0.516184608545408	TCGA-BA-A4IF
26c0d0ec-0ffb-42c2-8181-0a8e25df9c02	0.0592350716604313	0.810372051589211	0.00676923358151119	0	0.0426357082986974	0.0789706896430407	0.00118547529196028	0	0.000831769935147704	0	0.22063675729969	1.01207876049152	TCGA-H7-A6C5
26d664e1-b7ad-428a-8e92-c882ca9e04af	0.0199579524528166	0.971102208328264	5.78661310611014e-05	0.000449604660009325	0.000455499471914091	0.00145986243820363	0.0065170065177311	0	0	0	0.927658048484274	0.508299198767683	TCGA-CV-5441
28559236-580d-43c2-8d00-6bf07237392c	0.00404323708260501	0.987783765715974	0	0.00318155839945267	0.00256838986514956	0	0	0.00242304893681901	0	0	0.919874825652247	0.510746994469261	TCGA-C9-A47Z
28e09e74-aadd-412c-87b0-3655cf243064	0.0277505809444009	0.957820696905833	0	0.000399067444449588	0.00408156813515263	0.00755223432818362	0.00232640997724219	6.94422647379135e-05	0	0	0.82319990085196	0.619515568557284	TCGA-BB-A5HY
290e9fce-abc2-48d6-8cd8-b0df0287498f	0.00892912021640707	0.958365535957042	0.0049302746481919	0.000785183326664656	0.0191935182375974	0.00574359562534113	0.00191764264501831	0	0.000135129343737731	0	0.916978935781027	0.524882920535695	TCGA-CQ-5323
291350fa-844e-477e-a7c2-3c6d27c143f2	0.0235413405140492	0.896238617943983	0.0131549846304477	0	0.0505548461236119	0.0162968734087347	0.000213337379173939	0	0	0	0.876991423594002	0.58635498563456	TCGA-CV-7101
29a5da8f-9414-4b35-9308-15580ba5a6f0	0.0357388372559642	0.940544785704178	0	0	0.0117591478489886	0.00952203851875647	0.00229305250624028	0.000142138165872129	0	0	0.944153954417829	0.502145280261461	TCGA-BB-A6UO
2a0c7a0b-fa0d-4961-8917-2f7a1d463aa2	0.0590667495733162	0.832223168263429	0.0192123632809593	0	0.0431819831375191	0.0348372105949099	0.00865978314660893	0.00179224825007825	0.00102649375317918	0	0.882782559321445	0.603715659061701	TCGA-CR-7388
2a758166-0cdf-4119-be1c-c02b4da8f256	0.114410275334632	0.0202521902967799	1.90749691053182e-05	0.780720774249017	0.0130866466726406	0.0712933225778824	0	0	0.000217715899942928	0	0.876624951304716	0.508508047414514	TCGA-CV-7091
2a8cb20c-4cda-491d-b04f-d3eb1c3afddf	0.0310348207029424	0.836094236805513	0.00776826883969067	0	0.0720476441898232	0.0233011742426807	0.0273097175886415	0.00244413763070887	0	0	0.454590282068496	0.892114064378061	TCGA-QK-A6VC
2b344e0f-36d8-42d5-b0c9-ad66f8a9de6e	0.00399419532560339	0.937533494030526	0	0.0291926782460117	0.0143672090985091	0.00690132035290469	0.0077798247772809	0	0.000231278169163923	0	0.909927244179259	0.540356929084224	TCGA-UF-A7JS
2bb39384-1cac-443f-8a78-1fd197798868	0.0851616151728053	0.727032004920134	0.000158554498542122	0.0556738789555146	0.0744076490403763	0.0343466462315801	0.0182068081388786	0.00498071862753352	3.21244146359685e-05	0	0.757960376223141	0.72299255872385	TCGA-CV-A6K0
2c2f9581-a890-4f01-90ab-5d71f3497913	0.0148501916243587	0.688119904414606	0	0.20195583769744	0.0809107743765175	0.00670418176152871	0.00745911012554864	0	0	0	0.84456781849245	0.66167929013975	TCGA-CQ-6222
2c3f62c5-5e5b-4f4c-9de8-6ef3646922e3	0.0231370983926199	0.85484534702483	0	0.0059005104154105	0.086631229395274	0.0138847374859136	0.0152057977428717	0.000174326738062547	0.000220952805017902	0	0.876279131847206	0.599963085539638	TCGA-D6-6825
2cff43fa-34b4-46f0-95ad-62e6fcc553d5	0.0195121591239798	0.931939904942323	0	0	0.048547935933697	0	0	0	0	0	0.935479488794186	0.514556337972732	TCGA-CQ-5326
2d3bcf2f-d32a-457a-a028-e5085f810fe3	0.022863307282004	0.767912459569407	0.0290481963122142	6.26456374990331e-05	0.0836778265416548	0.0168338663875249	0.0578112878990961	0.0217904103706001	0	0	0.644610713911168	0.784251722815429	TCGA-BB-4225
2e2a4971-817a-488b-a846-27739b2e1151	0.0306852228541271	0.954969299526161	0	0	0.0082625155513697	0.00598665335632976	0	6.85748393662518e-05	2.77338726464159e-05	0	0.870417425053261	0.574829632744629	TCGA-CQ-A4CG
2e95f0a1-439a-4b30-9e86-57c1ff4679b4	0.0186631375171002	0.920877970426513	0	7.92182752112903e-05	0.0466811702789391	0.0102636685764891	0.00343483492574695	0	0	0	0.753647933871616	0.686591232066388	TCGA-CV-6948
2ec4fce5-b1ad-4d1d-ba2d-6c0a4098e8a7	0.0922853777545509	0.359767921844715	0.00833368453341918	0.31022907680817	0.135216792464202	0.0696683497419038	0.0244731083333985	2.56885196406441e-05	0	0	0.889048338592096	0.691815131673216	TCGA-CN-6017
2edd6c30-2d5d-42c9-b6ee-1b69b8f2117e	0.0112695342823185	0.971891087592573	1.05207562890576e-05	0.00156885644816024	0.00368712910136085	0.00331233084029558	0.00552337359782621	0.00234427767460378	0.000392889706572585	0	0.908150098158949	0.529865746489677	TCGA-F7-A50J
2edf326d-bc68-46aa-b219-91072b49641e	0.183597347297012	0.732998864643369	0	0.0360708222980558	0.0190242508001097	0.0274056860195984	0	0	0.000903028941855023	0	0.830679392142814	0.675597632670436	TCGA-CV-7103
2f21615c-d310-4c86-9154-cc81f8cb5951	0.0310050826493448	0.849780766928927	0	0	0.0614585711667707	0.0453785700377179	0.01237700921724	0	0	0	0.828168786209731	0.64221878256132	TCGA-CV-7100
2fd6d429-43ad-47ab-ade4-ad393f0a892b	0.00825456061028245	0.986497663426411	0.00102081036102859	9.25874231173739e-05	9.68506158313417e-05	0.000938829525176474	0.00297891270903319	0	0.000119785329119324	0	0.93448570639212	0.494051502271618	TCGA-CR-6491
2fe70177-2857-4878-b911-c25c779b3aeb	0.0774955873070269	0.867689449593271	0	0	0.0446675393423388	0.0101474237573634	0	0	0	0	0.829895380548142	0.636230844490065	TCGA-CV-7416
3025f28d-7572-4002-a3de-164d12e574a0	0.0487384434792903	0.914154542503166	0	0	0.0346005120563503	0.0024746544695431	3.18474916504673e-05	0	0	0	0.903133145337826	0.55560597235158	TCGA-CV-7413
30e5fdc4-0491-4815-96b6-c5a44a485ef6	0.148203417069463	0.720109258871677	0.000256244871321514	0	0.107475519172781	0.0230719546861635	0.000883605328593886	0	0	0	0.524075245805878	0.855261894159649	TCGA-HD-7754
3142aaae-08ca-4eda-a82e-ea08ab382c36	0.00826614169174186	0.95924168528569	0	0	0.0318123874295638	0	0.000679785593004066	0	0	0	0.947582059240425	0.489471067554942	TCGA-HD-7832
31612a54-062e-4f2d-b619-a6df6bfbb25d	0.0754105824204386	0.724113058291881	0.0217470120892881	0.000134553565471747	0.145694182258535	0.0108516388114845	0.0220489725629012	0	0	0	0.574195331163156	0.827930431666739	TCGA-CV-5443
31bcb596-a309-45e8-ac64-56c987856ec8	0.0085710567430048	0.982684731443118	0.00205456464781067	6.71693516102035e-05	0	0.00216509602405255	0.00303027421760498	0.00136642401720857	6.06835555899911e-05	0	0.691932092385859	0.72908938309849	TCGA-IQ-7632
322a37e0-d227-4c9c-899e-c26dd32af409	0.0291591908331146	0.913299347968797	0.00418274522008467	0	0.0281748948451153	0.019203936426202	0.00571659428099614	9.41203941562501e-05	0.000169170031533905	0	0.902297928389849	0.556871724222734	TCGA-MT-A67D
32314b21-7c93-4cae-bf51-f905f0d7e378	0.0594684891085501	0.868500929666624	0.00611251117743034	0	0.0524401566742755	0.00390974025513346	0.00956817311798633	0	0	0	0.935297011543406	0.542166817675566	TCGA-T3-A92M
32370393-87f2-4893-81b0-e848b52cb7fc	0.0654709071382309	0.826954873765135	0	0	0.0813867478801484	0.0220587005012067	0.003905270788565	0	0.000223499926714384	0	0.865664456846009	0.618435136076421	TCGA-CV-7090
3246c65a-3294-4fdf-a1fe-0ebc0d129bda	0.0104448709061196	0.965137831177917	0.00589114246445615	0.00107273358382748	0.0120753708512043	0.00161663601512103	0.0037614150013543	0	0	0	0.871889447289469	0.570283938283523	TCGA-T2-A6WZ
324d2e66-9c07-4115-8843-4135b793e16d	0.0121228641800358	0.97362097636411	0	5.50370676430125e-05	0.00488708920763949	0.00428852987670416	0.00493799949038409	0	8.7503813483708e-05	0	0.904878961602841	0.532785172057523	TCGA-CV-A6K1
32682ea9-6339-4f98-aa87-1c9ef20c1f11	0.00942400168751924	0.982671166115892	0	2.96101556963132e-05	0	0	0.00549112724393622	0.00207566926982012	0.000308425527136464	0	0.898861314177497	0.5363490578049	TCGA-P3-A6T7
327f3dc4-9d21-497a-ada9-e60f41fcc3d2	0.0151891028414171	0.968581654920625	0.000621381984339855	0	0.00904564199166949	0.0064354523903018	0	0.000126765871646538	0	0	0.894010988868521	0.546164749185591	TCGA-HD-A4C1
329d4da8-0226-4e73-8399-309bc40dda36	0.0222950300458734	0.937467670161073	0.000291233593351145	0.00103492229093333	0.0222253433003208	0	0.0166858006084484	0	0	0	0.947274502731712	0.500014132083097	TCGA-CV-A6JE
336419ec-7aa5-4933-b794-26707ba71cc3	0.00609622517401054	0.920812183963835	0	0	0.0579261285487139	0.00676129500934349	0.00813826529689646	0	0.000265902007200239	0	0.92180315118081	0.533377296461339	TCGA-CQ-7063
33a56c6b-19a2-40ab-8d2b-6647b7e9fac2	0.0659897573298637	0.880235055386721	0	0.0120482728877505	0.0186474940663158	0.0155291221944037	0.00660229932506412	0.000947998809881366	0	0	0.811363983957862	0.648643728779727	TCGA-CV-7568
33c33c84-6e62-4ad9-8892-292cdbd2dea6	0.011451913596039	0.945522784850716	0.00314825777864946	0	0.0287156866358142	0.0105769591435399	0	0.000584397995241065	0	0	0.891673069819433	0.556062350093164	TCGA-D6-6517
34624cb6-a96b-4638-974e-b5ca8edebbbb	0.000635347488831027	0.999355450032006	0	0	0	0	0	9.20247916278174e-06	0	0	0.929833823641715	0.494458790444168	TCGA-DQ-7588
34735d71-0e78-4b61-92d2-5dbb85978953	0.00581544186315441	0.921944482275805	0	4.81583947719804e-05	0.0610460822094889	0.00293888582180881	0.00820694943497088	0	0	0	0.852653842228918	0.60066631363501	TCGA-CV-7427
350541ef-281f-49b8-97e7-6504de5a2c55	0.034739778166768	0.754096296099849	0.00544576831338653	0.0311429130855115	0.100793270834938	0.0182520665292526	0.0546448160631526	0.000402432062906677	0.000482658844235161	0	0.638114016777583	0.789786122171789	TCGA-CN-A6V6
35c87238-6082-4a27-9814-9370a7a90d11	0.00690835544949191	0.844101019973979	0.000232677271819123	0	0.0343212689513691	0.00456906148164378	0.0826210488715131	0.0272465680001845	0	0	0.647287827652483	0.77456351682261	TCGA-P3-A5QE
35d7edc0-d116-402a-bc1a-85b1de414e6c	0.0136979654342815	0.826095452568793	0	7.5319467709413e-05	0.151461538422028	0	0.00866972410718856	0	0	0	0.918473135829039	0.569479595027329	TCGA-UF-A7JO
3647c41b-c522-4ec5-87fc-56a73aa72f20	0.0244146621064592	0.949200573670707	0.000787485114833639	0	0.0158845281972778	0.00809755562126681	0.00103554052502015	0.000561063348506839	1.85914159291823e-05	0	0.752607095364368	0.683147040605706	TCGA-CQ-6228
364b8701-7700-4402-8837-28ce7190cd51	0.00538729067716401	0.944224947643097	0	0	0.0424086895243447	0.000178267164307517	0.00770766609687944	0	9.31388942075192e-05	0	0.929266946934689	0.516462371242486	TCGA-CV-7099
364f6ea5-c021-4719-b273-a4cee0326e24	0.149903766135878	0.796047577626882	0	0	0.0412725017267145	0.0127761545105258	0	0	0	0	0.782605614521183	0.690613213613277	TCGA-CN-5361
36d8eca8-a59f-41bb-be44-f1720949bf45	0.0156455316948948	0.937970358207397	0	0.0298838114226659	0.0091899793439918	0.00455319244933606	0	0.00242493550143246	0.000332191380282094	0	0.815071608208261	0.631479691369035	TCGA-CV-6961
36eaeb59-13f5-4bca-8917-2e5b96ca4916	0.132748348897981	0.666670684661295	0	0.0537877238538326	0.129427602561642	0.0173656400252492	0	0	0	0	0.860661580164887	0.674706594031401	TCGA-CN-6022
374d5ede-8bf9-4f83-a2b2-b3617f2fd909	0.0107578027391732	0.952176653315004	0	0	0.0142626591560856	0.021809913837173	0	0.000992970952564326	0	0	0.407130782714212	0.928050765405563	TCGA-CV-7261
374dca69-47b6-4e3b-8766-98f0898f6b19	0.0348405050110305	0.919001251381238	0	0	0.0420141332533909	0.00408369221381694	0	0	6.04181405236913e-05	0	0.772853007221995	0.671332889761877	TCGA-CN-6994
377607ab-ca95-4f26-845b-deaa701e2fca	0.0275345088204289	0.875534820910117	0.00618657446092597	0	0.0579987340303288	0.0184672008999808	0.0142781608782189	0	0	0	0.918946490387953	0.554614904305863	TCGA-CN-5369
3832885e-8f66-416b-ab8a-7d319672f655	0.0487964589531992	0.620395551256741	0.0329048149488582	0	0.144722999402371	0.037106739335897	0.109984799496412	0.0060886366065221	0	0	0.452250983714177	0.89366183417982	TCGA-CR-6467
38352f41-90d1-4878-8c43-0c61abd6d3fb	0.0536892027781081	0.824134344126121	0.00204820863121385	0.0321712036512536	0.0612852313617157	0.0238067840437815	0.00254948750833141	0	0.000315537899474731	0	0.881238956332129	0.607459153959249	TCGA-CV-7263
392e66b7-26a2-49d6-9ecb-b46a49178128	0.0503966416039484	0.920983496980623	0	0.0247439306430945	0.000391777477232116	0.00270609128073411	0.000340748557972972	0.000414293235107025	2.30202212876562e-05	0	0.946154357856228	0.508857247526901	TCGA-CN-6024
39450753-066d-4aaf-a1a3-421382c7f301	0.000947054128048424	0.995840124898228	0.000407571374566749	0	0	0	0.00215111017519756	0.000628960090149673	2.51793338094028e-05	0	0.931947162750089	0.493319859197457	TCGA-BA-A6DL
3987d4f8-9817-4924-b170-feb381adb5f9	0.0409351875166093	0.864276322612837	0.00513910765003528	0	0.0560880122293944	0.0236290649674951	0.00993230502362855	0	0	0	0.767154090298774	0.68650779696791	TCGA-F7-7848
39df0d2e-148b-42d7-a966-e3a3869cf648	0.0618247734484663	0.878352250239447	0.000744047948913338	0.000575324238577825	0.0387250795337446	0.0117476828741884	0.00803084171666275	0	0	0	0.888427905611041	0.582517742709149	TCGA-CV-7415
3c0ef8f3-511e-40ad-92fe-4ab0e6494536	0.0209119401377384	0.929880149549914	0.00312001568596161	0	0.0277014373452941	0.00996117805645838	0.00840564433279366	0	1.96348918393837e-05	0	0.88064574413484	0.572415195570941	TCGA-BA-A6DD
3cd4215c-f212-441d-8a1e-4ba35e6fe38c	0.141371635043757	0.654938866658481	0	0.0536832425860672	0.106537410572396	0.038947136279069	0.00446968297943927	0	5.20258807914049e-05	0	0.803702786651243	0.713885814679175	TCGA-CV-5444
3d2ff227-81e2-4308-a6f2-365720002afd	0.0243744533359683	0.938790525637195	0	0.000102185844019463	0.0293663827990384	0.00470963374669963	0.00261946932704956	3.7349310029212e-05	0	0	0.933942345961446	0.51391166567732	TCGA-CV-6954
3d32892a-7178-4eec-81fc-0f6013c792d1	0.070894635508653	0.793316727570792	0.0301148837370032	0.000672144002101296	0.0475636444340336	0.0507202817489256	0.00671768299849087	0	0	0	0.860991433180428	0.634200012837694	TCGA-CV-7248
3d4ec9ee-6d7d-41c9-87eb-79871ab49797	0.00190768780098234	0.997176388359592	0	0	0.0007398736368615	0	0.000164801917288362	0	1.1248285275676e-05	0	0.691675974346186	0.72814040707272	TCGA-MZ-A7D7
3daf8813-f1b7-4780-be88-5076b634ff2e	0.00397665904236757	0.989581479540891	0.000114758953219171	0.000646804710484056	0.000180264196456382	0	0.00420569486099922	0.00100013759057128	0.000294201105010955	0	0.876671772956993	0.558109367770289	TCGA-CN-A641
3dee2820-aa60-4f15-9d39-9d362e54f30a	0.00579299963162755	0.990998670123672	0	0	0.00132106290863557	0.00142748020375621	0.000412591988524308	0	4.71951437845287e-05	0	0.943867584115841	0.480698885003029	TCGA-CV-7432
3dfe753a-c837-4900-b7a6-edb4e07f98f1	0.0363595558272317	0.860173879952393	0	0	0.0772441409576782	0.0106758778791664	0.0103885154470347	0.00479135975813871	0.000366670178356933	0	0.896220492472545	0.580854248532543	TCGA-BA-5557
3e57e2ff-5446-427e-9075-2d78bd8722ae	0.00940566936297306	0.972990056989818	0.00147254040190976	0	0.00482843756408778	0.0107031487507179	0	0.000600146930493165	0	0	0.227655962072736	1.0367997170082	TCGA-CV-7101
3e9e9428-c366-4ee6-b9b3-045a39c16b4e	0.120193204299518	0.669053941028751	0.00493917466350364	0	0.177332843240932	0.0134985167762824	0.0143552919062804	0.000627028084732639	0	0	0.793675451213387	0.711595607606625	TCGA-CN-4735
3ebedf46-9787-4625-bf89-857d8b07d4b8	0.0327900728416808	0.861016433105374	0.00528679681932917	0	0.0885970712274574	0.00895515319533489	0.00329298453149575	0	6.14882793282112e-05	0	0.540315696884093	0.841540428060818	TCGA-UP-A6WW
3f110886-b222-4cd8-8686-6faddfe56269	0.0391658938266269	0.854881807326076	0	0.018784833192062	0.0580241247153574	0.0174363509692021	0.0111457983702094	0	0.000561191600466304	0	0.852077023587773	0.62152762104146	TCGA-CN-A642
3f162ed8-e59d-4ab3-acf6-1c304daf17cd	0.0195537235343263	0.889858892452256	0.00286592942989595	0.000216626788101742	0.0411461434001553	0.017964187791108	0.0200121188600408	0.00838237774411618	0	0	0.849049867805598	0.613857199430595	TCGA-F7-8489
4043013e-d6cd-43ae-9b97-f3ddfd934467	0.0964325787271177	0.799650648573874	0.0139753435639009	0	0.0625276963516249	0.015884190243154	0.0109879627589067	0.000174687550905779	0.000366892230515864	0	0.934186881805253	0.573125528898803	TCGA-CV-A45Y
41c1aa6e-e932-41ad-b30c-003ca6bc6d43	0.186755467771994	0.750945104145236	0.00938410459343535	0	0.0450984272424713	0.00541334168121344	0.00217925718577122	0	0.000224297379878742	0	0.793471493541505	0.694614778343111	TCGA-CV-7424
41ca2890-c019-4654-9510-949f752202a9	0.000432972097208877	0.994800152319336	0	0	0.00354550905574102	0	0.000959197194114296	0.00026216933359934	0	0	0.915700989021624	0.512933186358805	TCGA-IQ-A61G
43921385-00de-4de2-95ca-3738d99cb889	0.00465049019717344	0.988499784801117	0	0.00633942105632587	0	0	0.000206617231631965	0.000241372180087507	6.23145336646025e-05	0	0.895087451384574	0.538531181640449	TCGA-CQ-7065
43e4ade8-6a29-4597-8d26-e55c313f1a49	0.0879377164829187	0.879872428022141	0	0	0.0223615139632387	0	0.00504013605871207	0.00447042191434767	0.000317783558641601	0	0.814994268352795	0.645654633359304	TCGA-BB-A5HU
440f25dd-290e-4250-b711-7d963f1d39a4	0.0253552719480224	0.933454250815063	0	0.0128983499162711	0.0201773175781521	0.00365305242273047	0.0042384873951007	0	0.000223269924659861	0	0.934615690185801	0.515759094534551	TCGA-DQ-7592
44f11f7b-f820-4cf0-850a-9759da2dc7cf	0.262871117562164	0.453606957827961	0.00482086244816337	0	0.229351973642921	0.0493490885187913	0	0	0	0	0.248902147035689	0.971698192609318	TCGA-CV-7432
450bd706-6f0e-4195-b159-95501fadd871	0.00163740099700899	0.880051212282069	0	0.0775596994759044	0.0205774165889823	0	0.0180748221696916	0.00207086917906968	2.85793072740588e-05	0	0.659334352664639	0.762306138738866	TCGA-HD-8635
45894483-0c10-4949-abc8-0c3a1729e9b1	0.0734651024333254	0.838759252210305	0	0.051359846953483	0.024776734296344	0.0116390641065428	0	0	0	0	0.891403062744012	0.593969858231654	TCGA-CN-4737
46051fcb-ac2d-40f0-9491-235914c72c58	0.0338683832288166	0.951136988963911	0.000311911852691925	0.000351707388862816	0.00705138770845383	0.00238914446320019	0.0042119707964346	0.000493860724808997	0.000184644872820197	0	0.924825307898794	0.519343134836292	TCGA-HD-7753
46141ba0-12ab-45dd-9e32-c99d92f9d9db	0.00109987738484225	0.976082360809208	0	0	0.0105803561144505	0.0119987533349836	0.000238652356516	0	0	0	0.205963921705879	1.04966806692158	TCGA-CV-7183
466b6599-6f70-4c45-8d20-a085c2fa1f62	0	0.99724926264622	0	0	0	0	0.00253636371654631	0.000179132335834511	3.52413013991711e-05	0	0.882100752936539	0.549932510539048	TCGA-QK-A8ZA
472a988d-e3b5-486c-8148-e07a16018419	0.00848908242439127	0.961410298743971	0.000440598046533292	0.00610897567823334	0.0176685252712492	0.0023252096628453	0.00179389765517439	0.00176341251760188	0	0	0.921684061697381	0.518603880128429	TCGA-CV-6952
47e68489-ae03-4358-bd36-0761278318c4	0.00453124570422151	0.986847987561208	0.000550605275626612	0	0.00328712973404832	0.0019424458583253	0.00275296690173219	4.5622688786463e-05	4.19962760516558e-05	0	0.927371433276857	0.50230273365486	TCGA-CV-A463
485c4a06-c1ec-4b34-9f87-c54b12e4a173	0.0689619487685864	0.893951894190181	0.00394465363619632	0.00309415034563156	0.023860624241504	0	0.0061867288179005	0	0	0	0.824277018050707	0.634314455515072	TCGA-CN-4742
48b181f5-03ad-41be-b716-a79b9d61c88f	0.0265338360479852	0.950439090516476	0	0.00992225267674315	0.0128449197436872	0	0.000259901015108664	0	0	0	0.908803557597594	0.536882197556181	TCGA-CR-7365
4beb611d-333a-4f27-8863-1db913727ae7	0.0639509144595723	0.793918211410532	0	0.0431325861277146	0.0721482610739899	0.0268500269281908	0	0	0	0	0.796224911302788	0.681024239127688	TCGA-CV-7102
4bf25153-802f-49b1-8cab-801cecadc7ce	0.00605493259089276	0.981046148786291	0.000439739521323101	0.000273943890089622	0.00733511002449837	0.000277183103711525	0.00457294208319376	0	0	0	0.908746806515753	0.525841068911164	TCGA-CQ-A4CE
4cf93b7e-99a2-43ea-8cc2-016b2ea3f8a4	0.0842343268309138	0.744081060127976	0	0.0602735208181215	0.0898254950152499	0.0178357898409841	0.00374980736675504	0	0	0	0.932317005071713	0.596987680358088	TCGA-CQ-5330
4cfe9e12-cdfc-4efa-ad2c-2ce577e9949d	0.0511607967693184	0.872761945110976	0.0170640475927658	0	0.0351431668654629	0.0237339086692857	0	0	0.000136134992190966	0	0.887505145208327	0.585220895805993	TCGA-CR-7389
4d04df6d-2d75-428e-8259-9ae8e92fe7f2	0.00155094745871634	0.954124162955372	0.00292981388410039	0	0.0274669003481275	0.0116524171997721	0.0022757581539121	0	0	0	0.376682107788697	0.946928509409414	TCGA-CN-A49C
4d4f2889-3213-4c79-a06f-c9c0afb92752	0.00294871857985139	0.991101904471097	0.000125990595015416	0.000221823312386235	0.00414853862465203	0.000887932599651233	0.000426027865180099	0	0.000139063952166676	0	0.917652501933037	0.512019160251449	TCGA-CV-5973
4d847148-4872-49b5-9176-1a20260b8009	0.135345039971727	0.617777624883598	0	0.186764743975208	0.0218089370713523	0.0366987380131241	0.000882422046375107	0.00029092447913679	0.000431569559477759	0	0.530549515415291	0.855757576685676	TCGA-CV-7406
4f5a08a0-e44b-42a0-a60d-e5de0a04f999	0.0455844897530276	0.922433988570052	0.0105413160398275	0	0.015551927451672	0.00360569014327522	0.00176762314942939	0.00037995580215578	0.000135009090560291	0	0.889971139405641	0.565979765550972	TCGA-QK-A8ZB
50005243-1bab-4bcf-879a-d8d19c7c2f38	0.0216562839171717	0.945623332697105	0	0	0.018820845833199	0.0102235177423805	0.0035256820222376	0	0.000150337787906569	0	0.783925080311467	0.657147029294456	TCGA-CQ-5324
5002201c-9a9f-49bb-a22a-8404d64d40df	0.00615953369932164	0.790930578986695	0	0.176083667459816	0.0167183466493999	0.00518596766318809	0.00466348296425316	0.000225981626784463	3.24409505420155e-05	0	0.578810129242234	0.819104903026547	TCGA-CV-6956
51040db6-b4f1-4e1a-8667-f9669504b5ff	0.0273476643989567	0.95617195168456	0	0.000998957830707815	0.00912362072026662	0.00270798953012556	0.00358860603499819	0	6.12098003847735e-05	0	0.913635576360423	0.529570128406787	TCGA-CQ-A4CH
5215fbc5-a9a5-4c8a-b053-3bee06959d1b	0.0361117306215693	0.916831856123854	0.00441630574811493	0	0.0195378373230815	0.0228156478104855	0	0	0.00028662237289485	0	0.721154966641128	0.713127504288243	TCGA-CQ-A4C9
52719581-7d1f-4fc3-8792-e3e1ce9fb16a	0.0186899408681756	0.941454865543107	0	0.00411772021986969	0.0223013457438341	0.0110864522014792	0.002349675423534	0	0	0	0.912006551775561	0.536598403763685	TCGA-BA-6873
52dcf70d-559a-4d72-ab17-35030d6e7fd2	0.0419248990003328	0.892371164308138	0.00274647109628009	0.000143757158498937	0.0303003435993639	0.0325133648373863	0	0	0	0	0.82295121335406	0.635585561779269	TCGA-CV-7440
531ad71d-b285-49aa-a0af-978697f6e1d1	0.00569175317864988	0.956778914465895	0	4.24640856811047e-05	0.0255146861358135	0.000564509241121074	0.011407672892839	0	0	0	0.939006850220376	0.500766227886704	TCGA-HL-7533
53d2d7fb-3d4e-4cf3-a29d-a49c85f14c36	0.0178812038399801	0.944718152105302	0.000226890835732319	0.000964768605743106	0.0272543059223942	0.0034200036271017	0.00545133138421898	0	8.33436795274399e-05	0	0.934531907205749	0.510858739387015	TCGA-IQ-A61E
53ed9fb1-912f-4336-88be-6ac6193a6408	0.0179210816096243	0.921485420934473	0	0.000486740744769273	0.0401019583011183	0.0197210975640789	0	0	0.000283700845936533	0	0.421905036616395	0.916247896698349	TCGA-CV-6935
5471499e-ec94-4f55-bad5-fe76a7b2cab4	0.0126493238955342	0.976904405779234	0	0	0.00686877728922889	0.00350730983100666	0	0	7.01832049966504e-05	0	0.912310856630024	0.523304426214674	TCGA-D6-6823
5484cdfd-9179-40dd-99a8-2f329de33d54	0.0353386405782272	0.808738973747036	0.000306160370685609	0.121926929507247	0.0206140300860964	0.010592715249423	0.00243586356137726	0	4.66868999084837e-05	0	0.90960036141082	0.584539084341072	TCGA-HD-8635
54ba4d00-dbcb-45b4-90a8-807139b1342f	0	0.964877566602495	0	0	0.0329036757825415	0	0.00205834376558584	0	0.000160413849377209	0	0.580197017244005	0.814370287952204	TCGA-CV-6955
54e21549-0e86-46b5-8fce-45d99fb8506f	0.0427761364162824	0.905933241669151	8.78286386835698e-05	0.00162657421859651	0.0394605159237423	0.00171801181159284	0.0078285910241912	0	0.00056910029775999	0	0.93008459065102	0.531685287214218	TCGA-CR-6477
55d710a9-a177-4f8b-89e4-68fe7faf0700	0.125655748909195	0.723441603064952	0	0.0844147598503816	0.0527829731051515	0.00901914267488881	0.00452070169230628	0	0.00016507070312436	0	0.89849114305813	0.630295557960698	TCGA-CN-6016
55fcc8e6-ba75-4940-9c95-f0c42cdc9212	0.0663819334334527	0.890966218387025	0.000295566656314711	0	0.0319882288283774	0.00968636826382301	0.000202698702757219	0.000434988169775846	4.39975584739449e-05	0	0.772606900220648	0.677146282165814	TCGA-CQ-5332
56b2c6b6-eeaf-4cba-95d0-f8a82ee636ae	0.0345149846906195	0.935277686373772	0.00133233291178325	0.00174815060721149	0.0162892160940892	0.00711331665578922	0.00186324332659395	0.00143753193501631	0.000423537405125098	0	0.849383035306148	0.600822759372459	TCGA-CV-5436
56b503d2-9092-47de-ac52-022c4621cb8c	0.0390595685406619	0.915483027602641	0	0.0173136366731447	0.0148954582890559	0.012206649779521	0	0.00038454552553098	0.000657113589444118	0	0.889597244602271	0.568792509002893	TCGA-CR-7401
581c46bb-2b8b-4b0f-aaf9-792e696757cf	0.602720953417142	0.0277383462531867	1.04478404055665e-05	0	0.200435073218408	0.169095179270858	0	0	0	0	0.537046557649884	0.890128641280991	TCGA-CQ-6221
588382d8-3b7c-406f-b3d2-df664704de55	0.0226513569798037	0.915533118772197	0	0	0.0347323094973535	0.0122020039435403	0.0144085195911013	0.000472691216004509	0	0	0.908407129157081	0.549901549828853	TCGA-CR-6471
5894264b-5be3-49b1-a3f8-cf881b965fb1	0.00170889209853552	0.98429033564204	0	0.000346475745244453	0.00992080529328875	0	0.0036981738351471	0	3.53173857444804e-05	0	0.575106353796765	0.818122883200221	TCGA-D6-A6ES
58a95752-31eb-4d57-80f6-3e115cacb3e9	0.0195632990971396	0.921134237890964	0	0.00656326719997311	0.0475982872036017	0.00514090860832134	0	0	0	0	0.943533474578611	0.510561341422778	TCGA-BA-4075
590444bc-f074-41c1-b478-b1039c36f0c7	0.0390671791121736	0.938209335206956	0	0	0.019540220157322	0	0.00318326552354829	0	0	0	0.881362520314225	0.569128821969262	TCGA-CV-7091
59a53532-7ddb-4f17-a295-64b31cd81c94	0.240145809571569	0.608172916147663	0	0.0205660207431418	0.0931841764812418	0.0357490470572226	0.00180606887291389	0	0.000375961126248242	0	0.941581114301886	0.651365111554201	TCGA-CV-6934
5bce7ca7-c7ad-433b-b329-1e1c23727436	0.0353073245457674	0.912917266611134	0.000619866992671412	0.010427757567617	0.0198738342081343	0.0136622246483084	0.00145586422122208	0.0051357813165472	0.000600079888598701	0	0.930348090272676	0.528929379101914	TCGA-DQ-5624
5be16a38-0e50-4e14-9a81-45945e0f6d8d	0	0.994350540541093	0	0	0.00348075460035903	0.00124103971705068	0	0.000852593866008713	7.50712754888691e-05	0	0.818013312004119	0.616267988694329	TCGA-UF-A71D
5befe71f-2824-4237-b660-47467c9e9772	0.100469122012535	0.747376811260836	0.000101407906922675	0.000447269005518228	0.11879429071599	0.0191215616302438	0.0136838966274063	0	5.64084054903034e-06	0	0.912415511719625	0.609825623681833	TCGA-CV-7433
5c809e57-4d6b-4f97-91cb-83ab83aa1f0c	0.0139399551591649	0.947554754160576	0	0.0123787558297022	0.0244508746539094	0.00143291965090717	0	0.00024274054573996	0	0	0.850194156686603	0.596560102891703	TCGA-CV-7095
5cd64f4a-5816-4634-918b-20feb5e6dcaf	0.102199047931455	0.852215316613295	0.000164656762483765	0.0260052075492416	0	0.0146494527948833	0.00462215749345879	0.000111884835165632	3.2276020017198e-05	0	0.871114185339108	0.60722011307814	TCGA-P3-A5QA
5dabad17-b3e1-4460-9f7d-a8ed2c767f06	0.0119468422440861	0.933706179432491	0	0.000169275592945216	0.03754951253365	0.00656717021958761	0.0100610199772402	0	0	0	0.704826545151847	0.723546729129769	TCGA-CV-7418
5df9759b-47cc-44a2-bd25-0cd8ea29340c	0.0407141562211681	0.739058392823061	0.0148708224372993	0.0643256019387097	0.106655211670893	0.0101069214010091	0.023889818769401	0	0.000379074738458668	0	0.882844691548479	0.634630197294332	TCGA-CQ-5325
5dfd7026-459b-40d2-a4b3-087922925137	0.00175098703319886	0.977697494556929	0	0.00800582890815055	0.00971398948532323	0.000313464255473151	0.000511781985242988	0.00200645377568219	0	0	0.918839290280122	0.515673413207828	TCGA-C9-A480
5e145ad2-2487-4d4d-96a9-612cc7ee81dd	0.0407060623235962	0.915934209195053	0.00135211257936973	0.0023741018119203	0.0316679932577082	0.00561447057699806	0	0.00235105025535436	0	0	0.922827298924996	0.535140963555559	TCGA-CR-7379
5f838159-762a-4f12-8476-9657b3991d99	0.145111068942934	0.767180148021265	9.03950895218917e-05	0.00324684039175927	0.0547571455658593	0.0285101772716603	0.000941314375798716	0.000162910341201509	0	0	0.733335816965614	0.729936671129135	TCGA-UF-A7J9
5ff55cf1-09d6-44d2-a21b-221512c0a2a5	0.00479063818327295	0.953164891496035	0.00170958340757849	0	0.0281540010141951	0	0.0118534517797274	0	0.000327434119191465	0	0.922702109814474	0.520519368085882	TCGA-D6-A6EK
60116c36-d1e9-4f98-b80a-5d1305592fef	0.0594044526050214	0.726708502501363	0.000740990513022337	0.104692163621327	0.054324014994209	0.0250853051397584	0.0268591559480692	0.000861616697967715	0.001323797979262	0	0.803759508577729	0.692070921565605	TCGA-BA-A6DB
602bcda4-b2dc-45ab-83f1-71beb8231978	0.100695646596753	0.89725796135324	0	0.00141263933026052	0	0.000633752719745801	0	0	0	0	0.898437267266231	0.566766292860057	TCGA-CN-A49A
61aecbb1-dd52-4c22-92ea-5e7b06b4ede7	0.0227899772662114	0.821512996683393	0.00168643655321985	0	0.124737268553075	0.016464030803392	0.0128092901407092	0	0	0	0.922285264664391	0.570181534943681	TCGA-UF-A7JT
61e3f20c-475f-45d5-ac84-5ffae86d0649	0.0239460902722611	0.680223832279801	0.0123663537257104	0	0.143943865316739	0.030069750563294	0.103720924978549	0.00572918286364575	0	0	0.38502554294526	0.923689188382475	TCGA-DQ-7591
63f2b2ee-3cf8-4d68-9dca-4a737b18880d	0.0750299319579161	0.817522508114909	0.00110354817181176	0.068947577009502	0.0213193367051027	0.0142523446660543	0.00180637222855361	0	1.83811461505882e-05	0	0.907949352024865	0.587343799039922	TCGA-WA-A7H4
64461e60-229e-46a2-ac6e-ff1429c6e380	0.00396907018403475	0.982350589008294	0	0.00763539286963105	0	0.00591340468772702	3.14031551033241e-05	7.68715662721522e-05	2.32685289373888e-05	0	0.888874034150097	0.547269435152083	TCGA-F7-A61W
64ab1723-614a-4d50-9030-c110e7d6c6b3	0.0407848737111202	0.935440353242385	0	0.00108630270443919	0.0199795522288339	0	0.00263599569198356	0	7.29224212377435e-05	0	0.868411307202934	0.582665727454895	TCGA-CN-4726
663733b6-4eba-46e4-860c-ac08e482add0	0.0199650507797397	0.936854395960393	0.000320589285937497	0	0.029499942184701	0.0101351673286349	0	0.0028500404582571	0.000374814002336494	0	0.87413382129659	0.576437224398635	TCGA-BA-5151
668ebd50-efe3-43b7-8372-1a9223596183	0.0155386537976865	0.703620004356245	0	0.0838535856399603	0.175364034134301	0.00886383012925293	0.0126650861786544	0	9.48057638999895e-05	0	0.919050369602016	0.614964587003711	TCGA-CQ-5333
66c117b5-db00-4d6f-8f21-3b815ecffb1b	0.0561782355697823	0.721601873834937	0.00023434128528238	0	0.156236373301464	0.0100407665139316	0.0477008982193102	0.00800751127529257	0	0	0.390124049601585	0.922581227978364	TCGA-CR-7399
66e7ba1c-972e-41fd-a3ab-1dc2c5b334d7	0.000971805827031023	0.975955255238365	0	0.0121487659044757	0.00417819841170389	0	0.00042999185708917	0.00594906573185265	0.000366917029482378	0	0.767217648782122	0.666519532908401	TCGA-CV-7416
684b04e4-f4de-4f6e-9a6a-d79a707d393e	0.0401830084171525	0.906282267703694	0.000935940612931236	0.000986018042071195	0.0293462539569578	0.0131918697769928	0.00870432675800269	0	0.000370314732197593	0	0.834117195904244	0.622441275691105	TCGA-CV-6955
69b4e179-b010-4e3a-937c-fcc9709fa0a2	0.0211180468476509	0.972622028224147	0.000206382945766884	0	0	0.000208021894089072	0.00228122822293006	0.00313860671417513	0.000425685151240558	0	0.911412035896184	0.526030567374631	TCGA-CV-7411
6a297455-8318-4690-b546-e1fe90479069	0.0344047074627665	0.926465995748051	0	0.000120524972639922	0.0373643409292445	0.000481894164607201	0.00116253672269076	0	0	0	0.908879934833351	0.545185319996133	TCGA-IQ-7630
6a88acf8-e8e8-4171-b8ed-736e6b76bd25	0.014181434302504	0.914895860635621	0.0209391228912782	0.000558029533576457	0.00612160675709696	0.041205557637375	0.0017829699394021	0	0.000315418303146032	0	0.373792320137093	0.944102087413198	TCGA-MZ-A6I9
6aeb1a9a-13aa-467e-af40-51b8bd759e28	0.0378379065613088	0.805101376278072	0.0120584661953353	0.038380573676753	0.0642038851353628	0.0320041420138896	0.0103456564509555	0	6.79936883229082e-05	0	0.904961244757608	0.594989172439713	TCGA-HD-A6HZ
6b06cd00-3bd0-4a1f-b6e3-652dbd8abf82	0.00558065905582217	0.984008650090664	0.00101094405672472	0.00134825468971058	0.00125617561062928	0	0.00472237951084538	0.00147810697408583	0.000594830011517862	0	0.881685623840454	0.554477746387062	TCGA-BA-A6DA
6b13b8c7-087d-432d-a6d6-1ac7b17e3d3b	0.00330108693893852	0.955425998799115	0.000129939331849052	0	0.0302382891951425	0.00278099320561572	0.00808424971508299	0	3.94428142564646e-05	0	0.938724239244358	0.501496378149204	TCGA-F7-A61S
6b62ca85-b14c-4989-ba2e-22102ce1dee7	0.0253391605761701	0.958267270131166	0	0	0.00334178427485098	0.0087800417522171	0.00309266363426745	0.00117907963132795	0	0	0.764806453866725	0.671456711295232	TCGA-CR-6473
6bc3762f-4119-4acb-a315-e487da6f49f6	0.0392532904530305	0.884694254453962	0.00714725329920527	0	0.0494145024740978	0.015821151084496	0.0036695482352085	0	0	0	0.936922588618798	0.533427740028876	TCGA-CN-4723
6bd6fc0b-92a2-44b9-a6ba-6740f2fcf18f	0.0153589186440497	0.942003370451719	0	0.00863014042540418	0.0243340341387692	0.00326300235939946	0.00544262067887139	0.000756814939472222	0.000211098362315071	0	0.92880259624852	0.518431198192203	TCGA-CQ-A4C6
6c3eda53-3307-4478-b8fe-a12848adf65c	0.0252812776168789	0.906346470622648	0	0.026017211448931	0.0273780117351084	0.0129174273556304	0.00205960122080374	0	0	0	0.764588824119259	0.680612524869759	TCGA-CX-7082
6c531f3c-e258-41d8-baf7-d94d00c71c40	0.0079809573810991	0.990820271998579	0	0.00015495768361865	0	0	0.00100261276664589	3.590606776784e-05	5.29410228992502e-06	0	0.84706853440919	0.588411338351701	TCGA-QK-A6VB
6cc2c610-0fda-47d6-9938-5ddebecab6f4	0.00831009589034454	0.793331625745059	0.000296947784808021	0.0064756370777932	0.167670163751708	0.0125544407367662	0.0113610890135214	0	0	0	0.819855534853048	0.659661002084837	TCGA-CN-6013
6d4e91aa-65e6-4c60-955b-982897febf1b	0.0277063887220478	0.934612773988424	0.000397323560814516	6.15758117540943e-06	0.0257417678502215	0.00765497163495444	0.00347199557717023	0	0.000408621085192332	0	0.859068726512079	0.591731315847186	TCGA-D6-A6EQ
6db0ef55-b31e-463f-8fb0-d79433df2f36	0.133596349842939	0.788041984039641	0.00512425659725616	0.0072825725877869	0.0607671414479922	0.00518769548438481	0	0	0	0	0.93550929672738	0.577061744963033	TCGA-CV-7435
6ea4c9ad-8100-4432-aa24-db536c45f366	0.0412717737402182	0.856338369195439	0.0193102249118431	0	0.0508943589819404	0.0130975480078862	0.0171959476193234	0.00189177754335026	0	0	0.554944501144885	0.832622772954798	TCGA-CN-4739
6f89e877-0f7d-4a35-8c12-89b6a9f3cfe3	0.0405698589532331	0.767555878374838	0.0108245833128787	0	0.0617286676372173	0.0471189214536586	0.070060046759884	0.00214204350829039	0	0	0.486936390751431	0.873567006121652	TCGA-BA-5153
6fbb2ecb-6fca-42c4-b53e-31b30e2f3211	0.00863605883701089	0.963806622667414	0	0	0.0182875714612326	0.00407830158587073	0.00495877225174042	0.000145252042117605	8.74211546142505e-05	0	0.913609085764905	0.526561156817072	TCGA-CV-7425
700251ef-54e7-4f6e-9d14-a29cee6b8c5d	0.125118782029441	0.678692747112168	0.000799711534526684	0.0297729536535176	0.0895262922813893	0.0446368026660647	0.0282585212151894	0.00220186985756201	0.000992319650141583	0	0.817793544999966	0.700143462556234	TCGA-CR-7377
7098e3fa-4af5-4da9-a617-292b0334f5ed	0.0753724450389395	0.861904769887794	0	0	0.0419704331387094	0.0145818664308089	0.00366049465463015	0	0.00250999084911779	0	0.706940059314995	0.731365419943569	TCGA-CR-7398
719f98c4-956f-4293-ae51-df32ebb1874e	0.0119128017111724	0.968997015185615	0.000114474557637116	0	0.0175122085808773	0.00144691357716225	0	0	1.65863875356674e-05	0	0.820537953691699	0.619298278479814	TCGA-CV-7437
71faa12b-18f4-4e71-9f22-6285ea86d24a	0.00367504536372386	0.977660021871284	1.8601531672644e-05	0.000481643434307775	0.0148346486671229	0.00222313556030673	0.000955740450204145	0.000151163121377804	0	0	0.932599484726966	0.499626364339743	TCGA-CQ-6220
72b66888-02a5-46ef-be73-a532efa6bb5e	0.0027366065207764	0.9821643980819	0.000992839331772629	0	0.00843686607182331	0.00170181773371329	0.00250606999878793	0.00146140226122669	0	0	0.870716923805331	0.56645449732134	TCGA-CX-7086
72cb5fa5-5c57-4414-a24a-a3678c77e321	0.0868565633784367	0.795694509672734	0.000580080310314776	1.67364262629514e-05	0.0381357068501442	0.0677710332926865	0.00581435272527828	0	0.00513101734414281	0	0.54538594683722	0.840425775463963	TCGA-KU-A66S
7337bc69-143a-4cee-8132-7756ac8c3efe	0.00549113788438268	0.95820088373737	7.12295990294571e-05	0	0.0250821128066874	0	0.00951598684005316	0.000908071956681118	0.000730577175796704	0	0.881949402222154	0.562005409472236	TCGA-CV-7425
74749b12-b773-4a87-9005-d5ec42f8ac4d	0.00100386763435619	0.991770692717025	0	0.00220182426631909	0	0	0.00459501633717805	0	0.000428599045121604	0	0.912083158693873	0.518307535194859	TCGA-CV-A45Q
7511b382-b7c0-4a07-94c0-8452e0d3783a	0.0537690392671265	0.852827121909463	0.0119515348898895	0	0.0371746224142402	0.0429133574212582	0.0010786935164593	0	0.000285630581563759	0	0.570226749558784	0.823224669449953	TCGA-CN-6010
75f3a9e8-42cc-4e51-93f8-96378b641986	0.000218298814700938	0.992724481269226	0	0	0	0	0.00583847769225955	0.00101319078597252	0.000205551437840719	0	0.774656379118303	0.657194530535063	TCGA-CV-A45X
767fe2dd-bb8a-4d3b-ae5a-145270dcd43d	0.0183789557024004	0.976865558053953	0.000455426486596094	2.64258035680672e-05	0.000498725540825126	0.00254680941830135	0.000886912594456437	0.000241285546308414	9.99008535913401e-05	0	0.889789639965401	0.548055768638841	TCGA-BB-A5HZ
76a1a5ce-cef9-4038-8848-17c5290c6aa8	0.04371875301756	0.920766994394877	0	0	0.0203485524827068	0.0138133635292608	0.000265489082106306	0.000624566435084129	0.000462281058405347	0	0.776858157465354	0.667908789688479	TCGA-CN-6997
76b0ebfd-dc2d-46b7-80bb-8fe7aeb58e5a	0.0925887627706903	0.739015927899395	0	0.025939207940633	0.092534497987647	0.0475118922174108	0.00198222925999353	0.000427481924229981	0	0	0.857185946231111	0.654430301748151	TCGA-CV-5434
773bd607-c667-4832-bf4c-c9f91cdca86a	0.0285042787338323	0.866032707328381	0.000881293110683531	0.00128745169072157	0.0869492756969155	0.0154201692144978	0.000924824224968572	0	0	0	0.920237083883164	0.555877745366501	TCGA-CN-A63T
7827013e-95c5-406f-b9b8-0b6244e166a6	0.00769368256218308	0.981046567386805	0	0.000230499726736628	0.00724441283276073	0.00196313482172406	0.00182170266979043	0	0	0	0.950968127404586	0.476203189785953	TCGA-CN-A63W
784c2ea8-8593-4c26-94de-74d2a3241e47	0.180849244335948	0.492012914382026	0.00407729766282717	0.00701266753086448	0.239086620508732	0.0499917344764444	0.0253404184976918	0.000471982394807958	0.0011571202106589	0	0.857412970243906	0.725607471905336	TCGA-CR-7376
7a62f935-880c-4f12-900d-debad802a4ed	0.00395572833882241	0.995385866880095	0	0	0	0.000217966848239365	0	0.000440437932843024	0	0	0.903248580545707	0.527057321300453	TCGA-KU-A66T
7aa88945-62ab-4009-ac76-03791714de1f	0.00399153352863566	0.894203520860722	0	0.0800611879283281	0.0142579631917985	0.000236292734580999	0.00690414945792632	0.000255769574445099	8.95827235638866e-05	0	0.661321161269257	0.759534974388141	TCGA-CV-7423
7bbb3e88-859e-4d62-bf1d-17fed7a6c006	0	0.992121834217019	0	0.00394917626207638	0.00150975843284926	0	0.00075922778543782	0.00166000330261746	0	0	0.903152265374926	0.528307205842393	TCGA-CN-6998
7c9ba317-c40d-47e1-a6ac-bdc20290b3c0	0.000857543347301358	0.985748197262442	0	0.00257544298074006	0.00247072353903297	0.00585600264962278	0.000174113304365787	0.00231797691649529	0	0	0.895269616816629	0.539165637433639	TCGA-HD-8634
7cb7f127-3bff-4535-a4e5-c604fc2b140d	0.0924091831642763	0.77444123043809	9.17973029138337e-05	0.0164197013303861	0.0851977814860338	0.0191411863190665	0.0117373940667266	0	0.000561725892507112	0	0.864819174662564	0.637200429582292	TCGA-CV-7178
7d6773a6-6303-4b99-ba1e-5362618c384a	0.0168616639442722	0.968166572400531	0	0	0	0.013396511514923	0.00125290423219196	0.000322347908082219	0	0	0.918726272353744	0.519428374767422	TCGA-D6-A6EO
7d8083fe-a9b1-4587-9dba-da60e26948d7	0.0247125333059307	0.897001461283021	0.00237852862222513	0	0.0587992312639368	0.015305087109113	0.00119833322073672	0	0.000604825195036562	0	0.875245667765491	0.587528743066578	TCGA-CN-4738
7db909c4-b6a7-4318-8813-f77795c6bd85	0.0545635713663069	0.884371885938658	0.00397092114110419	0.0127310638426106	0.00996417973387314	0.0312216315530513	0.00135033799833735	0.00182640842605875	0	0	0.925040046151658	0.546276746614149	TCGA-CN-5355
7e700d6f-fca3-4c85-a334-8620b3e45ed1	0.00911723000019785	0.980703133204207	6.89834094791073e-06	0	0	0.0100061447376087	0	0.000129684521404327	3.69091956344258e-05	0	0.701401263300296	0.721551925817713	TCGA-CV-6962
7e9c8c46-ac55-4b19-8fb0-2860335d597e	0.0581727965820949	0.832207555226036	0	6.02321600645604e-05	0.082363721594488	0.0160823009707461	0.0110210849767519	0	9.23084898183197e-05	0	0.899300856997846	0.588521132479798	TCGA-CQ-5334
7eba114a-6cf8-4e3f-bc19-4c1605065a72	0.0459530754869232	0.930104256592565	0.000310196044155968	0.000113341753937615	0.0181705346221978	0.00210956947106625	0.00261292622278712	0.000294392417913302	0.000331707388454114	0	0.959188372192435	0.48984090176889	TCGA-CV-6941
7ec7404c-4510-409e-9516-7288b440e66e	0.00166727118095749	0.92215574147944	0	0.000372936704777575	0.0379165956631033	0.0111885614416415	0.0266988935300798	0	0	0	0.403422374861076	0.927371196255072	TCGA-KU-A6H7
7f892bee-649c-4147-8563-e82981638062	0.0240342701503448	0.965875815456436	0	0	0	0.00699486736791735	0.000926861849919783	0.00188872233860103	0.000279462836780635	0	0.937505301351943	0.499006952208573	TCGA-CR-7390
7f8a7640-ca5b-43b6-800e-a276458ed2c5	0.0325905609638104	0.94350901345028	0.00309516074673379	0	0.0105884486130666	0.00707720773539429	0.000456575947111792	0.00173782768808434	0.000945204855518992	0	0.901626599826892	0.546891847642407	TCGA-CN-4729
7fb20377-1dc5-427d-8b45-81c79e98ca3a	0.0101353246744995	0.923250047077658	0.000342902862510982	0.0121114413307198	0.034671760552559	0.00601569269906639	0.0133197865004369	0	0.000153044302548961	0	0.905894681260862	0.54961532023556	TCGA-F7-A620
8134287a-92fc-40f3-9c4e-c67a297fa0a5	0.00214840836280242	0.995673548357506	0.000864405065601877	2.65672628811035e-05	0	1.58111788091303e-05	0.000729708570736733	0.000185295216127232	0.000356255985535969	0	0.898103437195349	0.532765719103867	TCGA-CV-A6JY
81484ed6-9c06-4be0-8c84-63680b45c0f7	0.0291344087175392	0.932504988449922	0.00412913954047292	0.0054503547928813	0.0216255261004697	0.00699390042222608	0	6.70827921511365e-05	9.45991843372386e-05	0	0.870419154342103	0.581608140666652	TCGA-CV-5970
81a00301-49a3-4784-a951-85bcfc09e527	0.0381019473075811	0.899799585972189	0	0.0174158349242694	0.0324131380316168	0.0107265742320101	0.00134409430566578	0	0.000198825226668102	0	0.694589575618205	0.735348763364783	TCGA-CV-A45R
81cc0730-42e2-48da-9ab7-3ed0ac4fc407	0.350043311703048	0.480927542681746	0.00881318640131486	8.56714149370347e-05	0.0840328416451446	0.0749591997147427	0.00113824643906615	0	0	0	0.330103272369832	0.943854642265913	TCGA-CV-7434
81f4a483-030a-42ed-9ab1-43939ab9f4e5	0.50245140566967	0.258219508135411	4.63272837691751e-05	0.000236367220275186	0.184505266157006	0.0545411255338685	0	0	0	0	0.661233888405734	0.848553049803529	TCGA-IQ-A61O
821bf319-0bc3-4670-86e4-b0b2759a63d6	0.0450488297855319	0.936610720917864	0	0	0.0147153575576154	0.00225710052609845	0.00136799121289066	0	0	0	0.909392235386901	0.541295450048086	TCGA-CN-4731
8222c350-b1f3-4fa3-895e-0156178a101f	0.0944168507866629	0.771939464673304	0.00512388863305951	0.000134088517616006	0.0959187708125963	0.0134695328900942	0.0181759435388678	0.000697424358191559	0.00012403578960728	0	0.877065185333149	0.628381053392512	TCGA-UF-A7JJ
823b04f7-12d6-4c0f-aed9-4027e67b1ca3	0.107088041612844	0.829144801467495	0.000483533805185324	0.002403193446775	0.0500560243499434	0.00377341169287323	0.00590017194948469	0.00109303717155187	5.77845038472346e-05	0	0.913574857096039	0.578607465516359	TCGA-QK-A8Z9
82918ef2-59ce-41ce-a3db-454ed4c792d3	0.0266182728263019	0.852180195547674	0	0.0566702560669423	0.0389457585745373	0.0245110330065417	0.00107448397800219	0	0	0	0.938797805083813	0.54532512451442	TCGA-CV-6959
83401bf0-0c18-43ab-a0e6-bb57311499c4	0.224227942864937	0.544875636523083	0.001537601690267	0.0151004698552597	0.151614187355393	0.0540662064178134	0.0082941628420881	0	0.000283792451158679	0	0.827199535782768	0.732946238582956	TCGA-CN-6019
83751068-769e-44e0-9f9a-f6842bcdda4f	0.0448691004672408	0.92479634685045	0.000489559862718494	0.00118868977498548	0.0184367700467876	0.00976107335094459	0	0.00034197005938591	0.000116489587486919	0	0.797813186313851	0.649463049249159	TCGA-CV-6935
8400a97e-aa08-4231-8635-c7e0c77fb1de	0.00377486489721621	0.692968933584468	0.00569013611127997	0.00101502930427406	0.255061096090295	0	0.0414899400124669	0	0	0	0.684861080605447	0.764830044321783	TCGA-P3-A5Q5
849f318c-857e-4129-9c3c-fb0255a07d6e	0.0241399606567334	0.945826918660285	0.00804204315045735	0.000222960768718596	0.00765499279949395	0	0.01184096707765	0	0.00227215688666168	0	0.944643891539776	0.499504102896574	TCGA-D6-A74Q
84c1e062-0202-4914-a949-8cb0dd1523f5	0.0720468513535233	0.871080045849988	0.0013669879268303	0	0.0289326436177133	0.026331251656938	0	0	0.000242219595007165	0	0.462806004970372	0.888553898956456	TCGA-CV-6962
84c30734-cdda-4d87-9242-5a40ef506ff2	0.0221179976686481	0.871264360149913	0.0201561904688255	0	0.0603131971114255	0.0261482546011881	0	0	0	0	0.697389836047371	0.736550701868084	TCGA-CN-6012
854a49d6-78a3-4aa9-a7b7-1f855d70927c	0.181650451577291	0.696424153190193	0.000309798032888429	0	0.0614286972785736	0.0594736148504832	0	0	0.000713285070571333	0	0.851943858465784	0.673062762304369	TCGA-CV-6938
86702dd2-1d1f-4a7e-848d-cfb6964a2955	0.0129072570261809	0.98062819158126	0	0	0.00430603687839383	0.00111402583138961	0.000908283684278202	8.7174307888281e-05	4.9030690608711e-05	0	0.818112196244808	0.619131393278513	TCGA-IQ-A6SG
86e93274-4821-4568-9b4f-bb29d102dffe	0.231811858042779	0.613488764651396	0.0127808977530917	0	0.0451319633935518	0.0967865161591815	0	0	0	0	0.283120587907748	0.964297702207156	TCGA-CV-6933
86fa23c9-e600-46ab-8208-8a0206934fbe	0.0119572234707839	0.908368611325537	0	0.0206988355571149	0.0341918190300414	0.00904782778445946	0.00963421816910983	0.00457879479613725	0.00152266986681592	0	0.65081787281452	0.766223476369069	TCGA-CV-7255
884e69b8-5335-4902-9097-1173b6b9777e	0.00402476065624951	0.993599696390416	0	0.000175308931170062	0	0.000469680920821597	0.00109714113049271	0.000348693919740972	0.000284718051109228	0	0.88566993001562	0.547170657848998	TCGA-CN-A63U
885ee553-00f9-4ee8-8afd-e623c4e9c551	0.0409234958080724	0.833303485161326	0	0.000267320030731584	0.108085725413741	0.0174199735861288	0	0	0	0	0.821332109539505	0.650635706357159	TCGA-UF-A7JV
88ab5d11-8ebf-4778-97ad-eca52a1b03f3	0.00250104420772812	0.989479842009295	0.000384849130613994	0.00412269673547383	0.000512226812699712	0.00204807600554715	0.000415676081640286	0.000498438992489795	3.71500245120002e-05	0	0.930339540181147	0.49779308776181	TCGA-CV-A465
8a48cba4-1d2f-4bf6-9600-f34ce1e0141f	0.0508290534223292	0.716165213105346	0.0810072593498504	0	0.10035223084423	0.0441217272489814	0.00731982471785721	0	0.000204691311405659	0	0.730008731720678	0.738915627501389	TCGA-CV-A45W
8a84c4a8-dc17-4bf6-802f-e34f43d8f9e9	0.0212936937744542	0.952220290458817	0	0.000391465114330885	0.0112607772678884	0.0104552468720434	0.00376114505454101	0.000550773572735991	6.66078851894661e-05	0	0.905996388747776	0.53913938235942	TCGA-H7-8502
8aef7b5e-ea0c-420c-8e0f-c9dcdc98a868	0.00481369014030625	0.993868504689301	0	0.000411617493205106	0	0.000355037457875412	0.000470136157092309	6.78763810617501e-05	1.31376811584103e-05	0	0.966008743373599	0.451139008832649	TCGA-CV-6003
8b244374-4240-475a-b26e-c5e7bc7ec030	0.0886236585154693	0.761235885427376	0.0125970049506836	0	0.0964382263650411	0.00438554310636101	0.0298301327299454	0.00593672738172855	0.000952821523395123	0	0.876823049674166	0.632572718023366	TCGA-CV-5431
8b8d7057-6102-4ddc-a4de-3410b7f61776	0.00428036784696649	0.993910081527927	0	0.000148229272005749	0.000960627962878233	0	0.000165516712996498	0.000535176677226271	0	0	0.94273164897619	0.480879795879946	TCGA-P3-A6T3
8bcb074b-2e3c-4ea4-a5a7-d3037c3c7d92	0.0134836625266912	0.941341941188413	0.00226109291951274	0.0052750048470892	0.0204189262060363	0.0078701410514916	0.00726849931665383	0.00208073194411171	0	0	0.705726903470274	0.722100875342763	TCGA-CV-7438
8bf82d0b-82ff-4740-aae0-4364616e6a7d	0.0429023336800209	0.909673473290447	0	0.0196691244417718	0.0176544217019476	0.0075894569706292	0.00251118991518364	0	0	0	0.901283849964365	0.559497777847554	TCGA-IQ-A61H
8d3eeaa4-90da-4893-a588-1c38e5b563b3	0.00192977706615997	0.962483769346578	0.0119267722420593	0	0.0226826817749397	0	0.000976999570263536	0	0	0	0.870785821129242	0.571979579718962	TCGA-CV-6953
8d8d5a52-02e0-40e8-a034-86fef3a1cfd2	0.0257768501642825	0.958748792625556	0	0.0126612368315444	0	0.00272357261621587	0	8.92973951280684e-05	2.50367273683275e-07	0	0.818321117916612	0.623887089550186	TCGA-P3-A6SX
8df917bd-e9f8-4e64-98a0-7055f77ba3ea	0.00112534665213971	0.975008630281238	2.17161261187e-05	0.000253917172133065	0.0193103456406782	0.00151046580723551	0.00260783163724504	1.5322561591873e-05	0.000146424121619676	0	0.896721382995179	0.540959326308008	TCGA-QK-A6IJ
8e05498d-e45b-4f64-a37d-6e9d31b9fd67	0.151019919290878	0.787900125438037	0.000331615455978186	0.000596362356950517	0.0488483116063992	0.00899165193524508	0.00229960257122566	0	1.24113452864406e-05	0	0.746567226478873	0.717026057656001	TCGA-BA-4074
8e6411b1-8f9b-4ee5-a320-922be52a2748	0.0646317942459089	0.815406537837456	0.000949433227061755	0.00573592962343882	0.0961140178625988	0.0168632895348446	0	0	0.000298997668690826	0	0.892125471957782	0.600257282055755	TCGA-CQ-5329
8ed316e1-77fa-4f4a-a594-052df7e09e27	0.00686152893856744	0.942184354974612	0.00487915606519158	3.22310122405636e-05	0.0332171815898285	0.00588018999814844	0.00694535742141144	0	0	0	0.864945091717982	0.583718825377142	TCGA-CN-A6V3
8f288e49-ac1a-4d21-8234-0ca5d746e59f	0.0167646338199913	0.949469146086083	0.0087453746039897	0	0.0122236148563388	0.00893799984778733	0.00337914262054853	0.000480088165261568	0	0	0.859895199198745	0.586778601879607	TCGA-CR-7402
8f399945-4a15-4da7-89c6-d0a62efc287a	0.00818829664435222	0.919426141638583	0.0119006087389939	0	0.021897324343234	0.0297637589014021	0.00882386973343481	0	0	0	0.308775216373301	0.981930997338564	TCGA-CR-6480
9089782b-d7c9-4398-a299-7fa29ed6652a	0.0122403032817072	0.954680221267952	0	0	0.0237061212106136	0.00306937251544634	0.00630398172428062	0	0	0	0.929529731889914	0.512379811743648	TCGA-T2-A6X2
90d853fe-24e3-4851-b63c-61f2b5bfc6f5	0.00476401245662646	0.986156724284415	0	0.00362818967496244	0	0.00240330689463227	0.00188924327476792	0.00111828410457285	4.02393100227045e-05	0	0.90753040745886	0.525472884073729	TCGA-CV-A45P
91142da1-41cc-4805-a948-5f7a083e4221	0.0088805676777944	0.981259788855773	0.00133360695790473	0.000878690098840507	0.00693563712696719	0	0	0.000467099531650081	0.000244609751069708	0	0.952178771658482	0.474633446589303	TCGA-CV-5432
91cbebde-bac0-45d3-8e86-8c610b9fe8aa	0.0211999514961371	0.889723809177727	0.00169339831120748	0	0.0528687991882694	0.0159926010288649	0.0181793270090095	0	0.000342113788784087	0	0.926422564253642	0.541706157492413	TCGA-CR-7395
92ff27f2-dce2-43e4-b4ba-dbcb7c952bb1	0.00454514021665657	0.948296582790229	0	0	0.0185002944149537	0.0259387387280925	0.00176298906288595	0.000607380396217833	0.000348874390964832	0	0.825491998934661	0.619428767690628	TCGA-CV-7089
9333ebe0-936a-45b3-b5f2-03e5441f8183	0.103584783182217	0.67525124428203	0.00100873927912168	0.00276284475718879	0.175739709572764	0.0190580003827296	0.0218283016122912	0.000497306294722028	0.000269070636935585	0	0.833237603985979	0.685889603288176	TCGA-D6-6515
935ea020-cd16-4758-aa65-9ea48a3599c0	0.0284061082355931	0.875917498976089	0.0220382174474526	0	0.037437272092578	0.0127151306652076	0.0216499805044374	0.000226898887676297	0.00160889319096632	0	0.857659992530651	0.61055304893282	TCGA-CV-7242
93e19a20-1f61-4b04-9607-48ab20f50594	0.0788971109070651	0.664788062288867	0.0124402980543612	0.0151620375350165	0.138921652881114	0.0552164660067739	0.033293873657322	0.000351724863765483	0.000928773805715215	0	0.927472802636764	0.633441132244429	TCGA-CN-4733
941e3b13-acbd-4f9e-a4e4-4f9ce6accee4	0.0100016778452009	0.908004344708847	0	0.00527991933146523	0.0661195031794505	0.00365846480990083	0.00693609012513506	0	0	0	0.888146095265746	0.571543623832506	TCGA-CQ-5327
9421e5f6-bf8f-4a71-96c9-a583ae933b84	0.00806968629832449	0.976894514893343	0	0.0013057102242554	0.00924852230599467	0.0021161658871703	0.00174416973928654	0.000621230651625422	0	0	0.895571460144971	0.541735852561496	TCGA-BA-A6DE
943889fb-4a00-4ba9-9cbb-74d69066f174	0.0508663756357563	0.792718588099136	0.000457094554332086	0.0662205373358287	0.0781102573700916	0.0111109496832988	0	0	0.000516197321556869	0	0.868489790071835	0.626982179954486	TCGA-CV-7104
948527bd-5c50-4dd7-8a68-38c74d03fc93	0.00400680985339952	0.966251641670792	0	0	0.027652424911871	8.87508917268006e-05	0.00200037267221047	0	0	0	0.93938937871972	0.496151243766057	TCGA-CN-5365
94a502a3-22ba-40bc-8e5e-22cf5c7ad923	0.0726155635227132	0.887570294272679	0.00274952731677626	0	0.00839857024798339	0.0172775565098075	0.011388488130041	0	0	0	0.271366469513655	0.997584174359823	TCGA-CR-6472
951c8491-fa33-425f-975f-716a17f17e8c	0.0178394648658116	0.950516222646155	0	0	0.0223624900046655	0.00657197741237554	0.000351078825826759	0.00171427497723988	0.000644491267926126	0	0.826071637983456	0.618407710675697	TCGA-CV-A45V
955abd1e-c7ce-4a24-94cd-73c2cef97ef8	0.00498407090175556	0.99211781915034	0.000121645921136129	0.000183233514063167	3.98422869618909e-06	0.00238541604385954	0	0.000203830240149168	0	0	0.956131853972495	0.464783678027707	TCGA-CR-6493
960fa069-b423-4ddf-9c97-3d9cd61cf58d	0.0502689066336249	0.357021912850119	0.000135859811950495	0.544405877424036	0.0178938758885291	0.0227882280597276	0.00740456576525415	0	8.07735667594688e-05	0	0.817025184683994	0.639844287547571	TCGA-KU-A6H8
96588199-6707-4dd2-8598-f664f4977e7c	0.0117636384710566	0.968267643350001	0	0	0.0158464373683721	0.00339913619444301	0.000569762612989552	0	0.000153382003137557	0	0.88017428928185	0.560723553643285	TCGA-QK-A64Z
971a63a0-7dfc-4682-9b75-b8a670b2d4ea	0.0232111556781116	0.930564235159349	8.50596277294946e-05	0.00282491876735075	0.0291542731323716	0.00691648664852448	0.00724387098656338	0	0	0	0.958163417256661	0.490564937737351	TCGA-QK-A6IG
973909d5-d936-4272-86be-a862c6a7dae0	0.0263200837287872	0.932690217116112	0	0.00528192296120109	0.00912927807177253	0.0234101586173352	0.00108025895676072	0.00120406264347101	0.000884017904560011	0	0.922388886880133	0.529204794752631	TCGA-CR-7372
97d14093-46ae-4103-ac9a-b961823c77b1	0.104812276164943	0.791963474977044	0	0.0550074876994371	0.0149323341428372	0.0323908757348198	0.000835229395743628	4.22429287344089e-05	1.60789564399501e-05	0	0.94409701926533	0.568517918040751	TCGA-CQ-6227
97ff8542-22d2-4b3e-9b3c-57d3036b65c7	0.0667546791718598	0.871243721138632	0.00544155346008262	0	0.0393835423825479	0.0157282400810771	0.00136204631106452	0	8.62174547360464e-05	0	0.901457829096788	0.573136665023561	TCGA-CV-7261
986bef9a-7ca4-44f3-ad68-4e8fa5c47506	0.0493681756996169	0.861916681892523	0.0157585699788956	0	0.0163248068009906	0.0312567344408329	0.0232640410479138	0.00131077049363136	0.000800219645595834	0	0.782945064094127	0.675534196142128	TCGA-CR-5250
991c996a-7de1-4971-99dd-476e62a3b2f5	0.0897167482816049	0.769594321458824	0.000562405793672637	0.0209821804461246	0.0852168091291421	0.021653176357375	0.0121383360211242	0	0.000136022512133015	0	0.790173180859724	0.691577412842793	TCGA-DQ-5630
994db732-c2a9-470e-8f46-a168f73b1d56	0.00666861922950373	0.945355692292049	0.00829853854910677	0	0.0104966766603696	0.0270659749476709	0.0021144983212997	0	0	0	0.690350842518692	0.733626904498048	TCGA-CN-6021
996b9650-7f41-4aab-972a-d3d80f3e90a6	0.323521908479007	0.598080887432818	0.000811260512622236	0.00636732072107822	0.046211685807205	0.0244709086608755	0	0	0.000536028386393971	0	0.791675537416063	0.736519425934696	TCGA-HD-7831
9a5bd18f-710e-4a86-88e7-8a58bf583360	0.26744589402755	0.266269775938392	0.00677894248052658	0	0.368727421109585	0.0898701704926179	0.000907795951328455	0	0	0	0.252388039040942	0.968910585154476	TCGA-CV-7235
9b5af8bd-ad1c-4be6-b1be-f11d819c43a9	0.013144508028215	0.947416889962385	0.000436578547077904	0	0.0278468231396799	0.0109626058592017	0	0	0.000192594463440064	0	0.897973302065729	0.548927442775798	TCGA-BA-5555
9c114f02-92fc-4214-b35e-99684606cf94	0.0887585634450301	0.507662149763824	0.0460344442307025	0	0.225146646376628	0.0824989697884062	0.0372337447031521	0.0126654816922571	0	0	0.753360887883247	0.769905676972108	TCGA-CR-6482
9d64245e-eeeb-45bf-855b-1a7d3e885324	0.00604916445888048	0.991385221982787	0	0.000591670590107922	0.000325911675451901	0.000592586040198388	0.00102010336241811	1.51573886066942e-05	2.01845015492919e-05	0	0.961918114778143	0.457688100582363	TCGA-CV-5977
9d66ff7f-866f-4717-8501-5751a1649ce4	0.0473031128865354	0.868158071096239	0	0.00014998565751748	0.0706543858432062	0.00453575268713749	0.00888829171468669	0.000310400114678184	0	0	0.943742757663918	0.533271747860025	TCGA-CV-A6JD
9db7938f-9363-4fc2-9915-63a19d572ce5	0.0255697237753675	0.911207037120803	0	0	0.0487104298563555	0.00922193821905181	0.00529087102842178	0	0	0	0.904841239711032	0.554637084678816	TCGA-CV-A45Z
9dc17731-0c4a-4997-afa9-b88d2c70d554	0.0500726443307279	0.792140806706051	0	0.0954955269259034	0.0432298694789111	0.0189688526078248	9.2299950582295e-05	0	0	0	0.835472019650302	0.651395234995112	TCGA-CV-6961
9dee1197-9e8f-4194-b2b2-a4d92b605a19	0.0201367742142934	0.969547907340654	0.000511644430484836	0	0	0.0083293480742636	0.00110410046270611	0.000336826423707249	3.33990538907339e-05	0	0.924736912556589	0.512156423825929	TCGA-DQ-5629
9e285124-26ff-4b79-bd1c-87400fe51d92	0.10659150469371	0.0503460028949651	0.00097485638601444	0.754112924251252	0.0281381448500125	0.0598365669240457	0	0	0	0	0.824817850293078	0.581645288846555	TCGA-CV-6939
9ebcd1b6-609c-41e0-a710-36eb6d349f80	0.0564626236410343	0.849144740161128	0	0.00400691232751227	0.0833093080561927	0.0039838464767818	0.00309256933735138	0	0	0	0.868830320471481	0.608392296448782	TCGA-CV-5966
9f51055a-24cd-43bb-a606-6a0a9857e669	0.00811098979582105	0.793318787686434	0	0.18312517241777	0.00788076053074249	0.00745532421869034	0	5.26340579532569e-05	5.63312925889908e-05	0	0.679443325760144	0.754395290415434	TCGA-CV-6441
9fa46244-9b72-4d80-8779-09422a74e679	0.0375847814988346	0.746703833550329	0	0.000254064657106013	0.169767452825785	0.0119930217281285	0.0336968457398171	0	0	0	0.907873416621024	0.609111010489232	TCGA-H7-8501
9fc3977e-e8a0-4f2e-9f43-97b844332102	0.0210972386010449	0.868274305813606	0	0.000868938185496083	0.0973411047131964	0.00867773092630139	0.00354792894825095	0	0.000192752812104531	0	0.797128502295027	0.661217148864743	TCGA-BA-4077
9fd3918f-5499-446f-a978-23bc438f5382	0.00362697312474146	0.913526977236898	0	0	0.0458036797664155	0.0149658098902653	0.0220765599816802	0	0	0	0.442933032180512	0.902859230172242	TCGA-BB-A6UM
9fea13bf-6b7d-4d09-9a0e-8d94a3592ba2	0.0507531330378302	0.844994969109498	0	0.0436077345270379	0.0540443647928237	0.00319659788064405	0.00338042285041732	0	2.27778017489103e-05	0	0.920427581565319	0.565642773011408	TCGA-CV-7097
9ff48716-e629-41a0-81ff-dfa2b132031a	0.0598189930649799	0.835981753432559	0.00210908772325658	0.0103733542980146	0.0747456298596595	0.0139649200418827	0.00300626157964742	0	0	0	0.934807969820974	0.556003801178011	TCGA-CN-6018
a00b5f69-6dea-42b0-9922-cd1175c9efa7	0.00765272479157787	0.951951922107031	0	0	0.0386107429689386	0.0017846101324526	0	0	0	0	0.876945333839064	0.568718310373585	TCGA-T3-A92N
a0786ed3-883a-452c-bb16-c1f8c342149b	0.15138079797733	0.715458320834294	0	0	0.0645486070049319	0.068612274183444	0	0	0	0	0.449956284155136	0.893005123788407	TCGA-D6-6827
a1d33b16-8232-4e91-b95c-5f3209fe7805	0.0808112784341061	0.697346398677714	0.00623723143801636	0.023040989853974	0.146409855945957	0.0326245174986549	0.0135297281515778	0	0	0	0.657555784720712	0.785463947648778	TCGA-CN-5360
a24a8f25-04e3-436d-838c-9c9938b61bb9	0.0338716057087594	0.926799024314802	0	0.00141952149980928	0.0171844728334517	0.0138868497092999	0.0068385259338776	0	0	0	0.954460033138565	0.496757608744721	TCGA-F7-8298
a2c41bc4-d1b1-4547-8370-d82eea6d758d	0.00303792506360758	0.982871564553856	0	0.00721191982446811	0	0.00502094152610553	0.00182320566141991	0	3.44433705423442e-05	0	0.939554913805125	0.489469348320022	TCGA-CV-7255
a38e0614-7bdd-4dfb-a3d5-88b99543b9b3	0.0134734774219769	0.916215260165624	0	0.0323458366802289	0.0117509239588666	0.0113811875194418	0.00842123558574424	0.0063975458102108	1.45328579071486e-05	0	0.54324242587988	0.839500067543973	TCGA-CV-7252
a40affdd-9d53-4073-8ebe-8753efea4050	0.0584798837541128	0.927324991129193	0	1.66852161285145e-05	0	0.0136283968971418	0.000396286915295205	0.000131063195602378	2.26928925267337e-05	0	0.844148940127206	0.60793838956186	TCGA-CN-4727
a4facd36-3fc3-4f0c-8f57-0f7b95a954c3	0.059440910817012	0.906962640032146	0.00367832155830094	0	0.00987753126011609	0.020040596332425	0	0	0	0	0.88938912315994	0.571895730637533	TCGA-CN-4722
a5161c8f-3ffe-4a3b-b1a3-0116f938bcc3	0.0774393369718606	0.863255417228698	0	0	0.0302389354336475	0.0289837485336436	0	0	8.25618321506738e-05	0	0.884886123394637	0.591037758883689	TCGA-CV-7236
a5d64efd-3aed-40ab-b9d7-e28456ca5ec5	0.0246318359632798	0.386301139133676	0	0.553219535059738	0.00991721001294412	0.00870681489478969	0.0118005560685397	0.00509089657509604	0.000332012291937061	0	0.802532545547894	0.646569595009761	TCGA-H7-A6C4
a653cebc-947d-4625-9fc6-79a7a9822e28	0.0108232175536661	0.950044404353379	0	0	0.0285420420295507	0.00191921278083705	0.00803881649398093	0.000512667638237113	0.000119639150349588	0	0.910642625680806	0.534743873213261	TCGA-BA-A6DJ
a7857b6f-0344-4ead-959a-eb9c4ab62041	0.0846072887887	0.721487675371101	8.93969189028903e-05	0.10659838602898	0.020831777956915	0.0408247122014345	0.0209486807137051	0.00290349895850222	0.00170858306175946	0	0.865711103588537	0.652869468035516	TCGA-HD-A6I0
a7d36c99-079e-412b-89d5-d4e41f16cba6	0.0352859640437849	0.78768892129215	0	0.105700518527637	0.0576440817796234	0.00772313999629937	0.00595737436050529	0	0	0	0.920908101999836	0.584656700509209	TCGA-CQ-A4CA
a8356e01-cdae-4282-bad0-0a89886d7147	0.104255832436916	0.505482464660977	0	0.146718880087787	0.195170765893917	0.0483720569204016	0	0	0	0	0.533172134642405	0.863345113083117	TCGA-HD-8314
a87c28f4-6211-48ad-8e42-a80c2b2efd6f	0.00707978660586953	0.897112559850526	0	0.00910549341468214	0.0690384794631941	0.00747208526389631	0.010191595401832	0	0	0	0.919327311388919	0.545088098122346	TCGA-CN-6995
a906b2b2-4c3b-4857-9977-99ccc873050d	0.0246850719653556	0.815813601901662	0.00123022821729046	0.0510266492200795	0.0874986562579039	0.010735461182718	0.00778407574233807	0.000827843599019552	0.000398411913632761	0	0.931416373789943	0.566504330158162	TCGA-CN-6996
a9d1af59-8c3f-4b16-a774-5dee4e116b26	0.030107290477451	0.909990208080199	0	0.00208989486691279	0.0450633644153655	0.00989353631074179	0.00237149408652449	0.000388416192216387	9.57955705891382e-05	0	0.852862531040301	0.604355200598089	TCGA-CN-5373
aa4fa3b5-bc9c-42cb-9276-be82cf6b4fa3	0.0886741459253966	0.828994655425092	0	0	0.0602233753231415	0.0210934718083298	0	0.00101435151804016	0	0	0.879825445283057	0.606813106218915	TCGA-CQ-A4CB
aaf0aa0c-bcc1-49d8-8a35-4fcd3765d358	0.0386030482805882	0.859380942519254	0.000992017352915569	0.014959857868136	0.0554155025525466	0.0254802266929067	0.00499245330717458	0	0.000175951426478308	0	0.962226426754134	0.519768986191382	TCGA-CR-7383
abc3e9b9-b517-456b-b36f-f1bfee14372c	0.0096310858472087	0.980402297491681	0	0	0.00426760315102172	0.00384204314563373	0	0.00177575452299512	8.1215841459622e-05	0	0.821616057872889	0.615832688388017	TCGA-BA-4076
ac9c71f1-9dbc-4acc-9123-810739f02fa6	0.00351583055968841	0.960846734840082	0.00128518613118776	0	0.0253505081147806	0.00253864271771266	0.0064227931422618	0	4.03044942870555e-05	0	0.917306569123276	0.523480678042676	TCGA-HD-7229
ad991f8b-fa17-47be-8c5f-27d2bfcaa869	0.00244705906907805	0.992351292021182	0	0.00520164890973982	0	0	0	0	0	0	0.945965039603319	0.477578404699816	TCGA-CV-7253
ada5d0f6-216c-4597-ae54-278b43cea80c	0.0956246198439915	0.681076965698326	0.0101046266065676	0	0.114836959782093	0.033101364613792	0.0622435631715152	0.00301190028371439	0	0	0.506813477913266	0.866090963868836	TCGA-BB-4223
adc6eb99-9af5-4517-bcc5-3317b1220c37	0.0376775243286531	0.894321543077258	0	0	0.0607765115869552	0.00492020358004054	0.00230421742709337	0	0	0	0.945409245715991	0.520072644765731	TCGA-RS-A6TO
ae6e07a7-20f1-42d8-b2d7-9b6097d2f2d9	0.0383234740643947	0.926582399453206	0	0	0.0280541506116572	0.00643719261562559	0	0	0.00060278325511702	0	0.911270325528255	0.54286872294968	TCGA-CR-7380
af158c7c-f391-40b5-a345-2aab5d5062a5	0.0170965305174485	0.97034327864271	0	0.00205909356611427	0.00676840500021296	0.00219346735894749	0.0014425504151624	8.71435856153741e-05	9.5309137893556e-06	0	0.950860135070927	0.481178461943193	TCGA-CV-5979
af2b032f-1c95-498c-8e4e-5e0c937efeda	0.0380812917015257	0.917072425611916	0	0.0010398597955783	0.0322993057134751	0.0102918248028461	0	0.00121529237465879	0	0	0.813790636463765	0.637301974016717	TCGA-CV-7422
afa61e05-1061-492b-a0ff-198b3b338b51	0.198943288270157	0.429708171346545	0.00529222132776339	0.000334925062221538	0.271549766993848	0.0721998030949273	0.0128215195663596	0	0.00915030433817828	0	0.319166103026917	0.947608315946964	TCGA-MT-A7BN
afb91515-16b7-4b21-a097-f1b21106996f	0.00755982999735129	0.980950178619703	0	0	0	0	0.00994575390913949	0.00126625659635093	0.000277980877455039	0	0.952835454842133	0.474149097181769	TCGA-CV-7434
afd951c2-73c2-48f0-a6fb-3b0d55bb3f42	0.00310764514230016	0.886388388686277	0	0	0.0847150554569917	0.00523757630199752	0.0205513344124334	0	0	0	0.923750509508148	0.544309538389082	TCGA-CQ-7068
b0d13c07-97f1-4d80-b196-da33ccdf4eff	0.113086082724546	0.673967835211718	0	0.0264757319530632	0.152753872665429	0.0325885265091647	0.00112795093607923	0	0	0	0.919505301180215	0.632829353374312	TCGA-CN-5370
b119ec03-fbb9-4615-aeec-2b3781255296	0.0322885834561287	0.907772662806016	0.000514321504545237	0.000902842695829383	0.0409082489860541	0.0166179447149224	0.000383900516707315	0.000527802837444581	8.36924823525903e-05	0	0.789798271855955	0.659587321782806	TCGA-CN-6020
b12a843b-f0a5-45a1-b2e6-10bb483520fa	0.0269924908884744	0.851302813672501	0.000685096848497248	0.0643986437034346	0.0259148004561602	0.0215005390927639	0.00860073846523918	0.000517030102338002	8.78467705917518e-05	0	0.919834926701554	0.563381308206348	TCGA-CV-7238
b1611243-de57-4625-9970-ce3b6b86efd9	0.00488967349854962	0.882137939941307	0.00276073276273238	0	0.053970995522694	0.00604167251434597	0.048178852416822	0.0020201333435489	0	0	0.639042743981228	0.776453590170942	TCGA-CN-A6UY
b172bbdf-0bb3-479a-8b8b-0e3ee9243741	0.00460433818268832	0.982985822332563	0	0	0.00771231127553947	0.00464992317049865	2.53305738486132e-05	0	2.22744648620672e-05	0	0.828196036955537	0.608873938345243	TCGA-BB-4227
b1b5405a-a5f2-42d6-a976-eb31b1a4a357	0.00706522625375505	0.968909219753702	0.000885227032268627	0	0.00593763051903899	0.0162633930340859	0.000872735704092411	0	6.65677030574116e-05	0	0.832525052960537	0.608010050849428	TCGA-TN-A7HJ
b22b5f3d-3475-48d8-acf7-94708535dfde	0.00801615365569195	0.991938279497465	0	0	0	0	0	0	4.55668468425554e-05	0	0.930853397167059	0.496182019963489	TCGA-CN-4730
b28ad753-62c4-4048-8ea4-42f80db1ed7a	0.00841346774274942	0.967928556111451	0	0	0.0140096833870229	0.00256516609313482	0.00631761779345444	0.00057483838878716	0.000190670483400573	0	0.85229614316371	0.589070306349175	TCGA-CV-A45U
b4c8e430-07a5-42d7-84ea-69872c86144b	0.0110744870798236	0.768138171725043	0.0136868483063061	0	0.13667270870338	0.0245311342005684	0.0332782318139314	0.0121544708376688	0.000463947333278934	0	0.756191357705073	0.712424464866589	TCGA-MZ-A5BI
b50ea6a1-2298-4f61-94ef-91c5a6e3e75c	0.0192113194833465	0.867914067495807	0.00304579015175093	0.0161214854606468	0.0516335816212462	0.0147301798699344	0.0256964810773021	0.0014949238634519	0.00015217097651433	0	0.899754751207691	0.575918976407214	TCGA-CV-A45T
b513aafe-3275-45f9-a443-4c35cf301b98	0.0331443133486507	0.795673302077541	0.0256681902330392	0	0.0907043584966196	0.0216356690614712	0.0307399722693806	0	0.00243419451329826	0	0.443130600484308	0.897337398859907	TCGA-P3-A6SW
b55b8472-9282-4994-9c24-bcac3d871204	0.122136331737232	0.760130071828061	0	0	0.0705896710252102	0.0313378996301146	0.0156213853578793	0	0.000184640421502245	0	0.868847048061693	0.63962397365535	TCGA-CV-7235
b5be0b7e-735b-45ef-a281-5e8ac70ce320	0.225438182130299	0.601445635593311	0	0	0.0864101523885055	0.0657107124901933	0.0204520720780983	0	0.000543245319592229	0	0.320578094722928	0.948922055825738	TCGA-BA-6871
b5c957b2-f5b8-4580-a5a4-167b32246ec4	0.124158963486373	0.77101270925113	0.0139171697671843	0	0.0302997497389092	0.0351289173324432	0.0233921225252661	0.00148174118632949	0.000608626712364113	0	0.56494146930022	0.830715394710394	TCGA-CR-5243
b699ecb1-dd49-49d6-af3e-f71390f2d46e	0.00624836314019555	0.857438925168473	0	0	0.125329923717553	0	0.0109827879737788	0	0	0	0.897664513346668	0.577887918542337	TCGA-CV-6938
b6f55bba-34f4-41cf-bf2d-2241b3c3c360	0.00507035826477238	0.985496034255106	0	0	0.00147193162953465	0	0.00796167585058642	0	0	0	0.924823787102124	0.505898465237699	TCGA-CN-6011
b765e887-dddd-4a66-80b1-a58ba74b3bf4	0.0130044184706889	0.963782536428362	0	0.0231896626601918	0	0	0	2.33824407576969e-05	0	0	0.932497838614626	0.505675178179752	TCGA-CV-6956
b9074c1b-1886-4e8e-bb4d-6a29751e2ab3	0.0464035962293894	0.856951365303136	0	0.0716550849408287	1.89912031483967e-05	0.0246651354130891	0.000212818439190559	9.30084712179656e-05	0	0	0.85829311312271	0.615150276047848	TCGA-CV-7247
b9215902-5698-4200-886d-9e231e418473	0.055346896623087	0.834078514567676	0.00132306540842413	0	0.095509469863587	0.0113347234151708	0.00240733012205482	0	0	0	0.86342556644303	0.61731235611035	TCGA-CX-7219
b945be89-f88d-4391-b0ff-a74b2f8446f8	0.0142488342687672	0.974822701971461	0	0	0.00314434989984142	0.00566076696680604	0.000751857669848091	0.00132408901212533	4.74002111507674e-05	0	0.890363510923766	0.548065491571205	TCGA-HD-A633
b95c2f7e-c8c7-4827-a47c-8188e9362b9b	0.0916176675405855	0.728310721344253	0.0132734515555899	0.0265607919704258	0.0919812158625536	0.0314123539527253	0.0151835326640197	0.00149176548003478	0.000168499629812226	0	0.906860372033086	0.62383193784122	TCGA-CX-7085
b97c93d5-4d57-4e03-827e-d892bfab3df5	0.0281657326141965	0.746818200123362	0.00826466985944673	0	0.166392692567976	0.0300458910748006	0.0200731301622838	0	0.000239683597933687	0	0.345781991198166	0.945830318783086	TCGA-CN-6023
b9cc17cf-2455-4ea0-8f14-df926a3c62de	0.129407820797065	0.632336975224908	0.0103037334754924	0	0.156286891451347	0.0129332785774342	0.0555490782302765	0.00306391239436293	0.000118309849113239	0	0.383700291525419	0.923499434474738	TCGA-H7-A76A
babe063a-87ee-427f-bdb9-1c2ab959ed43	0.0943427805408499	0.78818693322503	0	0.0599447706410159	0.024419263088808	0.0274568411138594	0.0053121631337495	9.78891846728065e-05	0.000239359072014603	0	0.804301270847646	0.677348927167551	TCGA-CV-A464
bad07c83-e3b9-46e7-8280-e122c2520e09	0.0341227943844444	0.912640541745513	0.00224361411851149	0	0.0198148482518914	0.0172381302444509	0.00885125226300068	0.0044345815282119	0.000654237463976732	0	0.818491033881936	0.634528882011511	TCGA-CR-7369
bc19f9ea-568b-4e5a-9f5d-787a95026bd0	0.0906021524265774	0.461030730549237	0	0.356564113239491	0.0627055406185824	0.0290974631661121	0	0	0	0	0.708675833840767	0.758429691848087	TCGA-HD-8224
bc7d6f73-f422-4e71-9e98-9996e48672c8	0.284081674294476	0.0776549594659053	0	0.484761784089048	0.0416136110062991	0.111012611948018	0	0	0.000875359196253241	0	0.772236852548346	0.708484976868936	TCGA-CV-7245
bcaf7991-a1c8-41aa-8d06-fb0dd854fcbd	0.0316912831192705	0.936528981770661	0	0.0164687665300208	0.00401710524205326	0.0102183940162359	0	0.00107546932175868	0	0	0.752626392023002	0.685243979943973	TCGA-CV-5435
bd04ba83-3677-4ff5-bae1-334340c778bc	0.137386246541473	0.694986128113748	0	0.00268528149129641	0.148386929219482	0.0148131657325656	0.0010088819580368	0	0.00073336694339766	0	0.804912321081291	0.699261645236162	TCGA-CR-7386
bd24c0c4-a9b7-489d-9717-be7a7e01af99	0.00268789313528471	0.976652980988316	0	0	0.0181470938658552	0	0.00188721276388547	0.000614251554020805	1.0567692637932e-05	0	0.854276888935594	0.584668132595895	TCGA-CV-A45O
be1f6a47-0772-4fd4-8c93-22be2c4f502e	0.00346302921160438	0.984954470457153	0	0.000226650957712927	0.0018752898561843	0.00714340339692979	0.00229487913880083	0	4.22769816150387e-05	0	0.886396234006063	0.549050387619978	TCGA-P3-A6T6
bea6212b-7f72-43b1-88aa-47d910d6941c	0.0158400503660827	0.960645806753059	0.000957640985153134	0	0.0149764855364982	0.00276316523289681	0.00481685112631005	0	0	0	0.879509223852688	0.563856846840134	TCGA-BA-A4II
bf04c468-75be-42ce-bf76-a0e803a67ee9	0.0117403222471064	0.977495400921637	0	0	0.00740532053643566	0.00276737451990266	0	0.000563344608099087	2.82371668187757e-05	0	0.875216702566364	0.56315013444098	TCGA-CV-6960
c1ccfa0c-cdec-46f5-9ce7-dea2fe0d9478	0.00637601414478152	0.971913027783607	0.000435267600721751	0	0.00695105221760529	0.0128146956037384	0.00126302951461885	0.000214119665956139	3.27934689714393e-05	0	0.893828913090785	0.545228504441579	TCGA-BA-A6DI
c2c0a5de-5442-4d5f-8ae6-bf87dfb4a289	0.0114169841158028	0.983388577437935	0	0	0	0	0.00275977828688767	0.00212076874572374	0.000313891413650966	0	0.916982717048975	0.515764529547028	TCGA-QK-A6IH
c383793f-7b04-4f6c-97fa-756def54909e	0.0952550593435842	0.834296932583549	0.00563459698280284	0.00303890553394327	0.0392216185565761	0.0200112837999198	0.00157144387168655	0.000904595724429762	6.55636035082669e-05	0	0.819098355161174	0.65420620433914	TCGA-BA-A8YP
c3ae2486-71c6-4304-9a63-84e8a0f86ed2	0.262285494916998	0.364974803529507	0.00528196463558732	0	0.170431959033019	0.181382665645869	0.0145827047263229	0.00106040751269653	0	0	0.657547245847208	0.843909237511722	TCGA-QK-AA3K
c3db8347-5c08-4d45-8073-715044aa372c	0	0.987146782212669	0	0	0.0108108904980344	0	0.00204232728929653	0	0	0	0.900225760689073	0.533131837135537	TCGA-RS-A6TP
c4223592-9e3c-4d95-bfd6-25461d7e646b	0.12830429218407	0.511785446700163	0.0026593885803692	0	0.12188699210308	0.235363880432317	0	0	0	0	0.0747158453284478	1.03084288637192	TCGA-HD-A634
c433eabe-4c10-4ba3-bd0e-3e6a1be31be6	0.0142474213292473	0.878178402321417	0.000963164897871005	0	0.0751685344286468	0.0190350354298438	0.0122456395188042	0	0.000161802074169944	0	0.718341231400511	0.720231327407263	TCGA-BA-5152
c4417338-b78f-4f73-bc24-a01744ba34b8	0.0990620328341815	0.785545029092582	0.00318946154725874	0.0134244934452699	0.0640468119677027	0.0279356487372838	0.0067965223757214	0	0	0	0.892348398653016	0.612978500136043	TCGA-CN-5363
c469cdf1-4ff3-493a-bf45-1a0075b928f5	0.0788660226933586	0.78981827786985	0.00290388592003067	0.00932910370406492	0.0707579130371319	0.0365556178100525	0.0105451920762156	0.000265307433332901	0.000958679455962428	0	0.755818555637681	0.710324944026676	TCGA-CR-7391
c4ba819a-7214-4bb6-a854-1baad1be9f3d	0.0749753555625468	0.90209558887714	0	0.00112736001850218	0.00922451012537812	0.00863856315249093	0.00393862226394207	0	0	0	0.906771045434777	0.556980883291516	TCGA-CN-A63V
c516e01c-02fb-494e-bded-ea40208fab35	0.0346552432055264	0.931983147397886	0.00377089267225464	0	0.0204970247264476	0.00250753996964107	0.00643946910822489	0	0.000146682920019592	0	0.948506559141631	0.501039159320075	TCGA-UF-A71B
c559f6a2-9a6c-479f-b3c4-3feb06682377	0.0471382501704804	0.742197580246567	0.0127572370903902	0	0.0702375738493589	0.0166685452538939	0.0825331609524053	0.0283507607499523	0.000116891686952111	0	0.652395099833598	0.783633974026107	TCGA-QK-A6IF
c571a2fe-9b93-4d7c-b2fb-9db19de2cd2f	0.00228901430742715	0.887720631604678	0.00896419192864042	0.000180255057942455	0.0541889066089655	0.02334046499518	0.0232474692272741	6.90662698921204e-05	0	0	0.429448694202429	0.90922392705768	TCGA-IQ-A61I
c584ebe6-89a7-401f-a38e-ddb61150c364	0.0488106184972698	0.929517027293919	0	7.76343686996621e-05	0.0187835557431464	0.00209289444822031	0	0.000718269648744721	0	0	0.944600994136968	0.506423708533299	TCGA-UF-A7JA
c756875b-66a0-4749-bf91-021c7d6a2733	0.02010935323321	0.865412151286205	0.000380204781711801	0	0.0894538020164658	0.0125125780212632	0.0121319106611444	0	0	0	0.904360169406229	0.570858257061862	TCGA-CN-A49B
c8cec316-059d-48b1-aea1-f78cbc426131	0.110707096082753	0.70463592944678	0.0120571492455798	0	0.120939523820605	0.0240246309186897	0.0252995869110424	0.00199746717182648	0.000338616402724376	0	0.404763892864094	0.914850635094384	TCGA-CV-A460
c8f6cba9-936f-4508-9a2d-0425aa836ca1	0.010411693398485	0.985282860128523	7.44686860607497e-05	0	0.0034777512340552	0.000305012727351719	0	0.000438023204530207	1.0190620994032e-05	0	0.840771025190826	0.596064250796419	TCGA-CN-6988
c9551ef7-ef0d-46d7-9672-48e3803c292f	0.0239599927060792	0.926882152801355	0	0.0256882113311736	0.015173063206201	0.00412978237010993	0.00405383809392398	0	0.000112959491157556	0	0.924988838079721	0.528797831823844	TCGA-CV-A6JT
cab83c48-61b8-4e23-9fbe-d7811469afbb	0.0260003029404138	0.941645695670063	0	0	0.00271246867449992	0.0246742560300386	0.0016786684348413	0.00308492566741089	0.000203682582732311	0	0.913158344072202	0.535510670455589	TCGA-CQ-7069
cac2e8aa-0afa-459c-a3b6-15424f00ddc8	0.257241157362124	0.676130469167866	0	0.00573593743944626	0.0396358038876246	0.0203304395576483	0	0.00092619258529079	0	0	0.861439560189662	0.673552748233569	TCGA-CQ-7072
cad320e6-80cf-4dbd-8546-7822972fb235	0.0374929035102499	0.793356690102902	8.35013731566691e-05	0.123037249833067	0.0286712151039663	0.0170647572435639	0.000158898617334328	4.9141462065777e-06	0.000129870069552999	0	0.877772867573896	0.616184932144432	TCGA-CV-A6JU
caf1cae1-998e-4e5f-b9c1-e6f354f55343	0.0361719185171659	0.915426627208161	0	0.005656114678466	0.041660970461619	0.0010843691345884	0	0	0	0	0.948067093061427	0.508455208515904	TCGA-CN-5367
caf29d35-bd80-40af-bf55-ccef3d742b83	0.0884285173903883	0.860487558798725	0	0.0144168741202681	0	0.0316839118656782	0.0048655001556953	0	0.000117637669245565	0	0.908017039651297	0.571952973295846	TCGA-P3-A6T8
cb64246a-392e-441d-8535-5631d58a0103	0.00742605995314886	0.950423834840234	0.00583790699655947	0	0.00944739059928848	0.0181325154790219	0.00650250121303461	0.00138881219220243	0.000840978726510431	0	0.912366168729582	0.53301247845547	TCGA-BA-6870
cc443db7-35f3-40cb-8f5d-5e280d0ec5bf	0	0.956053480876894	0.000224388854093842	0	0.036113025916045	0	0.00760910435296675	0	0	0	0.397008864209967	0.93478158948919	TCGA-CN-A6V7
cd744fd5-3909-4d3d-bfbc-f6354ba3d48d	0.0516166620815262	0.917165442136023	0.000254712867675657	0.00450550442722506	0.0115003335423532	0.012951838460522	0.00157201549674908	0	0.000433490987925935	0	0.773552988069933	0.671436790399788	TCGA-BA-7269
cdd28736-994d-455b-9708-5dcfffae3841	0.0562854592870555	0.893949988338466	0	0.00342510615259547	0.0318383847782677	0.0145010614436151	0	0	0	0	0.894675642733268	0.571213206081554	TCGA-CN-5366
ce8a68b9-e648-4482-8f34-e8caf85b66a3	0.0238123592019158	0.916554442144795	0	0.0182918480348003	0.0269259230979544	0.0123454614293319	0.000828402221757569	0.000578599490220255	0.000662964379224329	0	0.893973664092845	0.563951733383473	TCGA-IQ-A61J
cf411064-8466-49ef-946a-99ea49a7cd03	0.0880948141218751	0.64682857864416	0	0.116306336232493	0.122658660199379	0.0191364527060868	0.00697515809600524	0	0	0	0.886637737866993	0.661096279502172	TCGA-CN-4736
cf45a8b6-5241-489e-9150-a9391e40fb62	0.0242019112630806	0.935075665082413	0.00252304148365223	0	0.0123523591619408	0.0231849332564813	0.00262787466410228	0	3.4215088330237e-05	0	0.925412226481916	0.524930552643827	TCGA-CN-5356
cfbdd78a-6860-435d-9f91-3cbaf87b65a7	0.068184450011336	0.899281603559245	0	0	0.0239562145344125	0.00813979764759948	0	0	0.000437934247407014	0	0.909625333896723	0.555014377428066	TCGA-CV-7177
cfec3308-7549-445f-be39-26e758db6e14	0.028428795463147	0.896216455887852	0	0	0.0475161157145404	0.0231927000209281	0.0040223193301663	0.000541475134598667	8.21384487671437e-05	0	0.426529094660613	0.911521468960227	TCGA-CV-7242
d00eff2a-3a3d-4a64-a9c0-f7b979db3a82	0.0847991600121753	0.313435080974193	0.0073662584177946	0.168000088882449	0.334822260669386	0.0473606298958786	0.0442165211481235	0	0	0	0.68849761122804	0.80968847223316	TCGA-BA-5559
d0316067-ebe5-463f-856b-9487aacf45cd	0.00915741909728358	0.933618792925003	0.00067740348175787	4.21208105553179e-06	0.0492267966943796	0.00515367326255806	0.0019905498422376	0	0.000171152615724541	0	0.812025276597844	0.634669207969829	TCGA-UF-A7JF
d0aefd1f-b5cd-4803-b21e-c263098ec523	0.324555187460245	0.543358183599481	0.0110071314959123	0.0378577344461943	0.0439794692495215	0.0392422937486461	0	0	0	0	0.751769972278665	0.771296662528501	TCGA-UF-A7JD
d0bb3d1c-59f2-42e1-a34b-64621a52d0fd	0.0349232240594827	0.272500441687489	0	0.656008828074658	0.00862067862660303	0.0263799115986154	0	0.00136815888206794	0.000198757071084081	0	0.793649850709037	0.633124880469469	TCGA-WA-A7GZ
d1711e80-4f23-4826-80fa-767df7393ec3	0.00441148423550482	0.97111161723673	6.74075024603166e-05	2.55347300600695e-05	0.0144730197717432	0.00516856519909126	0.00462157620918433	0	0.00012079511522559	0	0.922226381910246	0.514212063609394	TCGA-HD-A6I0
d1ab0d1f-76e7-4451-96d5-69f27f2dfaed	0.0111083500982281	0.845811262338036	0	0.000671883154581497	0.128998203387963	0.013410301021191	0	0	0	0	0.599493767778878	0.804453521777204	TCGA-CV-7407
d1da897a-5b64-4154-a2dd-744e98fcca3d	0.00790946788026503	0.988881862890005	0.000103772817723932	0.000486785681049254	0	0	0.00163072165468718	0.000864312748308777	0.000123076327960921	0	0.861323295214354	0.574378229436372	TCGA-UF-A71E
d336787b-6777-45ae-9b69-285f4f7c1ed4	0.0156173743849757	0.930804834473791	0	0	0.0434089978762836	0.00871930772010188	0	2.12297831132336e-06	0.00144736256653609	0	0.907395450631024	0.544844047153059	TCGA-BA-5558
d345dd43-5f19-4e4e-ae25-ab1141e1ad70	0.00507003714558149	0.972594446811691	0	0	0.0146501392031473	0.00506632002207631	0.00251660177410296	0	0.000102455043401323	0	0.870590545785031	0.569299688406086	TCGA-CV-7250
d34860b8-e351-4d9d-a407-6d685398f285	0.0384532456895876	0.863264401501991	0.00401265755053342	0.0500329790340526	0.0324881039004084	0.00910863760566066	0.00204194838458119	0.000598026333184779	0	0	0.944709529568536	0.535292689144833	TCGA-CV-7438
d4793499-9964-4ef7-8353-b99cbfe0c0fb	0.00815649687691032	0.902891666787469	0	0.0600473340650627	0.0182922598321267	0.00983339248157999	0.000607959371434406	0	0.000170890585416664	0	0.669512278988489	0.753078568058163	TCGA-CV-7440
d4811fef-f065-4918-a29a-49b906e8efea	0.00578159382287285	0.896199035618769	0	0.000263658048978769	0.0644933236183197	0.00496305320805444	0.0282993356830048	0	0	0	0.806470910923497	0.647991093252419	TCGA-KU-A6H7
d4a60135-8262-4044-86f5-f7194f930186	0.0652938359448201	0.841391272228802	0.00392159630035868	0	0.0319769354334373	0.046289546133712	0.00656927506259879	0.00387367902916553	0.000683859867105201	0	0.753714972807937	0.701455693595529	TCGA-CN-A497
d4fcca8b-00c0-4ade-be9c-4a55e8ec1bdf	0.0215583942533183	0.962123481024015	0.000116954293390233	0	0.00868077291120744	0.0045736372269686	0.00294676029110068	0	0	0	0.890200504142935	0.552384130368185	TCGA-P3-A6T5
d5d5eccc-2467-4c8a-b93a-f0465772c1b1	0.00951787825911712	0.975946575813771	6.12354773718954e-06	0	0.00821827090842856	0.00276438287230781	0.00133790048196681	0.00212964288632719	7.92252303441112e-05	0	0.810367084915295	0.627399910602711	TCGA-P3-A6T4
d61f385d-8619-4cec-8ec4-1fe83f013258	0.010766685744992	0.967293834559873	0	0	0.0134254780074869	0	0.00814646050648853	0.000367541181159869	0	0	0.542664484042429	0.840704691800652	TCGA-CV-A6K2
d6a26f8e-fcca-4711-9880-1e6bd4dba929	0.0392855915359889	0.855661878492763	0.0156039090593451	0	0.0322218653509203	0.0413806028447901	0.0121437368946567	0.00351019628143777	0.000192219540098474	0	0.922050894486821	0.560550890225535	TCGA-CR-7374
d9c0428c-33d6-44cb-ab02-ff5d54fa4baa	0.0214548346367479	0.403659801060561	0.000178469979146883	0.548442319116674	0.010335304540774	0.0113356957135576	0.00240185645674952	0.00187717760415024	0.000314540891639341	0	0.80085905958928	0.647819566657077	TCGA-CV-7406
da56e17e-2519-4df9-9599-4c5a12e5c998	0.026342482612282	0.868881538786311	0	0.0627670289941189	0.0265828671002628	0.00973377479432925	0.00452158411252163	0.000927070655835047	0.000243652944339189	0	0.885492299961357	0.587750142155601	TCGA-QK-A652
dacb52c7-ef36-42ad-9d7f-b94931c8e5b4	0.0108163336729853	0.89577298079469	0.000917962580891896	0.0672817672920221	0.0116482617185736	0.00355876451234881	0.00386422706206138	0.00528219617183575	0.000857506194591153	0	0.908869884864588	0.556083562756338	TCGA-H7-A6C4
db1e047f-8a18-4a9b-bac4-bb4d099246eb	0.00885692699968066	0.950592902102823	0	0.00170956844794166	0.0276054965156331	0.0068244209590907	0.00430602285113012	0	0.000104662123701168	0	0.846937720692381	0.598743341013096	TCGA-F7-A50G
db8a3587-afef-46fb-afd5-cdb9f65b7786	0.0900937198675882	0.794026322490855	0.0214905247217379	0.00109930850301427	0.0642115238985806	0.021150711003264	0.00677706224327655	7.51210652438901e-05	0.00107570620643985	0	0.922702972718654	0.584930889980212	TCGA-CR-7392
dbe1e45a-b1a8-4596-9dc6-1237beda2f52	0.00159913886051809	0.88205084324685	0.00351675632858594	0	0.0484138896905497	0.00855613490471726	0.0493377688799485	0.00652546808883027	0	0	0.490260599142553	0.872460243539119	TCGA-QK-A6V9
dbf16b4e-1b2e-4b9c-94b6-7ddea58062e1	0.0316990418327685	0.927040277923314	0.000374412873611118	0	0.0217940692076868	0.0143403581950072	0.00383058984346603	0.000921250124146435	0	0	0.947460291511118	0.50428688860436	TCGA-CV-7252
dc32ff89-126c-4cd5-9983-eeda6f027a52	0.0180950314665344	0.942242486484896	0.000656156673681735	0	0.0343831637730187	0.00200499034363766	0.00261817125823165	0	0	0	0.897044309997125	0.551641129766697	TCGA-CQ-7071
dc356273-8361-4ca6-8966-0589b49703a5	0.0227185175278552	0.959996491343272	0.00660196751820925	0.000630952800977763	0	0.00392764349725095	0.00587093069272606	0	0.000253496619708645	0	0.918636736524965	0.522784138990733	TCGA-D6-A4ZB
dc5de3da-4e78-425b-a6c6-4a5ff74dbbd4	0.00971865249263849	0.934718870904598	0	0.0471431281339559	0.000127636161673714	0.00708024510554108	0.000680498622420682	0.00047685449094978	5.41140882227585e-05	0	0.929920184442109	0.519934812235954	TCGA-CN-4725
dc9b83f9-55dc-41e3-b2cb-b40c0ac965b6	0.0353812215643905	0.804037047221744	0.0148417204100405	0	0.0295824355042122	0.0414489786599253	0.0559591723498645	0.0184906339022897	0.000258790387533691	0	0.885145004629513	0.612963020216752	TCGA-BB-4217
dcd66840-1ec1-4ff0-a664-e689530e23bd	0.0139999369323054	0.93243851369033	0.0012457917267614	0.00164265563582448	0.0092494604424008	0.035302528896977	0.00601664314333811	0	0.000104469532062678	0	0.74680307196522	0.69054914201097	TCGA-QK-AA3J
dcfad7ea-0547-442b-a980-d6efd3f663fd	0.0429973900059593	0.771005584028301	0.000381380379417263	0.114603721917924	0.0167382623581743	0.0529277259174212	0	0	0.0013459353928029	0	0.394871461550591	0.922176235573608	TCGA-HD-A6HZ
dd14d03f-63f1-41cb-98e8-824f01d0b664	0.014730325996163	0.936918405782497	0.00324363003568054	0	0.0397202548885404	0.00156021138245204	0.00382717191466661	0	0	0	0.543623736084378	0.839463836935077	TCGA-CV-6936
dd52b0ea-7215-4c1e-9c11-7c9aad49232c	0.0613954699152915	0.622719402976083	0.00253366592198726	0.262764979455646	0.0176362083806396	0.0315745267125337	0	0.00137574663781888	0	0	0.616506634194477	0.805815017679139	TCGA-CV-7238
dd892b18-19a4-4fd9-a82e-fa798ae8a578	0.00168989745705597	0.989544597045414	0.000191587114892068	0.00196326693119815	0	0	0.00636675442937808	0	0.00024389702206223	0	0.917349854919827	0.513068235992201	TCGA-MT-A67A
ddf6041c-68ae-4350-977d-01a5e1ddddcb	0.00215040811790982	0.959859847088011	0.00080489887168093	2.61901180635e-05	0.0288951899874224	0.00191215943517958	0.00622319191915654	0	0.000128114462576356	0	0.919028234446624	0.521876045096291	TCGA-CV-6436
de4a06b4-3df7-4992-ba4d-50fda2493205	0.0143897258935947	0.440053343001692	0.000813903784527618	0.460818929171993	0.0493806628252794	0.0244990189728172	0.00965741683062464	0	0.000386999519471187	0	0.66777329488069	0.763874910384583	TCGA-CV-7250
df3ca548-01ec-4ce4-831d-dc9ed6798578	0.178708048127867	0.72944085003757	0	0.00101157504295741	0	0.0897605590433031	0	0.00107896774830156	0	0	0.684175766238504	0.767167759013921	TCGA-IQ-7631
e03f539a-755f-4a3c-8bd0-9e6ab14075db	0.107045086782008	0.639202840337552	0.00663897954713389	0.00017406640744674	0.124925314214362	0.0628896894610411	0.0535631027887192	0.00551556740809318	4.53530536428357e-05	0	0.474233350597989	0.883370790147377	TCGA-CX-A4AQ
e0c6ab92-17dc-45a7-8755-9c4aca6b3880	0.0736589484591116	0.816307155234222	0.00288218749434211	3.85182085824767e-05	0.0395592713822679	0.0439513355286549	0.0153829871311777	0.00819443664582219	2.51599158189914e-05	0	0.692230442292828	0.74833989812357	TCGA-BA-A4IH
e0d18e30-d67a-4423-b6a2-80977e5e0b58	0.157968497997441	0.206547559670322	0	0.450433538259159	0.0765432827716064	0.0997434040672077	0.00763727562858087	0	0.00112644160568319	0	0.916095092359026	0.624617710495708	TCGA-CV-5971
e14d7782-23dd-472f-91a7-80dacf1a1661	0.00690526088095975	0.966179975079458	0	0.00334415763630861	0.0217792137295653	0.00117276734099641	0.00040758990555399	0.000211035427157644	0	0	0.83369957655426	0.607462117354055	TCGA-BB-4224
e234a21c-7997-4e82-ad9a-574f53a66eb3	0.025689635971741	0.955798333333753	0.00138605613595746	0	0.00736034715018452	0.00744805063216946	0.00104267696889598	0.0012468647423938	2.80350649049571e-05	0	0.865104030346759	0.579883882079847	TCGA-QK-A8Z7
e2a46299-6a92-4bd9-8999-0454215bd46d	0.00221267476326732	0.994779558519762	0.00102297639890068	0	0	0	0.00153078609378751	0.000214905109112415	0.000239099115169837	0	0.785683002242685	0.646759620773969	TCGA-BB-8601
e2dde845-efcf-41a9-976f-d97675a8245e	0.0980737032309214	0.754528587535618	0	0	0.124542599945955	0.0109452339388195	0.0119098753486857	0	0	0	0.827177066973755	0.668553233962047	TCGA-CN-5359
e3457100-a223-4c7a-bd7a-48ac6dfc60c3	0.000913059068015764	0.995172697897151	0	0	0	0.000247784539351908	0.00288534347858374	0.000660000955166823	0.000121114061730905	0	0.82298940732503	0.61129707355468	TCGA-CV-7430
e3c3cb9f-8de2-43a9-98d3-01f1855546c5	0.00844300233987548	0.988470214484869	0	0	0	0.00190434916787742	0.00103159234231851	0.000107469640527624	4.33720245317966e-05	0	0.917766193789524	0.512921612462573	TCGA-CV-7183
e41f9a48-75fd-4fff-b26b-18aa922077c8	0.0030375642856801	0.994240957120102	0	3.03387791988645e-05	0	0.000888056557285765	0.000842807713865147	0.000954566726317418	5.70881755031129e-06	0	0.932844242684688	0.492862211287652	TCGA-UF-A7JC
e47ea90c-e1e6-488e-9246-4e5350047ef9	0.0197181053452291	0.942953729489166	0	0.0229952520251233	0.0142113435022507	0	0	0	0.000121569638231216	0	0.835414785298929	0.611786617350449	TCGA-CV-6940
e47f47c4-298b-45a6-9f8a-a8faf1c957f1	0.170240810784043	0.529433698326768	0.00706946575273842	0	0.189650870484968	0.0893403201890714	0.0133845092450234	0	0.000880325217387908	0	0.747929051011235	0.77177133406853	TCGA-CV-7254
e4c802e6-a634-4827-9ba6-6a7e3c63530e	0	0.999582081113099	0	0	0	0	0.000339945299956577	7.7973586944828e-05	0	0	0.858081663332512	0.574826909770961	TCGA-CV-5442
e4e8535c-8857-4c77-8b2f-bcfe6f0dbdd0	0.173308144203804	0.719334714177898	0.0036964610613932	0.024292888099119	0.0505444977773443	0.023310231133852	0.00512460698451906	0	0.000388456562070433	0	0.89218381040347	0.638793167329087	TCGA-4P-AA8J
e570627b-fc8d-40bd-a841-92cf978046f7	0.124303811158751	0.624252377552242	0.00291229970004685	0	0.159433187362602	0.086329915702142	0.00249446923557263	0	0.000273939288643503	0	0.810090337305217	0.716458367780236	TCGA-D6-6824
e5a5ba7c-3c73-4a2d-a532-efc180a22ba6	0.00406847970027771	0.962188474161958	0	0.026151166164797	0.00463033454672696	0	0.0021775504534325	0.000783994972807719	0	0	0.902869315042571	0.538987066940315	TCGA-F7-A61V
e5a8e2d1-c906-4ed1-b872-d24f572d38b4	0.0647255896621246	0.916770973234383	0	0.0054535535548009	0.00510201930464943	0.0055877856227082	0.00236007862133385	0	0	0	0.553640520557034	0.832654053249613	TCGA-CV-7414
e5d2b734-305b-4a06-b9fb-4877537a1ab6	0.00467752237965233	0.96259844274666	2.81161746737778e-05	0	0.0168203684483814	0.00968499269730652	0.00575541836164613	0.000387084066049651	4.80551256305661e-05	0	0.855035119501315	0.587751145492944	TCGA-CV-5439
e7569702-5dbe-4b26-8bf6-086358d22cac	0.00923327581590155	0.529158670337195	0.0325561901482167	0	0.305703363444147	0.0155582159618402	0.1077902842927	0	0	0	0.508058189154095	0.870049449349936	TCGA-CR-5248
e838fd39-0648-4e2b-a9d4-ae68e4e7ee9f	0.00275684224641548	0.974701731563752	0.000661075340375513	0	0.0161712036050454	0.00151645838967149	0.00361016780572877	0.000205309459787342	0.000377211589223747	0	0.836124424677595	0.603102431241318	TCGA-CQ-6223
e8b716fd-5f15-446b-9ef2-52745ad6825e	0.00724855343938078	0.936702800811011	0	0.000107763247102797	0.0408047378449526	0.00436455496829551	0.0107715896892574	0	0	0	0.857355923550683	0.59249468492946	TCGA-CV-A6JO
e93bcd62-5dc0-4792-8415-7399ba97f4db	0.0470981664161031	0.839168944486796	0	0.00569121496167484	0.0882744828883752	0.00810759407703435	0.0114147529497714	0	0.000244844220245001	0	0.930024779764256	0.558311428873686	TCGA-CQ-6219
e9c622cf-2748-4bfd-8cc3-b97dcf88201f	0.00127918369673723	0.994076680320681	0.000486132857232331	0.000196091241508293	0	0.000813468831537338	0.00276457274257379	0.000240025652980432	0.000143844656749763	0	0.868838000353492	0.565074001855337	TCGA-CV-7180
e9f89e86-676b-4b3a-b87a-009cbd135584	0.0164225511339357	0.913258904216495	0	0.0367505226596855	0.0152075318201931	0.0182190504048504	0	0	0.000141439764840185	0	0.567533121956462	0.823434021118221	TCGA-CV-7424
ea3ccd35-f1ea-4fcd-b52f-8a0a92990780	0.0020196510208767	0.989796681751406	0	0.00192292548610932	0	0	0.00601921194602044	0	0.000241529795587986	0	0.844324076790012	0.591464835843629	TCGA-F7-A622
eb19e6b1-c601-45e8-8f03-f48fbc7d744a	0.106694746351577	0.603727976495897	0.0468309812772524	0	0.132842147706721	0.0484041836250297	0.0612059084126956	0.000294056130827309	0	0	0.459601179518437	0.891160354162345	TCGA-CR-6470
eb5863a1-dd3f-48ce-b038-9dcc9dabb14c	0.0129235073377078	0.979450196952203	0	0.000312386339733053	0.00274094728393392	0.00241471865656001	0.00215824342986219	0	0	0	0.923642492903629	0.509549398327403	TCGA-P3-A6T2
ebaba4e5-92c4-42eb-ad23-e1e00bea8e9a	0.188091778553001	0.574786905562841	0.000878286917432531	0.00974491413080252	0.194581280318768	0.0317320400727623	7.29706479633831e-05	0	0.000111823796429305	0	0.86171598803075	0.700788199321255	TCGA-CN-4728
ec0f71d3-3f56-4c6c-ab26-d2a0ce4147ba	0.00214545572193753	0.982407707524303	0	0.00324088111166063	0.0109426578656721	0.000995898775864354	0.000254868128415638	5.24031535769757e-06	7.29055678865978e-06	0	0.914486025946382	0.518799255465967	TCGA-QK-A6II
ecaf2d04-7c8a-480a-9c59-6234775b1518	0.083071673362945	0.870606560789778	0.00258632452174818	0	0.0332578050315835	0	0.00927248386109445	0.00120515243285046	0	0	0.880240822196409	0.592734435894915	TCGA-CR-7367
ecd1e738-b504-4f8d-9a88-af322c058d83	0.0301131497277679	0.853908148192966	0.0068696823657889	0.00227495505842464	0.0663358943022529	0.0143000718516159	0.0261855649364461	0	1.25335647377097e-05	0	0.893493284206834	0.586196572688052	TCGA-CR-7394
ed9dbfce-417a-4e4e-be55-fa85631be17b	0.0644253094340229	0.930095423878275	0	0.00105019373258659	0	0	0.00266048675017263	0.00143741069211691	0.000331175512825861	0	0.947019161711285	0.503815142786098	TCGA-CR-5247
ee5078c1-e145-417c-9dae-e0cde0cbd6f6	0.049992714581622	0.894775675651018	0	0.0298398887564628	0.00810772031985545	0.0172515201488472	0	0	3.24805421941664e-05	0	0.720857560269951	0.716571612910022	TCGA-UF-A71A
ef264309-227d-47a4-947f-8235b408cf4d	0.0838003630973747	0.719151714886889	0.00381360843808681	0	0.0885115918219127	0.0742673938765311	0.0179090094623227	0.0119122202058559	0.000634098211026627	0	0.619175521830525	0.804942151787362	TCGA-CV-6939
ef39d33e-ad4d-404c-9171-c74aa091fdc2	0.0156680311438896	0.971542575740488	0.000169324292661622	0	0.00852653588005489	0.00327524154547339	0.000242351978155081	0	0.000575939419277846	0	0.905897111494904	0.532335166002496	TCGA-BA-6872
ef795521-badf-4cbf-8bea-38911612a07f	0.0533904769364618	0.84900929565197	0	0	0.0590480751446344	0.0316820543053437	0.00687009796159008	0	0	0	0.805812500402441	0.66017268529415	TCGA-CR-7371
ef8f2c70-fa4d-47ed-ace9-821f245857df	0	0.997637550414116	0	0.00158083986832219	0	0	0	0.00077717339819441	4.43631936730755e-06	0	0.90014167716232	0.529817932142247	TCGA-CQ-6225
f056fdc1-b0af-4803-8f12-3f62dd2cbe0f	0.00845112602974844	0.92413993198091	0	0	0.0453249790191986	0.00294369334932083	0.0191402696208223	0	0	0	0.927223923340417	0.526898669121128	TCGA-CN-A499
f095bac2-e48d-4de7-b3fc-bafd2f4c651a	0.00912241772877946	0.902983202077931	0.00315595747152348	0	0.0616985037320037	0.0113774854477799	0.0116513153604302	0	1.11181815523233e-05	0	0.936682364559473	0.525233485957028	TCGA-CR-7373
f0af733f-5a68-4d01-8187-2280bdecaa27	0.00637720306923727	0.876023732448278	0.000127499960266775	5.10649358775183e-05	0.0919408416798355	0.00990527223071391	0.0154770959213145	0	9.72897544762437e-05	0	0.907773072155437	0.563437750460204	TCGA-D6-A6EN
f1fe468e-074d-4169-adad-3d93e3f66c41	0.0155544435799797	0.946367910672894	0	0.0166676754293199	0.0146375231040366	0.00404788274386039	0.00252766281471372	0	0.000196901655195606	0	0.918237230898586	0.528293592743678	TCGA-CQ-6229
f200b5fc-f1dd-4d46-ae89-5b619f4f0bae	0.00656456095320551	0.804620000286868	0.00550565264781855	0	0.147199666683017	0.00591225835543086	0.0301978610736594	0	0	0	0.384066709726194	0.929918692786853	TCGA-CR-7385
f30e1d68-be7e-46fd-a24e-ca2b92fb5977	0.054506892059941	0.292790235107142	0.0858512684671642	0.00199357442882314	0.378411875208636	0.0551487487599587	0.129799369823031	0	0.00149803614530406	0	0.457117717146034	0.898507101031748	TCGA-CR-6487
f31f0bf2-1381-4b7e-836f-3257a522b45b	0.0271716241982157	0.926504910569185	0	0	0.0261002307433129	0.012994773280113	0.0052159396072469	0.00201252160192648	0	0	0.790919798068331	0.654912233471231	TCGA-CV-7446
f3537151-1cb7-45e9-84c8-b8e7c537e865	0.0219219252154161	0.962294223715294	0.000146205874591849	0.00702163586833062	0	0.00441083976329235	0.00276449389178754	0.00125153833066895	0.000189137340618419	0	0.905400809505785	0.536363023273105	TCGA-MT-A51X
f40aae28-e8b1-4163-b392-19f1f1b69817	0.0109678725687844	0.957697175454225	0.000673811932086166	0	0.0227634672347033	0.00362998848759772	0.00365441991552079	0.000613264407083188	0	0	0.747577597861244	0.686025862899955	TCGA-CN-4741
f478fa20-9dd0-47e0-bd6c-636e36d36d7a	0.00458095302169428	0.979600438177722	0	0	0.0103107756229589	0.00135036105161717	0.00194581656391761	0.00221165556208975	0	0	0.930951714254169	0.500878890835979	TCGA-MT-A51W
f5147554-00ef-44b0-9249-b42ee63f2be9	0.0165724341699629	0.899673703036161	0	0.0191719698973983	0.0513238845728837	0.0132580083235945	0	0	0	0	0.626988007372	0.783475312207675	TCGA-CN-5364
f5dd059c-518a-4f5d-a57f-e038d322d3f8	0.011807110806587	0.981803292314248	0	0.00506744344097794	0.000269729726035328	0.000860448718893149	0	7.01958247078206e-05	0.00012177916855046	0	0.951042328787935	0.475924004181905	TCGA-WA-A7GZ
f6c09e3a-c6e8-466b-9897-e28ef965ce9a	0.0650695893216856	0.828014089596363	0.000660757040550279	0.0267368316906839	0.0349701185754091	0.0403724961723986	0.00304353274068031	0.00113258486222874	0	0	0.924077830107888	0.570363297410989	TCGA-D6-8568
f7154113-b87e-46f6-9889-efdb596f7c31	0.0242096912761404	0.971991485416745	0	0	0	0	0.00338993345069868	0.000145001835448796	0.000263888020967277	0	0.925447184714699	0.510461528720825	TCGA-CV-7245
f74d80ab-0b6f-4c83-945c-c7e7346e2420	0.374632515737959	0.42807082543222	0.00922867932815949	0	0.0698044481777507	0.118263531323911	0	0	0	0	0.321370797263612	0.947084633241424	TCGA-D6-A6EP
f76972ce-4559-4a73-b774-352d6d5a56fa	0.0676015021572071	0.860794236078838	0.00079816020998399	0.00535761864179059	0.0314949966942156	0.030155604667895	0.0037562599017424	0	4.16216483275815e-05	0	0.642381991314307	0.776097656508137	TCGA-CV-7178
fa18445e-31f8-4e06-a2c5-e3aabf4b2870	0.0110224166645164	0.98276353841828	0	0.00292803012658068	0	0.00198089524085727	0.00115148070663453	9.38123963560229e-05	5.98264467746734e-05	0	0.882049432666026	0.554456538766248	TCGA-CV-7423
fa4ed20a-264d-4579-90db-916be81f09fe	0.0240769260884732	0.824361673646768	0.0121877123884878	0	0.0661362605173199	0.0317719553419268	0.0316571400086137	0.00958686438391983	0.000221467624490812	0	0.447683577572528	0.895593296241036	TCGA-CR-5249
fb986190-06cc-4e12-a39a-fafdf40800a8	0.00561323085401531	0.975510852332933	0.00191150588730565	0.000569130878879282	0.00697325199994759	0.00387756217430208	0.00470832256827776	0.000620361294487724	0.000215782009851921	0	0.889349482965111	0.548915875976446	TCGA-BA-6869
fbb8a94d-e46d-4bc6-9471-faf76af7e047	0.141215297275719	0.722315281219029	0.000953356538117578	0.016878426339471	0.0598593886241285	0.0447061571048973	0.0114616058794038	0.00172638035629118	0.000884106662942125	0	0.891198029069138	0.638453171466084	TCGA-CR-6474
fd3ccec7-9988-475e-8ef7-8a6a37fa16d1	0.163952058229529	0.607859287868006	0.00292536014667253	0.0371908615219713	0.160546054244348	0.0252954799909783	0.00180220753052733	0.000143606386727573	0.000285084081239978	0	0.807125136384486	0.723037952486934	TCGA-CN-4740
fee35984-fcbc-4db2-ac98-48daf44d125c	0.0664354437122113	0.890603542925155	0.00133181326807803	0.00191086193796586	0.00947799435235666	0.0300748478345695	0	0.000165495969663702	0	0	0.851103207477069	0.612118871459932	TCGA-DQ-5631
ff0bfc6b-8258-4a4e-8eb2-dbdc0baccbbe	0.00437272822794731	0.952557409759541	0	0	0.0377144600874123	0.00242461906762031	0.00278397123878293	9.68064942242977e-05	5.00051244720607e-05	0	0.750550234749414	0.684157664185357	TCGA-P3-A5QF
ff3cdb5a-4a87-46fb-8cc5-0fc1e632499d	0.0191341999815153	0.835677016327721	0.0092021872485057	0.00765797978715776	0.0599494002650804	0.0296507217369945	0.0360243928197651	0.00270410183326038	0	0	0.471692133265034	0.882304856423983	TCGA-CN-5374
ff7c8af5-aa5a-44ed-aa89-ddbae8753f59	0.0109181100496436	0.75229101751545	0.00396282787855164	0.000125523665777261	0.146837464073599	0.00519217736528263	0.0804544263029041	0	0.000218453148791208	0	0.669484280280613	0.770078309152108	TCGA-CV-6433
