# Supplementary material for: Single-Cell Deconvolution of Head and Neck Squamous Cell Carcinoma
Source: Cancers (Basel). 2021 Mar 11;13(6):1230. doi: 10.3390/cancers13061230 (PMC7999850; doi:10.3390/cancers13061230)
Supplement: Supplementary file 1 [file cancers-13-01230-s001.zip › for_cancers/fileS2.txt]

sample	Fibroblast	Malignant	B.cell	Myocyte	Macrophage	Endothelial	Dendritic	Mast	CD4_conv	CD8	T_regs	CD8_exhaust	P.value	Correlation	RMSE	caseid
0023fae1-205d-4626-a932-a64cb37d4732	0.057905304157672	0.84983195253308	0	0.00015249101964949	0.0559271598970065	0.00724277320104998	0.00303945020605565	0	0	0.00737342248439204	0.0148638728953049	0.00366357360578977	0	0.620079061573702	0.784819842494136	TCGA-BB-4228
0030d77c-a546-4086-9443-00d0f810c79d	0.0610242189327554	0.845216166244572	0.00010212623144958	0.0154059490177665	0.0462017691530949	0.00673837952983707	0.000640536281964384	0	0	0.0105073506225456	0.0122130302775367	0.00195047370847848	0	0.954602570287302	0.469154931937146	TCGA-UF-A7JH
0077f87b-f1b3-40cd-81a3-97c254108a11	0.0103033888681422	0.985349778913153	0	8.5187583602649e-05	0.00226091305868171	0	0	1.79338807674258e-06	0.000973641403354469	0.00011170241192895	0.000570886293477838	0.000342708079582557	0	0.921022485920669	0.455236186482084	TCGA-CV-6945
008cfb58-052a-4249-ac72-c3fb857de845	0.0089775126333886	0.932574070242828	0.000890953780747831	0	0.0375956053699399	0.00531879533208619	0	0.000116337271333811	0	0.000825436663806363	0.0055069190074115	0.00819436969845749	0	0.904521784506447	0.496210276750074	TCGA-IQ-A6SH
00ea2763-6c6e-491e-a158-3197fd872b9b	0.118240610171605	0.633262700947866	0.00948091140775971	0.0157972867489421	0.150747465620769	0.0406387197322384	0	0.000731849622364555	0	0.0231570520653711	0.00794340368308403	0	0	0.880891798412905	0.629394739596556	TCGA-CN-5358
00ebf1d3-7a4d-419e-a9ef-123f2c12f20c	0.00253355530651903	0.966282619938544	2.93486068848515e-05	0.000641680162198989	0.0170718300735501	0.0033815596033263	0.000590824083093492	6.74984060785397e-05	0	0.00241397049175318	0.00324541288596614	0.00374170044208516	0	0.897619552472217	0.494785962082184	TCGA-CV-A6JN
01402385-9e5d-48f6-b16d-f29651c7f479	0.159452536930634	0.745669370422463	0	0.00414789281151877	0.0475029419595972	0.0229894850029605	0.000161446567273648	0.000692187051042684	0.0102482962503861	0.00389840295337599	0.00500835684461969	0.000229083206129437	0	0.704550788634572	0.731110879479999	TCGA-CR-7397
022f2cd2-87ce-4a20-a5d6-85302d2bcb26	0.0106812449038477	0.879583461077677	0	0	0.0556572188223152	0.0139389172230925	0.00127500954533686	6.99521940077245e-05	0	0.0120114533484342	0.010249539164518	0.0165332037207706	0	0.898557625915136	0.521960807897123	TCGA-BA-5556
0248612e-92e6-42c9-8165-2a1772691a84	0.0799806553964556	0.663749580842307	0.00942182632188648	0	0.160521428855696	0.0353326784120597	0.00161281462085352	0	0	0.0203541298068862	0.0283726990745239	0.000654186669330701	0	0.333862363503476	0.954769646636129	TCGA-CV-5430
02eab57a-61e4-4e57-8d62-5fcc6b435209	0.0677427993220184	0.725271046331543	0	0.0627162558771334	0.0819498253132118	0.0523558806809293	0.000144021604796595	0.0016837401496181	0.00136184275105562	0.00537959814843312	0.000538465636750154	0.000856524184510145	0	0.564379962643694	0.826699828591249	TCGA-CV-6936
03e89f22-850f-4dbf-b0ef-a8e8342a5afa	0.0195084380082645	0.661437183799669	0.0125142910516943	0	0.19519350748583	0.0307130768977179	0.0013903464597045	0.00047242687995014	0	0.0312006162183427	0.0368335415853532	0.0107365716134737	0	0.644098231644183	0.779871720048254	TCGA-CR-6481
04061ebf-6c40-4ece-b2b4-fa4e797b947e	0.0364648557719587	0.809361802773554	0.00508378143470144	0	0.0786864672839672	0.0319546043402015	0	0.000729521826826908	0	0.00930277698966905	0.0168771130277984	0.0115390765513229	0	0.915905660963145	0.529315555622889	TCGA-CV-6942
04b92be0-6a20-4d04-99c8-f3eecd3986e5	0.00795691508866507	0.964465279896895	0.00161967662106331	0	0.0144873044520504	0.00215971599737908	0.00134127203879647	7.82509270204105e-05	0	0.00157795144368897	0.00442320441011822	0.00189042912432337	0	0.897666630327562	0.495335099559422	TCGA-CN-A498
04d03b73-7ca5-4d5a-acae-2eb38eb79c44	0.0129159129850741	0.721823568801904	0.00150711353119222	0.120454708410184	0.0842383529233144	0.0146466924967731	0	0.000244833598331346	0	0.0020019463569699	0.0240551525254917	0.0181117183707658	0	0.931225235922855	0.546009215851292	TCGA-D6-A6EM
05c86ce2-4452-4155-b039-bae99785c461	0.025623310643805	0.933618210524534	0.000282388862989906	0	0.0170809867304814	0.00967906367634218	0.00218676228145344	6.77544502995962e-05	0.00470122291511064	0.00142799672644694	0.000986105077219212	0.004346198111318	0	0.897730789824626	0.505054416245622	TCGA-F7-A50I
063d611d-1510-4953-b655-14e44f6e9740	0.0191817126877678	0.875377132290313	0	0.0591053143607079	0.0150791869508974	0.0215251101411573	0	0.000123612803903985	0.00441573543224519	0.00358129364857799	0.00161090168443002	0	0	0.61617645321189	0.78753129954723	TCGA-CV-7103
068dae15-e285-45ed-bd76-c54ffabb7a98	0.0187679738440422	0.915170301352352	0	0	0.0383804219436095	0.00249822596090332	0.000944173371238106	0.000272926666572485	0	0.00882893560409248	0.0056657860246474	0.0094712552325422	0	0.900436313240013	0.5075515090521	TCGA-CN-4734
071525c4-f802-4728-81ca-fa1c3a72cd36	0.0598591104349516	0.677431309349203	0.036361739387266	0.000183826132593274	0.109491108273316	0.0419003575778596	0	0.000682504161075886	0	0.0168710045324206	0.036275467415691	0.0209435727356233	0	0.529725469534698	0.84904109586004	TCGA-TN-A7HI
076d7f86-5a78-448b-8a78-c2882fdfc772	0.123296559399334	0.67234277566305	0	0.0166721446282244	0.13075227469953	0.0354060115054041	0	0.000160788080782331	0	0	0.0213694460236756	0	0	0.902998785866848	0.597425146891887	TCGA-CN-6989
07cde3f9-19c5-45ae-afc4-431b2118e483	0.0288537505415285	0.900000032301326	0	9.31218060481137e-05	0.0383652164104822	0.00442833026160064	0.000816328180002307	0	0	0.00802030760222359	0.0134085774550638	0.00601433544172495	0	0.928820322030005	0.476901015284781	TCGA-CV-7428
07fa5367-eff4-48ed-9b07-d3315ad37532	0.00566433362002815	0.943761457900082	0	0	0.0256195580670618	0.00946321386799169	0.000446372600859283	0.000582631983420174	0.00254009271492252	0.00385818341406413	0.000695479196530043	0.00736867663504042	0	0.838816087568916	0.573652052725569	TCGA-D6-6516
08259971-3ed5-49d1-b85b-1f94b35ab5e1	0.00122978280621586	0.971743908822971	0	0	0.0169249022887909	0	0	0.000211506713342461	0.00431429763823466	0.00332245293574089	0.000754869493575202	0.0014982793011291	0	0.790669840803285	0.62274575766344	TCGA-H7-7774
0978fa36-d702-4207-adae-f3f951a74dfb	0.0555025583885157	0.130532254776733	0.0390966130594717	0.000151410084942577	0.527653441685514	0.0663888011186137	0	0	0	0.00977093372577188	0.0570752318625281	0.113828755297909	0	0.641333042162519	0.797990084036692	TCGA-F7-A624
09aad5da-fdac-4da8-a13e-cac433cb503c	0.0370720180154907	0.922173643767278	0.00350202069630898	0	0.0191914336346197	0.00642273584985494	0.000700182696405287	0.00013905555859005	0	0.00277271269616217	0.00615382714306401	0.0018723699422265	0	0.90198556469989	0.503476892009305	TCGA-UF-A718
0a1b944d-2b43-4995-9705-846d590e113e	0.0237230457639746	0.799047869728406	0.00361018178491814	0.00042899551520707	0.103442619918801	0.0137882427020059	0.00262155809558559	0.00131485890872228	0	0.0040909906393194	0.0234207222288612	0.0245109147141991	0	0.877934562885467	0.571329038496047	TCGA-CV-A461
0a7ebd2d-e990-40da-b43a-0f516cc39cf6	0.0325368172485014	0.888725697278876	0.00182711297395475	0.0011531669525351	0.0382800800029023	0.0210485933244626	0	4.16351909775217e-05	0.00648606677427641	0.00908935266224675	0.000111431537214761	0.000700046054052863	0	0.242856517838768	1.04115456768462	TCGA-CV-6934
0a8da08e-4857-4186-b238-9d1f5675619e	0.12121068419413	0.755901319229923	0.00283433852403301	0	0.0970659342930894	0.012868924716374	0	0.000181897969034076	0.00609396811240934	0.00116569746354975	0.00267723549745814	0	0	0.738506283975006	0.703299596180184	TCGA-CV-5978
0b1b7915-4158-4470-b1ae-e181a478fe95	0.049820783840943	0.94125525279534	0	0	0	0.00463822500518382	0.000166307737345836	0.000117553435583361	0.000985510303549913	0.000758831277375498	0.00186823161493227	0.000389303989746495	0	0.797529237512601	0.619706510533484	TCGA-CQ-A4CI
0b798529-2c7f-450a-ad3c-622a3039fe1e	0.00129197270856478	0.956923368191142	0.000829094655678188	0	0.012205546290724	0.00302766988554675	0.000918737838541039	0	0.0164119476473847	0.00232569296716676	0.00239712097509842	0.00366884884015369	0	0.873329689944315	0.529325372212324	TCGA-BA-A4IG
0bd19ceb-9681-4d47-b84a-abc1d87f9d17	0.0390139057117295	0.953283110034098	0	0	0	0.00355987077667321	0.000362350572125394	0	0.00100881831121799	0.00114238864524269	0.00146168735840569	0.000167868590507965	0	0.907100953809258	0.486238667688266	TCGA-BA-6868
0c990236-59fb-4323-aa4b-9a38b84680aa	0.00756906018308375	0.747138808233706	0.0140176882152798	0	0.128913366112826	0.00969222221245345	0.000671962169919329	6.08248247446435e-05	0	0.0104855556659559	0.02371657069281	0.0577339416892209	0	0.759192701289805	0.688043060013401	TCGA-TN-A7HL
0cc03ca6-5f87-4b22-85e8-89473c90a014	0.211317638686575	0.147272956742699	0.00565193793407245	0.432947822792773	0.104357949457933	0.0734425060978677	0	0.00107286393476489	0.0221735696270386	0.00176275472627604	0	0	0	0.791962831535548	0.68310891659505	TCGA-CV-7097
0ccb1240-7a13-4ad6-9791-2c6db4373e44	0.00801460483559367	0.960628362031202	0	0.00555292467204544	0.00868002334152829	0.00514525137214912	0	0	0	0.00546436551288358	0.00332149075650217	0.00319297747809565	0	0.938063133436742	0.438924418502148	TCGA-D6-A4Z9
0de1731e-5141-4d68-b347-d347d315994a	0.0753637018287316	0.760025123230449	0.00342256498465787	0.0181066383238795	0.0848368022741794	0.0160313158306711	0.000406736055845918	0.000263134925430798	0	0.0120158804481398	0.0202133073453307	0.00931479475268408	0	0.796957532992132	0.657031478528642	TCGA-CV-A468
0e20ffc9-f2ab-4683-b58e-956a31f0302b	0.0128717422211944	0.949500975226626	0	0	0.0157334794616387	0.0145406860592737	0	3.23160995777862e-05	0.00430913870902361	0.000509196216226471	0	0.00250246600643939	0	0.517716074812696	0.867450667096206	TCGA-CV-7177
0e9caa9a-01b7-4821-af80-8fc41eb37a90	0.0472628330236894	0.77621969659521	0.00571018660307179	0	0.0722427341575125	0.0242126281392451	0.00781238053086912	0	0.0263797321536707	0.00949910339304448	0.0237157457066472	0.00694495969704018	0	0.849767518581571	0.607382556798441	TCGA-CV-7410
0f09ec13-70ca-493c-a42c-7c75742c8d25	0.0295649261753249	0.89751669877908	0	0.000281111566800636	0.0648746540589705	0.00126184994175258	0	0	0.00556297666147271	0.000933548857943946	4.233958655012e-06	0	0	0.922859689158318	0.484564167473327	TCGA-CV-6933
0f899d45-148a-4ad8-bd24-1352249942e6	0.060846547958329	0.736562886707509	0.001050287609343	0	0.14239768579064	0.0454426124475316	0	0.000123026531060802	0.00952911627738133	0.00278311439408891	0	0.00126472228411662	0	0.866560016399372	0.601368442731894	TCGA-D6-6826
0fda8d59-d9cc-4f45-bb95-3d3fd5c2fa7c	0.137015761297227	0.679537036535088	0	0.0112080316183292	0.0794225483200939	0.0767963542039558	0	0	0.00829778245910375	0.00659720834191845	0.000896633382753556	0.000228643841530146	0	0.752677126100451	0.709595459657178	TCGA-CV-7429
10146b75-fbf1-47b3-a793-22ae364d152b	0.0122076483865531	0.958028889011332	0.000252635795364522	1.97076024835986e-05	0.0144061582665353	0.00402037972525363	0.000704822454388989	0	0.000411870518939234	0.00337758432582157	0.00280153868585092	0.0037687652274773	0	0.78061924075637	0.635177496899123	TCGA-F7-A623
11ba4e7b-f48f-471e-96b0-356de84421a3	0.00589347088884665	0.976559556553386	0.000596183800534173	0	0.00493521175804193	0	0.000369013590520295	0	0	0.00381896341119595	0.00574840405705255	0.00207919594042291	0	0.776275589068549	0.63774781995141	TCGA-QK-A8Z8
11ba8ef6-f9e9-4ed3-8bef-8963bac90e65	0.123266872539546	0.699137552840037	0	0.0732326792875917	0.069082997834842	0.0221671309476979	0.000901125134795389	0	0	0.00323286893646055	0.00897877247902999	0	0	0.931426512669492	0.562906598060624	TCGA-CQ-6224
1295381d-92d1-477f-adb0-a300acfa4daf	0.0084418488632012	0.972142889542351	0	0.0143965475404672	0.00216842881198536	0	0	0.000396950536578204	0.000431331986004026	0.000870279123464739	0	0.00115172359594807	0	0.933013573535302	0.442051509863298	TCGA-CV-6951
12a3946f-fdd9-4893-bd0a-b43ba2b33223	0.0369006051742404	0.836980119072871	0.00894523071721812	0	0.0685314767459359	0.0187461911671834	2.39146927055532e-05	0	0.00868710227999903	0.0116801729500415	0.00202785523055442	0.00747733196925033	0	0.517072853076174	0.858805275371783	TCGA-T2-A6X0
13f58180-5c94-46fc-b9d8-b8418a62b40a	0.0695018942271826	0.691974647518613	0.00602131032330439	0.000184270888339957	0.186674500281985	0.0107198438226969	0	6.99355205336333e-05	0	0.0120921008928849	0.0212293078036869	0.00153218872077244	0	0.800345508256278	0.666574702602746	TCGA-CR-6484
1423b8fd-9d7d-4f51-90e5-57b2e04eab0b	0.00333268652470804	0.991596642969452	0	0	0	6.51323826299882e-06	0	0	0.000709505309601256	0.000939521284918931	0.00201673168075471	0.00139839899230237	0	0.849418333324948	0.551371795888137	TCGA-UF-A719
14f8c3ac-69fe-4371-9e32-7e0acd0e3fd5	0.0120676701413136	0.884399350177577	0.000473169004320127	0	0.0593323309346065	0.0164329052487689	0.000105488774156052	1.86370927900777e-05	0	0.00382263857183656	0.00989523285158556	0.0134525772030457	0	0.927907518940481	0.4838102646666	TCGA-CQ-5331
159ac3a5-621e-407d-97d7-9f6a3058b907	0.0289326714745622	0.814046005155097	0	0	0.109119900287319	0.00693296915642742	0	0	0	0.012765950223192	0.0158423898145328	0.0123601138888695	0	0.943863128404124	0.49392866471751	TCGA-CV-A6JZ
15fd3816-bb93-4e96-a8d2-e71ab251c316	0.087397064831114	0.771661632861093	0	0.0242492954437933	0.0688984726919273	0.0205998593909084	0	0.00159627380287349	0.00972037921973078	0.00430360864984296	0.00965114356609839	0.00192226954261868	0	0.878043684421323	0.582916218889816	TCGA-CR-6488
16219c4e-54dc-4888-ad88-6d95b0269bde	0.0591793487956588	0.886971526038757	0	5.05992542906582e-05	0.04093244871407	0.00297544098576358	0.000569316147065311	0	0	0.000650004078158885	0.00846365935653014	0.000207656629705817	0	0.836145719510628	0.589416664798576	TCGA-CV-6937
17876524-04ba-4b7d-9759-ecf1a9cc486e	0.0112272835216235	0.985662609881196	0	0	0	0	7.12005371444497e-05	7.63580969930968e-07	0.000114464799033061	0.000534163512860356	0.0012851049801033	0.00110440918706916	0	0.914214989516591	0.465299237851565	TCGA-P3-A6T0
180f8cc4-0f29-493e-8896-3c94116bb0b5	0.00205246494295798	0.980557811081476	2.4958556270802e-05	8.09876408040487e-05	0.00999771685698538	0.000981283473350151	0	0.000106292752815339	0	0.000426712569217289	0.00443632803738852	0.00133544408873486	0	0.94286898010936	0.422981945339185	TCGA-CV-A6JM
1879a172-ec6d-45de-a93f-20341ab6a9a6	0.00242116823277849	0.847481867059938	0.00100918668915466	0	0.0756666189651404	0.00383517022827058	0	1.8633698928823e-05	0	0.0246240521270238	0.0301608970648377	0.0147824059339279	0	0.935966435995501	0.489741752810275	TCGA-T2-A6WX
18d31683-903f-4f26-891c-7a6053a2a1d0	0.00861968222407726	0.924705189234588	0.00360328557919961	0	0.0363244488279726	0.00911843971745892	0	0.000626467458490964	0.00599186544788468	0.00262290282457971	0.00196193354417799	0.00642578514156985	0	0.851239684222869	0.563663631394355	TCGA-CR-7368
19650e03-1102-46a4-b493-6e2e0fdd54f8	0.0205631782221591	0.682579248450798	0	0.238127098389093	0.0231860283828377	0.0155989618793138	0.000882914862072457	6.45497954537249e-05	0.00528988907539373	0.00778787116430064	0.00580238504798533	0.000117874730592837	0	0.704633254262585	0.728986786696932	TCGA-CV-6959
199fa374-acc9-441d-bee2-00014a45a088	0.014685118672833	0.732241450737513	0	0.138535734406003	0.0576143529854295	0.012801133581619	0.00125184215012754	0	0	0.0113394223453077	0.0100147835219933	0.0215161615991737	0	0.88729133101944	0.58119659027899	TCGA-DQ-5625
19f558a2-f523-444a-9ac1-ff1d81957e0d	0.0201285478943196	0.729065469920503	0.0030237692647997	0	0.185460170833788	0.0141299802801483	0.000250093324439493	0	0	0.00794472088394753	0.0185771069301021	0.0214201406679519	0	0.911476561580036	0.559205403119985	TCGA-CR-6478
19f9db0e-fa23-4644-a592-b656732788af	0.0529054541186832	0.922977608774984	0.00123334933315916	0	0.0116339542431504	0.00761500811945958	0.000330918304903976	0.00021593276839	0	0.000262850954583612	0.0025204795837958	0.000304443798890375	0	0.931646962852014	0.463723232985633	TCGA-P3-A5Q6
1a25613c-b8cd-49a0-8928-706571ef9c2c	0.102887088033476	0.836229686690081	0	0	0.015639369372614	0.0359774153202308	0.00103883233334153	0	0	0.0071174230195354	0	0.00111018523072138	0	0.950253189793952	0.47904540381374	TCGA-CV-7421
1a273403-8e19-4445-bdf6-4bbb46b688c8	0.0976934249087014	0.831131509568825	0	0.0116497641477202	0.0300149900132781	0.0234273826204322	0.000162808984568869	0	0	0	0.00167755033658177	0.00424256941989269	0	0.915418338052772	0.522036843596077	TCGA-CQ-A4C7
1a333bdb-9161-48bb-8075-9fe90a361865	0.148612729576586	0.616927355141808	0.00135906183261427	0.00146599157733466	0.0975720721521393	0.065335342454464	0.0064843225318274	0.00249115740338147	0.0220508479697064	0.0316359459006916	0.00458929565905187	0.00147587780039511	0	0.69906087565703	0.757364211636364	TCGA-CR-7393
1a57837a-e001-4110-b7df-e46d7a8c6618	0.0310907835465626	0.923358563272582	0	0	0.0272019018569788	0.0155699188684024	0.000910529260525281	0	0.000256896197821371	0.000636978857679899	0	0.000974428139447926	0	0.76641722365322	0.653771403546643	TCGA-CN-6992
1af6528a-148a-455a-8d54-0d3d650dd5d0	0.0426585721252327	0.783247093167312	0.0087320666548446	0	0.0908688521668746	0.0327324545815277	0.00261807014594632	0.000308646121452016	0.000785783104890193	0.0134020668724169	0.0172791006840115	0.00736729437549138	0	0.657993943319205	0.760000191941406	TCGA-CR-7404
1bc91054-1654-45d6-aaf6-8f5520bdf0b3	0.0201186913653512	0.951113290186436	0.000334094589382576	0	0.0175174346573412	0.00316296386844511	0	0.000118832526944733	0	0.00616533638494699	0	0.00146935642115192	0	0.908975536939721	0.484229900766665	TCGA-CQ-6218
1c0c01a7-c8d7-4607-8067-53b59854ee2e	0.0514453640928751	0.935677933088814	0	0.00173421478799394	0.00257394264622586	0.00802367964295405	0.000114810823314385	0	0.000430054917822829	0	0	0	0	0.578009493425215	0.819269894546003	TCGA-UF-A71A
1c68e309-948d-4b4f-882b-120fa2b41e03	0.0811909409750635	0.848500502167543	0	0	0.0362803111983078	0.0260326730395358	0	0.000116846736518759	0	0.0024900629908307	0.00346054155408165	0.00192812133811914	0	0.838161601431725	0.597202566194796	TCGA-CR-7370
1c9bf380-e9ad-4dbc-9c0d-9ce8171a621c	0.0471267299084174	0.894823330591334	0.00413408308864591	0	0.0200967690346239	0.0116745547999	0.00284537586543935	0.000719743218446642	0.00921046118821048	0.00107657440290257	0.00829237790208019	0	0	0.841469459619385	0.582186161149444	TCGA-CR-7364
1cd466e0-ecd2-4adf-8377-57aa0d28b27c	0.144692555661053	0.769245155997991	0	0.017401508097749	0.0361704310267535	0.00871051304358786	0	0	0.00993273710355819	0.007387505486075	0.00645959358323266	0	0	0.932253771553773	0.531750644509892	TCGA-BA-A6DG
1d57e51f-bbe7-4ada-b964-23331486465f	0.0120315368462599	0.982084128211337	0	0	0	0.00268460908963944	0	0	0.00319972585276352	0	0	0	0	0.850628728302807	0.551763634320848	TCGA-UF-A7JK
1d586525-c3f5-4a5f-b1bd-4b82430d7a4a	0.202528919531597	0.438604010330027	0.000193416678064068	0.0106013361406516	0.185699578196719	0.122120847347498	0	0.000371628721270107	0	0.00815578890332406	0.0206205648721498	0.0111039092786996	0	0.847628154163135	0.719408063096529	TCGA-CR-7382
1eb896c0-48ab-4006-888b-68536812420b	0.0465772839839357	0.891164056728105	0	0.024577213865772	0.0184718026539722	0.0103805168178399	0.00248555825714532	0	0	0.00634356769323011	0	0	0	0.951704820329733	0.450405140666895	TCGA-CV-6950
1f4f7505-c15d-445e-927d-af3610002062	0.0748578984579906	0.735180545310451	0.00311152815985399	0.000262587797385369	0.0998648525218061	0.0217710497887014	0.00167224741304771	0.000737490891772664	0	0.0294009407355376	0.0265066186957424	0.00663424022771115	0	0.894288066471857	0.581022945132904	TCGA-CV-6943
20011c2e-2a56-47aa-9ee0-2ec2a283901f	0.0183260478331878	0.924103952760317	0	0.00759132147136728	0.0270196975117636	0.0143844731298039	0.00156471962464977	2.65342332641855e-05	0	0	0.00469582829746156	0.00228742513818463	0	0.885660313333941	0.523149067767252	TCGA-D6-8569
200b1454-b19f-4f8e-a209-2ea9b02929ef	0.0243125093687748	0.906537182066032	0	0	0.0399574114215134	0.00933254969362175	0	0.000456761501857925	0.0179394263757292	0	0	0.00146415957247139	0	0.563084203348235	0.829278253182804	TCGA-CV-6960
2133f392-3597-49e2-b4bc-9e8ed40cbc2d	0.000820129748532056	0.959153829938108	0.00250693413983311	0	0.0165726848201086	0.00425047268687186	0	2.83608832386958e-05	0.00809628308368004	0.000532706699203478	0.00770016606357401	0.000338431936850349	0	0.386165556320956	0.96434910483338	TCGA-CV-7437
21c69fc0-171e-43a3-a08d-d59ca63d1dce	0.124343097958129	0.759049605165247	0	0	0.0586449112118815	0.040909453474286	0	0	0	0.00560388794489799	0.0114490442455588	0	0	0.822737986608394	0.635981882246603	TCGA-BA-4078
22baf572-aeda-440d-b856-f365f74e30ef	0.013545263402251	0.824204275203748	0.000318382505495326	0	0.102225811979155	0.0102506170950059	0.00224095694543119	0.00148875847244	0	0.0110153074032774	0.00350824365546049	0.0312023833377357	0	0.884216312641867	0.555769218533349	TCGA-MT-A67F
22cf8685-c243-48d5-b8a1-10bf779faabf	0.157753635428898	0.666939749476722	0	0.00898663302256366	0.0920562222318032	0.0635417140151753	0.00200247096341241	0.000164802464795534	0.00193676730390273	0.00326222155544501	0.00335578353728251	0	0	0.783108625987222	0.691127312451676	TCGA-BB-8596
230a49ff-17d4-47ed-9211-047f3d35a008	0.0769992940860107	0.873352686996968	0.000614043865412392	0.000115395347079537	0.0168824806992376	0.0180038861437958	0.00109701303990315	0.000969315599557437	0	0.000991836476436985	0.0109740477455986	0	0	0.708282212658224	0.712607353298262	TCGA-BA-A6D8
235ab83b-7434-4d2a-96a8-dc954a8ea768	0.0292350664257766	0.909862677299885	0	0.0324391769978756	0.0180546963310232	0.0072471102202587	0.000170311459417096	0	0	0.000722225263649053	0.00171072270721993	0.000558013294895036	0	0.92199785057445	0.482005296338787	TCGA-CV-5976
23ccd4aa-2a2c-4143-b597-b0a7fe23769e	0.0023957779292861	0.927675942708965	0	0.0237656831487214	0.0190877654115455	0.00753561700075635	0	0.000114790742991481	0.014244070204104	0.00387916389672778	0	0.00130118895690276	0	0.495191833207861	0.881773088697753	TCGA-CV-6943
24e6afde-036f-4377-95d9-b5b7c487c54e	0.0146050901417363	0.936022317985382	0.00172092312554723	0	0.0268728963414321	0.0117415014943339	0	0.000308651818816062	0.00272011951619284	0.00114984766852757	0.00154412376024395	0.0033145281477877	0	0.881080606401545	0.52516534778685	TCGA-CR-6492
2505cb91-9613-48fe-af70-8235a8068509	0.0168507940288657	0.813334111888991	0	0.152091277605806	0.0102765118743723	0.0027611240512145	0	0	0.00084701373755138	8.86988580111361e-05	0.00375046795518837	0	0	0.932759557767676	0.499044674221972	TCGA-CV-5440
268310f9-e169-4ab1-a9f2-c69ae563e3ea	0.0146408352012664	0.97846111634723	0	0.00372550536126738	0	0	0.000702420572968755	0	0	0.0016404523882614	0.000405778201862969	0.00042389192714344	0	0.916199880314755	0.464859792172758	TCGA-BA-A4IF
26c0d0ec-0ffb-42c2-8181-0a8e25df9c02	0.0676173261937124	0.777691315929709	0.00594613494000964	0	0.0413880110970505	0.0903973231032782	0	0.000858205413821555	0.0161016833224189	0	0	0	0	0.224729584317995	1.026734757132	TCGA-H7-A6C5
26d664e1-b7ad-428a-8e92-c882ca9e04af	0.0185966327945561	0.964649203734522	0.000239562232438862	6.95031453339546e-05	0.00338589650711234	0.00438652142016287	0	6.95055683546509e-05	0.0022620435290127	0.00352654113746936	0.00150895476442986	0.00130563516660737	0	0.925209047734623	0.456557673654017	TCGA-CV-5441
28559236-580d-43c2-8d00-6bf07237392c	0.00244189691567794	0.98370285192489	0	0.002636983680898	0.00832938785678199	0	0	0	0	0.00141083901508894	8.57180233181688e-05	0.00139232258334472	0	0.917951678776533	0.460348677561875	TCGA-C9-A47Z
28e09e74-aadd-412c-87b0-3655cf243064	0.0287147324662847	0.949749443565446	0	0.000393797325958142	0.00333437649178982	0.00796075544655012	0.000787385962247757	0	0	0.000240193492168405	0.00654497471963163	0.00227434052992319	0	0.823120318299805	0.59045000308624	TCGA-BB-A5HY
290e9fce-abc2-48d6-8cd8-b0df0287498f	0.00548473733114124	0.956839878983862	0.00481944859180388	0	0.0198877410337762	0.00407053563642595	0	0.000128838323596125	0.00555834957762325	0.00124260432880879	0.000263051024842753	0.00170481516812003	0	0.916504073280764	0.47170766492667	TCGA-CQ-5323
291350fa-844e-477e-a7c2-3c6d27c143f2	0.02486451802704	0.887039216764862	0.0124342011070082	0	0.0501729306767545	0.0153393800308754	0	8.56259216385248e-05	0.00413148673689323	0.00276027807495989	0.000187095025404013	0.00298526763456407	0	0.877968874376682	0.543310170017188	TCGA-CV-7101
29a5da8f-9414-4b35-9308-15580ba5a6f0	0.0369030821209384	0.93410223685593	0	0	0.0127680621919752	0.0098349674736021	0	1.30427082435295e-06	0.00164828367093068	0	0.0014865629142389	0.00325550050156	0	0.94197053193513	0.444237933546552	TCGA-BB-A6UO
2a0c7a0b-fa0d-4961-8917-2f7a1d463aa2	0.0551138248360924	0.813885948393379	0.0166653641746292	0	0.0457016643567702	0.0375254245429491	0.00157254418080586	0.00134230504838856	0.00840303485994452	0.00513942956705608	0.0127368752195861	0.00191358482039874	0	0.883837184423944	0.56223207272593	TCGA-CR-7388
2a758166-0cdf-4119-be1c-c02b4da8f256	0.121761453436314	0.0212992307765837	2.48458173509991e-05	0.769810942015675	0.0142379238450056	0.0705550144573041	0	0.000256100749462542	0	0.00164220102275894	0.000412287879544805	0	0	0.875695162316819	0.487376314205957	TCGA-CV-7091
2a8cb20c-4cda-491d-b04f-d3eb1c3afddf	0.0282440332043786	0.830392816498913	0.00498212699594449	0	0.0680717102458698	0.025617013211544	0.00219618922694381	2.64676202866158e-05	0.00508328787496849	0.0108294731851887	0.0180550694568868	0.00650181247907609	0	0.462649379669738	0.8946740405904	TCGA-QK-A6VC
2b344e0f-36d8-42d5-b0c9-ad66f8a9de6e	0.00309520388810867	0.914097622606845	0	0.031064123572207	0.0165491537126469	0.00793078266339715	0	0.000287553668392766	0	0.00406434282300051	0.016820272175274	0.00609094489012802	0	0.906763437040394	0.500366669394562	TCGA-UF-A7JS
2bb39384-1cac-443f-8a78-1fd197798868	0.0855111567008166	0.706374515551339	0	0.0548635518696575	0.0741517296719706	0.0374832770084968	0.00613978175826344	5.46362184077441e-05	0.00589922017418582	0.0106709553829759	0.0157678653977306	0.00308331026615595	0	0.760666405230904	0.697901039031045	TCGA-CV-A6K0
2c2f9581-a890-4f01-90ab-5d71f3497913	0.0161898455274702	0.662603436216036	0	0.211123479727324	0.0908347806487364	0.0025508930566609	0	0	0.00393839970944622	0.00441329561733262	0.00635297115233311	0.00199289834466087	0	0.843701818409691	0.627974876382761	TCGA-CQ-6222
2c3f62c5-5e5b-4f4c-9de8-6ef3646922e3	0.0194490862041073	0.844719801744529	0	0.00562033443639905	0.0852952300974455	0.0115739080028549	0.00248186604425189	0.000250801310013164	0	0.00619814263281846	0.0146580762092793	0.00975275331830151	0	0.875032803895649	0.559352723000455	TCGA-D6-6825
2cff43fa-34b4-46f0-95ad-62e6fcc553d5	0.01959878681354	0.918674829540372	0	0	0.0585998138844916	0.000375912984138983	0	0.000145044495620233	0.000711539047981724	0.00096410061540419	5.24699965870276e-05	0.000877502621864639	0	0.933343130149838	0.461919628010426	TCGA-CQ-5326
2d3bcf2f-d32a-457a-a028-e5085f810fe3	0.0262121286580296	0.752772846594036	0.0219808056315343	0	0.0908699188372389	0.0191421273069891	0.0113687492101705	0	0	0.025113864973075	0.0397945930205703	0.0127449657683566	0	0.645987312235723	0.771337985056261	TCGA-BB-4225
2e2a4971-817a-488b-a846-27739b2e1151	0.0334337893454934	0.947264314396621	0	0	0.0104512642397841	0.00431267569111126	0	0.000108278098545153	0.00204615245623266	0	0	0.00238352577221274	0	0.869932887397511	0.536040015856726	TCGA-CQ-A4CG
2e95f0a1-439a-4b30-9e86-57c1ff4679b4	0.0183589975805304	0.900905643541337	0	0.000153590355995776	0.051162003466291	0.0133189987508353	0	0	0.00778197855141303	0.000916001391168739	0	0.00740278636242865	0	0.75754665959808	0.665016031583498	TCGA-CV-6948
2ec4fce5-b1ad-4d1d-ba2d-6c0a4098e8a7	0.0895745635879838	0.344006965478761	0.00722834270210969	0.300807287694409	0.132036907730375	0.0603992089260002	0.000654851811754087	0	0	0.0251005914740865	0.0234289565422089	0.0167623240523116	0	0.886443609178537	0.659695901436567	TCGA-CN-6017
2edd6c30-2d5d-42c9-b6ee-1b69b8f2117e	0.0155958363808098	0.955990448129709	0	0.00156939859733135	0.00611989168508845	0.00474753855867729	0.000183752194235385	2.98686847697129e-05	0.0111611289027266	0.00190436162567992	0	0.00269777524097265	0	0.906450847403313	0.486236044880036	TCGA-F7-A50J
2edf326d-bc68-46aa-b219-91072b49641e	0.170809765815781	0.728730882335971	0	0.0360394180396016	0.0229991149819315	0.0307065356568969	0.000582917422091975	0.000959272034928828	0	0.000462090953182953	0.00871000275961423	0	0	0.829010456867968	0.64026616991433	TCGA-CV-7103
2f21615c-d310-4c86-9154-cc81f8cb5951	0.0350493118680934	0.815056737947828	0	0	0.0647036128928202	0.0498496711722632	0	0	0	0.0148046325120259	0.0155588140496766	0.00497721955729231	0	0.829081567778553	0.61459055856851	TCGA-CV-7100
2fd6d429-43ad-47ab-ade4-ad393f0a892b	0.00884820353658216	0.980696349420499	0.000985679489640445	0.000114258159003051	0.00040027286254855	0.00089859999348227	0	0.000135159373292433	0.00207047746264035	0.00276203745395572	0.00129968531591489	0.00178927693244062	0	0.932703624688752	0.439166246965923	TCGA-CR-6491
2fe70177-2857-4878-b911-c25c779b3aeb	0.0766108501063521	0.855485838289299	0	0	0.0497328707665681	0.0144027875888153	0	5.36391898864387e-06	0.00350998082581853	0	0	0.000252308504158135	0	0.829731455243936	0.603517267463159	TCGA-CV-7416
3025f28d-7572-4002-a3de-164d12e574a0	0.0519951937233186	0.903510787347819	0	0	0.0385497690681945	0	0	0	0	0.00136965338943438	0.00387456719443154	0.00070002927680163	0	0.900009667214262	0.512028543626066	TCGA-CV-7413
30e5fdc4-0491-4815-96b6-c5a44a485ef6	0.14550455783575	0.713043886710032	8.11538922621846e-05	0	0.105362632321701	0.0248958398984783	0	0.000136705180295536	0.00770774158451887	0.00244906831838201	0	0.000818414258579985	0	0.534909214628343	0.845123281099625	TCGA-HD-7754
3142aaae-08ca-4eda-a82e-ea08ab382c36	0.00835209347663282	0.949860719973459	0	0	0.0331940021582914	0.000110986837584896	0	0	0	0	0.00490022654537292	0.00358197100865896	0	0.946631024008576	0.429843518493307	TCGA-HD-7832
31612a54-062e-4f2d-b619-a6df6bfbb25d	0.0751731721978872	0.696707090394363	0.019109952105422	0.000140803252029912	0.143804994082018	0.00938059376612999	0.000642665415665294	0	0	0.0162825032049435	0.0232337105525809	0.0155245150289595	0	0.580507990178852	0.817676833344187	TCGA-CV-5443
31bcb596-a309-45e8-ac64-56c987856ec8	0.00978204380013716	0.974593122485613	0.00194615973028552	0.000133848135317644	0	0.00153691453536609	0.000505056187192887	7.80687890131513e-05	0.00851109932314585	0.00102461078811181	0	0.00188907622581713	0	0.692118875990993	0.721842477577366	TCGA-IQ-7632
322a37e0-d227-4c9c-899e-c26dd32af409	0.0321156212520287	0.899659225840709	0.00395972563128255	0	0.028757202854673	0.0202110696204319	0	0.000196758616460952	0.00466583004961193	0.00173691757028934	0.00689822491248345	0.00179942365202904	0	0.90229623532206	0.510806717917396	TCGA-MT-A67D
32314b21-7c93-4cae-bf51-f905f0d7e378	0.057746626765749	0.847253410126651	0.00553235098325125	0	0.054494320447915	0.00597058787008392	0	1.32095908801932e-05	0	0.00890696694852049	0.0167066613008003	0.00337586596614909	0	0.934384191346093	0.49266754887588	TCGA-T3-A92M
32370393-87f2-4893-81b0-e848b52cb7fc	0.0700179746595245	0.803687940150638	0	0	0.0874057354612366	0.0231203333607528	0.000788939957510946	0.000266124393182896	0	0.00292015933824165	0.00819579500683846	0.00359699767207385	0	0.863963654889747	0.583962544111143	TCGA-CV-7090
3246c65a-3294-4fdf-a1fe-0ebc0d129bda	0.0115708895979096	0.953553038771839	0.00549587701892315	0.00150560004103522	0.0138874851240017	0.000807843390739968	3.36985971357854e-06	0	0	0.00768479010871516	0.00519985324058346	0.000291252846538801	0	0.870603341956982	0.533615311852783	TCGA-T2-A6WZ
324d2e66-9c07-4115-8843-4135b793e16d	0.013439445774168	0.962394686367818	0	0.00137051794246373	0.0014983494919007	9.38944471990997e-05	0	0	0	0	0.0149433682469064	0.00625973772954365	0	0.903561087558738	0.488243135717387	TCGA-CV-A6K1
32682ea9-6339-4f98-aa87-1c9ef20c1f11	0.0121322449616146	0.976429819709844	0	0	0	0	0.00240675880612648	0.000295323937430605	0	0.00338296613610211	0	0.00535288644888205	0	0.897438802774044	0.492176641219703	TCGA-P3-A6T7
327f3dc4-9d21-497a-ada9-e60f41fcc3d2	0.0172110881228367	0.962103454988684	0.000559397387119123	0	0.0101440300359188	0.00504345535269887	0	0	0.00389619380656217	0	0	0.00104238030617984	0	0.893238740577631	0.502010419976727	TCGA-HD-A4C1
329d4da8-0226-4e73-8399-309bc40dda36	0.0191974356895844	0.914830431525072	0.000658448086707656	3.88854226553017e-05	0.0278010229819041	0.00414889896913534	0.000884392733673977	4.41150514934792e-05	0	0	0.0124373357050635	0.0199590338347105	0	0.944025671025118	0.44991661234971	TCGA-CV-A6JE
336419ec-7aa5-4933-b794-26707ba71cc3	0.0061938047699396	0.907238068453632	0	0	0.0602972589436444	0.00693467157273117	0	0.000333835185491232	3.08510828244629e-05	0.01066306261377	0.00272904409326313	0.00557940328470375	0	0.920364294073641	0.484110270386486	TCGA-CQ-7063
33a56c6b-19a2-40ab-8d2b-6647b7e9fac2	0.0739163764908125	0.864877866942912	0	0.0121044653239594	0.0205223568320274	0.0123975252418479	0.000724059524860248	0	0.0083272194215105	0.00216241716535861	0	0.00496771305671153	0	0.811319509201034	0.620029164067372	TCGA-CV-7568
33c33c84-6e62-4ad9-8892-292cdbd2dea6	0.0116125428817277	0.937843961355615	0.00289849374337727	0	0.0303135691138812	0.00925107845670151	0.000955688460846637	0	0.000683617750758464	0.000581269513912947	0.00585977872317909	0	0	0.890354565211302	0.51290107084962	TCGA-D6-6517
34624cb6-a96b-4638-974e-b5ca8edebbbb	0.000592968732129434	0.995874106394903	0	0	0	0	0	0	0.00339246618867499	0	0	0.000140458684292103	0	0.928673457617733	0.439712361675088	TCGA-DQ-7588
34735d71-0e78-4b61-92d2-5dbb85978953	0.00345411227648964	0.913284915748472	0	4.32080878410133e-05	0.0602854620290349	0.00238468001697789	0.000620764779360659	0	0.00202517254764725	0.00979305132656705	0	0.00810863318760951	0	0.852062248921182	0.565097398974639	TCGA-CV-7427
350541ef-281f-49b8-97e7-6504de5a2c55	0.0314410830990217	0.749171431460196	0.00463320966741622	0.0291980625714856	0.0953587959827216	0.0170975594354592	0.00330021344532273	0.000503986190995364	0	0.00818684148118399	0.0231196457655919	0.0379891709006053	0	0.64516130408095	0.77225249957032	TCGA-CN-A6V6
35c87238-6082-4a27-9814-9370a7a90d11	0.00748168049725815	0.82702655279829	0	0	0.0305346627737808	0.00549848012368038	0.0210644294965513	0	0.0346660718088324	0.0333248990869162	0.0335756827871387	0.00682754062755173	0	0.6522223434018	0.761474086746635	TCGA-P3-A5QE
35d7edc0-d116-402a-bc1a-85b1de414e6c	0.0134319515110275	0.800222652266981	0	1.50145342023635e-05	0.146849215181345	0.00361720168629688	0.000517864850375359	0	0	0.00663279116323125	0.0120029648310322	0.0167103439755084	0	0.917343103331413	0.526690292526395	TCGA-UF-A7JO
3647c41b-c522-4ec5-87fc-56a73aa72f20	0.0250761990161263	0.944432059101634	0.000699792883672276	0	0.0151349688117224	0.00797000297387789	0.00011352365278075	0	0.00584012849013312	0.00066270926297886	0	7.06158070742542e-05	0	0.752366780797906	0.66539958257636	TCGA-CQ-6228
364b8701-7700-4402-8837-28ce7190cd51	0.00567391088565821	0.932064022547175	0	0	0.0435068331280203	0	0	0.000122083655086428	0.00489786980325902	0.00836712293416784	0	0.00536815704663294	0	0.928448241551559	0.463835617568866	TCGA-CV-7099
364f6ea5-c021-4719-b273-a4cee0326e24	0.142142967874275	0.78484564977981	0	0	0.0393854534436774	0.0250844317631098	0	0.000402583197429241	0	0.00258247953217714	0.00309317171067947	0.00246326269884235	0	0.782833025738564	0.663019388369307	TCGA-CN-5361
36d8eca8-a59f-41bb-be44-f1720949bf45	0.0158863541748115	0.927573460175717	0	0.0351258303050774	0.00653784747660649	0.00808581475305338	0.000689902874740559	5.85096606955921e-05	0.00542391400837493	0.000425063520385615	0	0.000193303050537963	0	0.814567384137763	0.603851218561957	TCGA-CV-6961
36eaeb59-13f5-4bca-8917-2e5b96ca4916	0.134645228480269	0.659132164226848	0	0.0530172880290534	0.129313973700714	0.0173624538877027	0	0	0.00312163845921479	0.00149438317542645	0.00191287004077211	0	0	0.859325935971574	0.636083926857316	TCGA-CN-6022
374d5ede-8bf9-4f83-a2b2-b3617f2fd909	0.0129619756635916	0.932889025809601	0	7.41656481985251e-05	0.0165346757167826	0.0245510648719765	0	7.44948444476604e-05	0.0112369026688864	0.00142442843944291	0	0.000253266337072678	0	0.415879813984229	0.939055642539778	TCGA-CV-7261
374dca69-47b6-4e3b-8766-98f0898f6b19	0.0362251670198351	0.910445483038577	0	0	0.0465960417404787	0.00297945501482833	0	5.83181899247738e-05	0.00216693534626919	0.0009650838345413	0	0.000563515815546067	0	0.772805428993969	0.649074987602125	TCGA-CN-6994
377607ab-ca95-4f26-845b-deaa701e2fca	0.028925232260845	0.859396717861054	0.00587818736406675	0	0.060286634350222	0.0190744076786567	0	0	0.00397413065881975	0.00681665930426722	0.00304902407364095	0.0125990064484276	0	0.917590261724659	0.507021553797862	TCGA-CN-5369
3832885e-8f66-416b-ab8a-7d319672f655	0.0600836951066931	0.571352129122253	0.0286500742518833	0	0.14582953932088	0.0439767567209906	0.00234867239610096	1.82221074445948e-05	0.0275490975935162	0.0663185675389344	0.036875017392432	0.0169982284488726	0	0.467456288131736	0.884796390058642	TCGA-CR-6467
38352f41-90d1-4878-8c43-0c61abd6d3fb	0.0553008090596311	0.808509955752726	0.00187464254759919	0.0331300594073701	0.0641766834987688	0.0238873022194474	0	0.000360928899857314	0	0.00352456555181751	0.00923505306278297	0	0	0.880752406850646	0.56671170129088	TCGA-CV-7263
392e66b7-26a2-49d6-9ecb-b46a49178128	0.0523082422625571	0.914195458556232	0	0.0264441575110044	0.00197288286698607	0.00226005708795731	0	0	0.00237234609025507	0.000364920105095154	8.19355199125498e-05	0	0	0.945208484637661	0.448759210590038	TCGA-CN-6024
39450753-066d-4aaf-a1a3-421382c7f301	0.00069512172913489	0.990752383937905	0.000449248442432572	0	0.000266761325544636	0	0.000352994758062324	2.36764978712702e-05	0.00539735277583291	0.000207266199491215	0.000858738838093956	0.000996455495631249	0	0.931475097123823	0.437230531608552	TCGA-BA-A6DL
3987d4f8-9817-4924-b170-feb381adb5f9	0.0400335846941274	0.847283126483734	0.00462504474622054	0	0.0526652735323465	0.0278282165591491	0	1.8136981676731e-06	0.0030236777975238	0.0130473778217795	0.0100573676542605	0.00143451701269066	0	0.770246364423108	0.661515914806584	TCGA-F7-7848
39df0d2e-148b-42d7-a966-e3a3869cf648	0.0617202524367248	0.865243675399232	0.000671986410694158	0.000606200957465917	0.0414977484807599	0.0117395157378533	0	0	0	0.0047600780052335	0.00670768371182302	0.00705285886021323	0	0.887786970211764	0.539793658971162	TCGA-CV-7415
3c0ef8f3-511e-40ad-92fe-4ab0e6494536	0.0216466545519591	0.919001568606116	0.00312188237411253	0	0.0307085329618946	0.0103608663633918	0	3.04304784619538e-05	0.000410878295137407	0.00565600890047573	0.00395382376016346	0.00510935370828729	0	0.880286226113937	0.531212425034213	TCGA-BA-A6DD
3cd4215c-f212-441d-8a1e-4ba35e6fe38c	0.133173153707459	0.634924206019757	0	0.0543193974831906	0.118261000917413	0.0404251286319589	0	6.25906643783656e-05	0	0.0061227167343784	0.00986834832717283	0.00284345751429302	0	0.804960348618117	0.684139899242485	TCGA-CV-5444
3d2ff227-81e2-4308-a6f2-365720002afd	0.0262817520689121	0.928160454536201	0	0.000120251011345198	0.0333174095320207	0.00277832263372504	0.000496086587964414	0	0	0.00201170980600213	0.0052378341060417	0.0015961797177876	0	0.931939231976921	0.460808439933147	TCGA-CV-6954
3d32892a-7178-4eec-81fc-0f6013c792d1	0.0709737057975839	0.777710252966102	0.0243830935040637	0.000571085417866535	0.044503500549025	0.0586579375417239	0	0	0.0113346600205116	0.0112072349219905	0.000658529281132557	0	0	0.861436354358661	0.596380775797472	TCGA-CV-7248
3d4ec9ee-6d7d-41c9-87eb-79871ab49797	0.00366740282662841	0.98960230202969	0	0	0.00115079508030343	0	4.9265038926419e-05	6.08072501281614e-06	0.00455141991218464	0	0	0.000972734387254788	0	0.693713475894175	0.720191783391169	TCGA-MZ-A7D7
3daf8813-f1b7-4780-be88-5076b634ff2e	0.00568451027809409	0.98718818726335	0.000514158141036521	2.75915346590925e-05	0.00110203762007967	0	0.000232129419418515	0.000163798750375546	0.00418694799196843	0.000579637451876498	0.000113038934295962	0.000207962614845596	0	0.876461927266244	0.517539068973275	TCGA-CN-A641
3dee2820-aa60-4f15-9d39-9d362e54f30a	0.00665929591520784	0.98774812101635	0	0	8.94991376137567e-05	0.0013984824996	0	5.81055355108896e-05	0.00329106781717807	0	0.000157662923275527	0.000597765155264137	0	0.942919530150645	0.4200241155972	TCGA-CV-7432
3dfe753a-c837-4900-b7a6-edb4e07f98f1	0.0405527535387953	0.820142479065517	0	0	0.0874104741925862	0.011787153604157	0.00115543648429185	0.000382100978797774	0.0288474741479155	0.00958079670159082	0	0.000141331286348248	0	0.89475846142787	0.547062173438106	TCGA-BA-5557
3e57e2ff-5446-427e-9075-2d78bd8722ae	0.0120820840917511	0.957231194601956	0.00113140105884771	0	0.00538798105146092	0.0166555752822458	0	0	0.00673926821539007	0	0.000772495698347921	0	0	0.237500458851964	1.06176026828662	TCGA-CV-7101
3e9e9428-c366-4ee6-b9b3-045a39c16b4e	0.115298536679527	0.655109823098985	0.00424823383331795	0	0.174022332702654	0.0186141370758274	0.00360372825887977	0	0	0.00447337151651764	0.0105441798108446	0.0140856570234463	0	0.793087840218987	0.682971061405322	TCGA-CN-4735
3ebedf46-9787-4625-bf89-857d8b07d4b8	0.0331221219468739	0.824100341118521	0.00468419866151913	0	0.0916440088451322	0.00991250950889794	0.000749518414351484	6.53679552509557e-05	0	0.00277426308186825	0.0319466099475736	0.00100106052001133	0	0.544285855139092	0.83962089016136	TCGA-UP-A6WW
3f110886-b222-4cd8-8686-6faddfe56269	0.0372582764143663	0.835718587981208	0	0.0179209984055247	0.0607659533082708	0.0205385195670026	0	0.000580831945895679	0	0.00597647088336025	0.0122589096301912	0.00898145186418034	0	0.853882041344248	0.584969535647865	TCGA-CN-A642
3f162ed8-e59d-4ab3-acf6-1c304daf17cd	0.0221746387384923	0.876008078219418	0.00274089985689863	0	0.0488358478004932	0.0166405725550877	0.00808235408135955	0	0	0.0108220051145837	0.00240734531502204	0.0122882583186451	0	0.849375482544379	0.578170827712189	TCGA-F7-8489
4043013e-d6cd-43ae-9b97-f3ddfd934467	0.0893938503338988	0.7906075902694	0.0127028912618879	0	0.0598086041211703	0.0117507172056408	0.00321336663983892	0.000417685763556441	0	0.00988984389677191	0.020278644090055	0.00193680641778041	0	0.932632296062017	0.520831218334641	TCGA-CV-A45Y
41c1aa6e-e932-41ad-b30c-003ca6bc6d43	0.183875340337723	0.73299394562279	0.00801995826460797	0	0.0452258885251679	0.00655443744039115	0	0.00025836492625942	0	0.0132498771366248	0.0098221877464361	0	0	0.795452425436554	0.665406743395187	TCGA-CV-7424
41ca2890-c019-4654-9510-949f752202a9	0.000643914154322306	0.988570910535121	0	0	0.00430418843354019	0	8.75924413522666e-05	0	0.00340030224460138	0	0.00142296248525768	0.00157012970580479	0	0.915153373200772	0.462900047869992	TCGA-IQ-A61G
43921385-00de-4de2-95ca-3738d99cb889	0.00593977017003286	0.985514529906456	0	0.00678181479623363	0	7.91682036181745e-05	0	2.92545615918375e-05	0.00165546236206753	0	0	0	0	0.893450825276739	0.495008254769907	TCGA-CQ-7065
43e4ade8-6a29-4597-8d26-e55c313f1a49	0.0930469833461175	0.870393168148042	0	0	0.023885417431871	0.000327451811870162	0.00298425784501508	0.000112721299147529	0	0.000750031145837713	0.00782177846172232	0.00067819051037611	0	0.813387176788795	0.616638201558446	TCGA-BB-A5HU
440f25dd-290e-4250-b711-7d963f1d39a4	0.0248792447235573	0.927302448171949	0	0.0138000168497438	0.0210430652447386	0.00366125347780308	0.000287658027132209	0.000213943707229123	0	0.00114572359975317	0.00260040801435851	0.00506623818373483	0	0.933438037068396	0.459461679671357	TCGA-DQ-7592
44f11f7b-f820-4cf0-850a-9759da2dc7cf	0.270446747239061	0.421337656785801	0.00369446815027182	0.000255767556120628	0.21807231555959	0.0673360101788758	0	0	0	0.0148289306164147	0.00402810391386559	0	0	0.267166623700603	0.968496128898888	TCGA-CV-7432
450bd706-6f0e-4195-b159-95501fadd871	0.00114465677781093	0.868682385116447	0	0.0736260404093639	0.0214409683689565	0	0.000240562567886391	0	0.00879148967266566	0.00749172691169263	0.0112153893106993	0.00736678086447787	0	0.66296918041159	0.750466344328967	TCGA-HD-8635
45894483-0c10-4949-abc8-0c3a1729e9b1	0.070712800793307	0.845655228793852	0	0.0532559740878266	0.0258695350089645	0	0	0	0	0.00422746894480143	0.00027899237124812	0	0	0.890092648603875	0.543893126187611	TCGA-CN-4737
46051fcb-ac2d-40f0-9491-235914c72c58	0.0424383216037444	0.9422059945089	2.85971481594954e-06	0.000137281849879043	0.00575716307472741	0	0	0.000526983068156932	0.00126461204184147	0.00401213854774283	0	0.0036546455901925	0	0.9231857512914	0.467999170179424	TCGA-HD-7753
46141ba0-12ab-45dd-9e32-c99d92f9d9db	0.00100460062734306	0.966169170791365	0	0	0.0110762296853562	0.0131735274244236	0	8.44633883496852e-06	0.00692631665657494	0.00139813307761273	0	0.000243575398489042	0	0.217780873800092	1.076666037096	TCGA-CV-7183
466b6599-6f70-4c45-8d20-a085c2fa1f62	0.00123694754937324	0.992120433933182	0	0	0.00190689701954054	0	0	0	0.0023134581784236	0	0.00108715858724246	0.00133510473223765	0	0.881872259259947	0.509028573595651	TCGA-QK-A8ZA
472a988d-e3b5-486c-8148-e07a16018419	0.00883079324326854	0.950840292399924	0	0.00650267091576143	0.0184981153796347	0.00220039898142956	0.00193919724178692	0	0	0.00757329430948845	0.00228741630673295	0.00132782122197338	0	0.920148082563864	0.46888705001923	TCGA-CV-6952
47e68489-ae03-4358-bd36-0761278318c4	0.00469450431329209	0.979366224086996	0.000521722409370187	0	0.00319861538272936	0.00205531535334522	0	3.09279443900364e-05	0.0059142509231842	0.00120095565855672	0	0.00301748392813596	0	0.925451773284988	0.450728183276757	TCGA-CV-A463
485c4a06-c1ec-4b34-9f87-c54b12e4a173	0.0694871398723023	0.888926250568323	0.00360927150295666	0.00318796946098734	0.0248172821062182	0	0	0	0.000127189014614855	0.00755095620189348	0.00112597961062045	0.00116796166208391	0	0.823647697873706	0.602225346153317	TCGA-CN-4742
48b181f5-03ad-41be-b716-a79b9d61c88f	0.0298272993386774	0.931161241388845	0	0.0121375293420531	0.0187308267960037	0.00393844998241039	0	0.000144931304888367	0.00187835719351776	0.00172576134957631	0	0.000455603304027502	0	0.906790801643126	0.494140780811432	TCGA-CR-7365
4beb611d-333a-4f27-8863-1db913727ae7	0.0661997635955899	0.782515114429247	0	0.0414969585742469	0.0733465608045018	0.0278073949109898	0	0	0.00264909068395136	0.00154341617116152	0.00444170083031202	0	0	0.795560013443238	0.652393625537791	TCGA-CV-7102
4bf25153-802f-49b1-8cab-801cecadc7ce	0.00482374316756697	0.976571389858954	0.000332230441067546	4.22829400868219e-05	0.00795986089848533	0	0	0	0.000711555135038045	0.00212735489853017	0.00304146754413087	0.00439011511613993	0	0.907345804189487	0.478174309766587	TCGA-CQ-A4CE
4cf93b7e-99a2-43ea-8cc2-016b2ea3f8a4	0.0855880330672079	0.710238428080717	0	0.0612071943772629	0.0954051029380694	0.0218452618533053	0	0	0	0.0106038373914344	0.0107094926118318	0.00440264968017081	0	0.929503598772756	0.559064802463295	TCGA-CQ-5330
4cfe9e12-cdfc-4efa-ad2c-2ce577e9949d	0.0496760257476771	0.866031394478058	0.0148045666948345	0	0.0333270246930742	0.0251809113943549	0	0.00039937728550466	0.00946175810489017	0	0.00032793678181962	0.000791004819786723	0	0.88747666701967	0.539872528230307	TCGA-CR-7389
4d04df6d-2d75-428e-8259-9ae8e92fe7f2	0.00151111457811832	0.942613780071588	0.00243656342118805	0	0.0294598460058448	0.0131952934117869	0.000344782715638959	0	0	0	0.00776695599804263	0.00267166379779197	0	0.381908786811095	0.964232119141561	TCGA-CN-A49C
4d4f2889-3213-4c79-a06f-c9c0afb92752	0.00312579797055414	0.987906031731176	7.20288360361804e-05	0.000185395504862692	0.00361456547636155	0.000869949513034708	0	0.000161156014094568	0.000868430803127466	0.000602752166875806	0.00259389198387726	0	0	0.915458412981851	0.462668783013861	TCGA-CV-5973
4d847148-4872-49b5-9176-1a20260b8009	0.135217725161177	0.593890443646362	0	0.181075006263897	0.0246793904967117	0.0514077439053051	0	0.00047258464017077	0.00563752319108352	0.00450457095280797	0.00311501174248498	0	0	0.541650402036157	0.844248761811891	TCGA-CV-7406
4f5a08a0-e44b-42a0-a60d-e5de0a04f999	0.0434623116015836	0.921885075874876	0.0103743114986025	0	0.015162832502031	0.00395022819849664	9.57606059724567e-05	0.000120441530619193	0.00257335519306027	0.00146417452566625	0.000696299128071778	0.000215209341020693	0	0.88836463060972	0.520660372504428	TCGA-QK-A8ZB
50005243-1bab-4bcf-879a-d8d19c7c2f38	0.0254358439251088	0.93422734125212	0	0	0.0195682551492754	0.00954958923182524	0.00015728579083889	0.000443116263176328	0	0.00187870666877763	0.00307529408712342	0.00566456763175398	0	0.784677502224309	0.634052993597349	TCGA-CQ-5324
5002201c-9a9f-49bb-a22a-8404d64d40df	0.00689616529614759	0.786324778292191	0	0.170582034428171	0.0191945842505027	0.00767429504761694	0	1.87739581337139e-05	0.00388053992331181	0.00224857890448376	0.000990800176144209	0.00218944972329665	0	0.584558637060474	0.811341404501527	TCGA-CV-6956
51040db6-b4f1-4e1a-8667-f9669504b5ff	0.0264469727744933	0.9426616752572	0	0.000916348633108866	0.00637515508031274	0.00326362187462915	0	7.10152000377205e-05	0.0190838151117121	0.000327240482329169	0	0.00085415558617694	0	0.913434976476167	0.481359944410875	TCGA-CQ-A4CH
5215fbc5-a9a5-4c8a-b053-3bee06959d1b	0.0362714129904734	0.903787155982164	0.00393521640946995	7.03445522106827e-05	0.0218671645142442	0.0298712954098783	0	0.000324767310131446	5.07661323545426e-06	0.000299775639186686	0.00287837220320601	0.000689418375800082	0	0.725725814681094	0.694387720485054	TCGA-CQ-A4C9
52719581-7d1f-4fc3-8792-e3e1ce9fb16a	0.0148523126552845	0.936038620489786	0	0.00511447706244894	0.0213283953599345	0.0107336959680146	0	0	0	0.0032635682917159	0.00434880376637874	0.00432012640643628	0	0.910586138093031	0.487317933050559	TCGA-BA-6873
52dcf70d-559a-4d72-ab17-35030d6e7fd2	0.0421721912265578	0.879607289489494	0.00231903240038146	0.000139667451362149	0.0305164581885732	0.0339028193044291	0	9.81925614745359e-05	0.00389757000140474	0.0041559303745057	0.00319084900181731	0	0	0.822028434382641	0.605806196448333	TCGA-CV-7440
531ad71d-b285-49aa-a0af-978697f6e1d1	0.00593693538109135	0.943002280648975	0	3.43741908022125e-05	0.0275501704365976	0	0	0	0	0.00354302717534474	0.00893697272196123	0.0109962394452283	0	0.938206550716905	0.44580449880751	TCGA-HL-7533
53d2d7fb-3d4e-4cf3-a29d-a49c85f14c36	0.0186548623671545	0.932735372161082	0.000212005904957173	0.00100786425619212	0.0293905534952973	0.00343128985717208	0.00102016993831761	9.4900518271133e-05	0	0.00133191764519803	0.00450434867824321	0.0076167151781153	0	0.933581127620392	0.456725104745202	TCGA-IQ-A61E
53ed9fb1-912f-4336-88be-6ac6193a6408	0.027484106255439	0.889104065344413	0	0.000528206960915273	0.041950728777512	0.0213057388024766	0	0.000313575425078842	0.0193135784341657	0	0	0	0	0.429991810654733	0.922872909686412	TCGA-CV-6935
5471499e-ec94-4f55-bad5-fe76a7b2cab4	0.01185820457213	0.973235962185005	0	0	0.00706688953448536	0.000453047308140324	0.000765194064080931	0	0	0.00104670738532932	0.00392059139963503	0.0016534035511943	0	0.911353778664831	0.473559642057392	TCGA-D6-6823
5484cdfd-9179-40dd-99a8-2f329de33d54	0.0369385184500066	0.800727848031544	0.000163689286576491	0.12305793276562	0.0210361324375292	0.00993133741860491	0	6.3175662562286e-07	0	0.00578032957917383	0.00236358027431917	0	0	0.908978187583475	0.535404448972906	TCGA-HD-8635
54ba4d00-dbcb-45b4-90a8-807139b1342f	0.000722805561095929	0.947295766010477	0	0	0.0384822542942468	0.000483219493190552	0.000607103347104583	0.000222849029380948	0	0.00414006863874451	0.00369444472724881	0.00435148889851062	0	0.584352064461253	0.814991066133422	TCGA-CV-6955
54e21549-0e86-46b5-8fce-45d99fb8506f	0.0422547912686168	0.900335988646727	0	0.000392270377545983	0.0406099700104836	0.000784684575441444	0	0.00063672121377237	0	0.00843733870101623	0.00393753697065508	0.00261069823574163	0	0.928885237690159	0.476493768887369	TCGA-CR-6477
55d710a9-a177-4f8b-89e4-68fe7faf0700	0.126681435018045	0.683743182253869	0	0.0894488200851577	0.0593370306571984	0.00751293216692865	0	0.000213245493986121	0	0.0142247341710507	0.0188386201537639	0	0	0.893691061387144	0.601442919649194	TCGA-CN-6016
55fcc8e6-ba75-4940-9c95-f0c42cdc9212	0.0682090287105063	0.882463524737461	0.000227578851930171	0	0.0339215199555415	0.00992111377382016	0.000620902685620334	5.17818547935762e-05	0.00011298175369158	0.000732986554970116	0.00311580845451947	0.000622772667145708	0	0.773909275826983	0.652345230859439	TCGA-CQ-5332
56b2c6b6-eeaf-4cba-95d0-f8a82ee636ae	0.0352919414396898	0.92613389610512	0.00117550951394039	0.00173787136298643	0.0192681863974574	0.00825611720460637	0.000882365056286429	0.000482460103228859	0.00314639268480847	0.00239929931160381	0	0.0012259608202717	0	0.849311334226287	0.565744200402225	TCGA-CV-5436
56b503d2-9092-47de-ac52-022c4621cb8c	0.0432339764015345	0.901311422568827	0	0.0180965281198604	0.0170265550596724	0.010504702948116	0	0.00088144381030953	0.00245531351950819	0.00649005757217168	0	0	0	0.88792528515246	0.527909437204929	TCGA-CR-7401
581c46bb-2b8b-4b0f-aaf9-792e696757cf	0.599562909308189	0.0286509177922492	9.72693677025509e-06	0	0.187783079882861	0.17270724342343	0	0	0.00742579127892739	0	0	0.00386033137757359	0	0.543287425125548	0.874631696084864	TCGA-CQ-6221
588382d8-3b7c-406f-b3d2-df664704de55	0.0237414924996381	0.901090861673463	0	0	0.0339720999868669	0.00803597218110867	0.000164987428636217	0	0.014435795295351	0.0106354100312118	0.00259246998598484	0.00533091091773937	0	0.906736666388444	0.504815613021842	TCGA-CR-6471
5894264b-5be3-49b1-a3f8-cf881b965fb1	0.00197728552447498	0.969209408762631	0.000196085264745585	0.000595323459401954	0.0109904145188935	0	0.00159121649646462	3.94135313673878e-05	0	0.00666256609543285	0.00846349934095695	0.000274787005631424	0	0.570047028340604	0.828111317527037	TCGA-D6-A6ES
58a95752-31eb-4d57-80f6-3e115cacb3e9	0.0214179606835107	0.90497753169227	0	0.0066330306880741	0.0488358248033728	0.00924837782286078	0	1.05195734366079e-05	0.00712881670718594	0.00173801323382963	0	9.92479545915704e-06	0	0.942073841500489	0.456266852270702	TCGA-BA-4075
590444bc-f074-41c1-b478-b1039c36f0c7	0.0349074321203322	0.932082476309894	0	0	0.019886544264561	0.00406240097319994	0	3.02282917435034e-05	0.0010818407212381	0.00192199513954144	0.00400144252506942	0.00202563965442075	0	0.881197949119291	0.526341753178567	TCGA-CV-7091
59a53532-7ddb-4f17-a295-64b31cd81c94	0.229366253360831	0.605027234652808	0	0.0208226498369891	0.0874052540336712	0.0385326460135735	0	0.000477884985772503	0	0.0138885224345632	0.00148317741675714	0.00299637726503464	0	0.938754986765314	0.60289800244167	TCGA-CV-6934
5bce7ca7-c7ad-433b-b329-1e1c23727436	0.0329394242531278	0.900203585626959	0.000249650431430383	0.00966158308559621	0.0240479061194208	0.0178888442359307	0.00571759252247239	0.000494286119048414	0.00592421287400002	0.00287291473201429	0	0	0	0.929158882193841	0.4765837606768	TCGA-DQ-5624
5be16a38-0e50-4e14-9a81-45945e0f6d8d	0.002227994984443	0.973774856226177	0.000332810920339781	0	0.00509569627539684	0.0102508196333971	0	0	0.0075869523121516	0.000699861796862453	0	3.10078512322801e-05	0	0.818074029087994	0.591953718718934	TCGA-UF-A71D
5befe71f-2824-4237-b660-47467c9e9772	0.0848527720868582	0.733545187099065	0	0.00050010810294974	0.118759091458945	0.0186210320693441	0.000524564175054969	1.4099983909438e-05	0	0.010894522759792	0.0247992090751196	0.00748941318896204	0	0.909675704044683	0.566050679856354	TCGA-CV-7433
5c809e57-4d6b-4f97-91cb-83ab83aa1f0c	0.0148103175385097	0.940432270848909	0	0.0120497323081737	0.0270455451596605	0.00146793896737449	0.00019327260217777	0	0	0.00286382908059271	0.00113709349460207	0	0	0.850009516885251	0.561487549120164	TCGA-CV-7095
5cd64f4a-5816-4634-918b-20feb5e6dcaf	0.141888288674158	0.804469668835251	0	0.0249885098406441	0	0.0158909526154645	0	3.96997714889352e-05	0.009186998809887	0	0.0010250424194985	0.0025108390336073	0	0.870993292668514	0.578669869901963	TCGA-P3-A5QA
5dabad17-b3e1-4460-9f7d-a8ed2c767f06	0.0179934431233527	0.920702704675853	0	0.000135723087541617	0.0393516977801443	0.00637257976798623	0.000365547178934749	0	0.00178961337747801	0.00490201912616685	0.00144513971886461	0.00694153216367739	0	0.706417352561399	0.710571537611094	TCGA-CV-7418
5df9759b-47cc-44a2-bd25-0cd8ea29340c	0.0376765007246887	0.729840344326973	0.0133285174913481	0.0671721599555794	0.111911947339728	0.00677158771432596	0	0.000610249516562253	0.00620454963855307	0.0125717413501318	0.000964513994073945	0.0129478879480352	0	0.881939360504943	0.591714361331895	TCGA-CQ-5325
5dfd7026-459b-40d2-a4b3-087922925137	0.00305678509233265	0.969263011356015	0	0.0087180097228983	0.00976025077297204	0.000757464269593373	0.00171236407158434	0.000279024152093247	0	0.00469905329690159	0	0.00175403726560916	0	0.917201185817186	0.46653624044757	TCGA-C9-A480
5e145ad2-2487-4d4d-96a9-612cc7ee81dd	0.0452106734749219	0.896420851388182	0.00169292321067736	0.00131975762909481	0.0394447286195949	0.00383969191483034	0	0.000223504015889188	0.00938693809605943	0.00246093165074981	0	0	0	0.921315228259708	0.48794674209775	TCGA-CR-7379
5f838159-762a-4f12-8476-9657b3991d99	0.145077422728554	0.75831850473145	4.60710589496451e-05	0.00325240726342533	0.0587795380668782	0.0291410775240518	0	0	0.000579912091015903	0	0.0017261240983508	0.00307894243732411	0	0.735872290785137	0.705534431527591	TCGA-UF-A7J9
5ff55cf1-09d6-44d2-a21b-221512c0a2a5	0.00539074187510017	0.932807677963049	0.00229327578458217	9.77866936808924e-05	0.0278246267386978	0.00109247854990005	0.00152338890048139	0.000328890197598294	0	0.0020382489121633	0.0192281209426522	0.00737476344209491	0	0.919769901252101	0.476131127140261	TCGA-D6-A6EK
60116c36-d1e9-4f98-b80a-5d1305592fef	0.0602180558604349	0.710796213876085	0.000337124869186031	0.106316818482785	0.0572773699788303	0.0232112727739534	0.00144789273985483	0.00160732718186469	0	0.0258001517218682	0.0129877725151379	0	0	0.804464550131461	0.661803946481618	TCGA-BA-A6DB
602bcda4-b2dc-45ab-83f1-71beb8231978	0.104109891277331	0.889586921606545	0	0.00104588199251691	0	0.000881583970518207	0	0	0.00437572115308967	0	0	0	0	0.897929781842596	0.51983604266082	TCGA-CN-A49A
61aecbb1-dd52-4c22-92ea-5e7b06b4ede7	0.0232492869223493	0.784930753814692	0.00181169875011162	0.000209197828145351	0.123003637809422	0.014415040641425	0	0	0	0.0113015257775223	0.0210897546836723	0.0199891037726604	0	0.921373369816632	0.531314417821028	TCGA-UF-A7JT
61e3f20c-475f-45d5-ac84-5ffae86d0649	0.0256408430184882	0.670274847213082	0.0102269709064481	0	0.132243474211559	0.0296226290341885	0.0130596982782006	0	0.00857946293649417	0.0403541369582098	0.0622362404560035	0.0077616969873268	0	0.390943762480311	0.925200355314628	TCGA-DQ-7591
63f2b2ee-3cf8-4d68-9dca-4a737b18880d	0.0762466267171917	0.80302304873448	0.00103374202548859	0.0711807526978525	0.0219715694962767	0.0149623513709089	0	1.53758224459826e-05	0.00164869706315282	0.00124620072206911	0.00867163535013392	0	0	0.907465490235523	0.541114380002629	TCGA-WA-A7H4
64461e60-229e-46a2-ac6e-ff1429c6e380	0.00323001547348154	0.983601654070572	0	0.00792466895019935	0.000464594904683239	0.00340624935445642	6.53978972679789e-05	2.91331367327925e-05	0.000371536230645654	0.000176349914788618	0.000692017290956591	3.83827762158835e-05	0	0.889537389038646	0.500907878503834	TCGA-F7-A61W
64ab1723-614a-4d50-9030-c110e7d6c6b3	0.0431274739072222	0.912978160812763	0	0.00117344778648568	0.0245331375288083	0	0	4.4833230430283e-05	0.0179768772886746	0	0	0.000166069445615765	0	0.866297760530626	0.549652090707345	TCGA-CN-4726
663733b6-4eba-46e4-860c-ac08e482add0	0.0236125099903373	0.920806784272778	0.000541187822028473	0	0.02791923416285	0.0109599320643483	0	0.00020166702579879	0.0134366484555179	0.00118297281830575	0	0.00133906338803533	0	0.873492428519151	0.538844955499102	TCGA-BA-5151
668ebd50-efe3-43b7-8372-1a9223596183	0.0159450607234553	0.662874433726192	0	0.0844876345189199	0.184448836213097	0.00850869899231674	0	0.000106382029147278	0	0.00619730657576968	0.0307355617308827	0.00669608549021917	0	0.916517015074738	0.581276943110863	TCGA-CQ-5333
66c117b5-db00-4d6f-8f21-3b815ecffb1b	0.0585388068866219	0.699974601988692	0.000158378239354857	0	0.157648835902828	0.00960641024964475	0.0060712960022518	0	0	0.0283134524809105	0.0277108291142342	0.0119773891354611	0	0.399367047437855	0.923180745756201	TCGA-CR-7399
66e7ba1c-972e-41fd-a3ab-1dc2c5b334d7	0.00124930239967549	0.966858460260528	0	0.0132645752153228	0.00530249563152684	0.00184510322110309	0.00268192837995341	0.000114839171312511	0.00728694254989535	0.00139635317068274	0	0	0	0.767456829905834	0.648006744743494	TCGA-CV-7416
684b04e4-f4de-4f6e-9a6a-d79a707d393e	0.0430145206361715	0.885443242208979	0.000833639803268922	0	0.0311239972422335	0.0132843543070353	0	0.000422488543251331	0.0142721420505869	0.0067599480080019	0	0.00484566720047172	0	0.834139799624539	0.592093728796312	TCGA-CV-6955
69b4e179-b010-4e3a-937c-fcc9709fa0a2	0.0230619846963948	0.954173597300779	0	0	0.00267645434166344	0.000349514212877714	0	0.000432980866618635	0.0152555759377923	0	0	0.00404989264387389	0	0.9085298474816	0.484076122797059	TCGA-CV-7411
6a297455-8318-4690-b546-e1fe90479069	0.0410713508542103	0.913768789987343	0	0.000147922566015753	0.0380005735579922	0.000419530017735404	0	0	0	0.000584736556792269	0.0034112512960613	0.0025958451638499	0	0.908537026936982	0.497662233589813	TCGA-IQ-7630
6a88acf8-e8e8-4171-b8ed-736e6b76bd25	0.0125294684702374	0.905832754934918	0.0144192397103387	0.00121795837328554	0.0118082578233766	0.0421762171002914	0	0.000213237541933414	0.00418063112662127	0	0.00659826012940148	0.00102397478959592	0	0.384341669377381	0.955777723034587	TCGA-MZ-A6I9
6aeb1a9a-13aa-467e-af40-51b8bd759e28	0.038584670143239	0.798128153696744	0.00830071504145996	0.037658473520405	0.0592677423216085	0.0323224145072657	0	0.00010358133725332	0.00375097810204966	0.00928997943858394	0.0110693331889113	0.00152395870247996	0	0.904595362308477	0.546717987606751	TCGA-HD-A6HZ
6b06cd00-3bd0-4a1f-b6e3-652dbd8abf82	0.00657128762584157	0.97773211572402	0.00148185217149407	3.01913547330781e-05	0.00771342112186461	6.32049392429772e-05	0	0.000408490172983471	0.00136593459519989	0.00162066311940222	0.000736333898959483	0.00227650527625891	0	0.879228826446565	0.516249223680614	TCGA-BA-A6DA
6b13b8c7-087d-432d-a6d6-1ac7b17e3d3b	0.00337947740467109	0.941437126486594	0.000116846105684175	0	0.0326103909200048	0.00231407377796765	0.000120129272153471	4.11557425392413e-05	0	0.00319274359177135	0.0054687532599499	0.0113193034386639	0	0.937657590285061	0.447078941131473	TCGA-F7-A61S
6b62ca85-b14c-4989-ba2e-22102ce1dee7	0.0279042197989274	0.943518903756402	0	0	0.00361767467673217	0.0116661837958703	0.00298357248203647	0	0.00147773765834565	0.00122855781650524	0.00760315001518089	0	0	0.765654214298542	0.652299356005155	TCGA-CR-6473
6bc3762f-4119-4acb-a315-e487da6f49f6	0.0348677227605046	0.878170933844805	0.00694578590886184	5.2022641163133e-05	0.0501817426849014	0.016015204182564	0	0	0	0.00275051644816537	0.00762818476126201	0.00338788676777297	0	0.936529376873279	0.475793809220834	TCGA-CN-4723
6bd6fc0b-92a2-44b9-a6ba-6740f2fcf18f	0.0178931037190901	0.932513743207775	0	0.00824846205441638	0.0312842412756874	0.00110661255121645	0.00101422015622065	0.000150191696285442	0	0.00244301492161226	0	0.00534641041769617	0	0.927893033724021	0.464823380677689	TCGA-CQ-A4C6
6c3eda53-3307-4478-b8fe-a12848adf65c	0.0230118787399202	0.897314556115554	0	0.024305166948384	0.0305533796444627	0.0158295430233945	0	0	0	0.00898547552828434	0	0	0	0.767529938081079	0.656230648823994	TCGA-CX-7082
6c531f3c-e258-41d8-baf7-d94d00c71c40	0.00925801673869241	0.984352259226727	0	0	0.0018252258380005	0.00218308794008971	0	0	0.0017535306022402	0	0.000247314364705494	0.000380565289544379	0	0.847595920258814	0.555038611448857	TCGA-QK-A6VB
6cc2c610-0fda-47d6-9938-5ddebecab6f4	0.00745821072575358	0.757337759485856	0.000705823778315806	0.00653187762499725	0.167868880066665	0.0131091049570653	0.00349694319323094	6.34629745128102e-05	0	0.0072357256408514	0.0225246783303906	0.0136675332223609	0	0.820207252857589	0.633630757668282	TCGA-CN-6013
6d4e91aa-65e6-4c60-955b-982897febf1b	0.0288653242792603	0.921246129024793	0.000134283714583458	0.00117460483257352	0.0244326311410649	0.00686892141504615	4.04266027970302e-06	0.000290649188558501	0	0.00429622923549815	0.00836715434111264	0.00432003016722941	0	0.856967576847419	0.558200417675299	TCGA-D6-A6EQ
6db0ef55-b31e-463f-8fb0-d79433df2f36	0.132382365837938	0.777867624957939	0.00276153393479349	0.00724021803965975	0.0610716249306596	0.00253995111181101	0	0	0	0.00845744113973503	0.00665126276141018	0.00102797728605406	0	0.933580597792262	0.525345038200138	TCGA-CV-7435
6ea4c9ad-8100-4432-aa24-db536c45f366	0.0408751311485303	0.82692454207498	0.0144583546174219	0	0.0508592698996234	0.0224281906719349	0	0.000201417419679851	0.0276653194081008	0.0165877747597292	0	0	0	0.563741679527605	0.826021940007688	TCGA-CN-4739
6f89e877-0f7d-4a35-8c12-89b6a9f3cfe3	0.03453739086949	0.754363065889698	0.00892002868824073	0	0.0636677331079876	0.0507674103527795	0.00400979569697013	0	0	0.0328605533631684	0.0292960204581837	0.021578001573482	0	0.496339246387028	0.86880173547496	TCGA-BA-5153
6fbb2ecb-6fca-42c4-b53e-31b30e2f3211	0.0103489286933175	0.952386440779291	0	0	0.0211185563844059	0.00283172616437841	0.000751790606318077	0.000102408892945236	0.000279511327299439	0.00189239794888581	0.00678146009149465	0.00350677911166435	0	0.911649502238242	0.480098690492961	TCGA-CV-7425
700251ef-54e7-4f6e-9d14-a29cee6b8c5d	0.125366697043863	0.663242675516117	0.000715646014165123	0.0292141052678385	0.0898789918990167	0.0463465412456359	0.00248869405529321	0.00110365226083638	0.00805553837904811	0.0215868577998502	0.00670110217987328	0.0052994983384626	0	0.819993626581369	0.667168171332684	TCGA-CR-7377
7098e3fa-4af5-4da9-a617-292b0334f5ed	0.0762298028356567	0.85090604430125	0	0	0.0418589700920876	0.0155791069573094	0	0.00282944453288215	0	0.00101273701012597	0.0115838942706878	0	0	0.708281528508187	0.714671795756431	TCGA-CR-7398
719f98c4-956f-4293-ae51-df32ebb1874e	0.0129486364781267	0.96498153550728	0.000211263582793728	0	0.0179661674134004	0.00102668061460428	0	9.38501074770849e-05	0.0014803806571244	0	0.00129148563919366	0	0	0.820997809837987	0.590009342018658	TCGA-CV-7437
71faa12b-18f4-4e71-9f22-6285ea86d24a	0.00381063212008057	0.972826554086867	0	0.000518522035366952	0.0169868509285226	0.00138118351279678	9.63554522382318e-05	3.38122545684922e-06	0.000391324458875321	0.000405674387886687	0.00116574383188077	0.00241377796002767	0	0.93069061516535	0.445010057901544	TCGA-CQ-6220
72b66888-02a5-46ef-be73-a532efa6bb5e	0.00260369674092268	0.976669393404084	0.000934222421468078	0	0.00922388560354918	0.00181946892768853	0.000706163555169503	0	0.00605890959123933	0.000588482886990506	0	0.00139577686888815	0	0.870657138771716	0.527655673518517	TCGA-CX-7086
72cb5fa5-5c57-4414-a24a-a3678c77e321	0.0768981881387929	0.793390382163461	0.000488336477539205	5.91667077802753e-05	0.0353751383216527	0.0689528214275796	0	0.00478775627027031	0.0114515231465034	0.00416081543139946	0.00443587191502085	0	0	0.558414598444773	0.829462363741405	TCGA-KU-A66S
7337bc69-143a-4cee-8132-7756ac8c3efe	0.00513103231559881	0.944510886362643	0	0	0.0296797453480357	0	0.00166119596893327	0.000738770046068404	0.0017927705752369	0.00768901050320091	0.0043456757406621	0.00445091313962074	0	0.87911045292707	0.525229906238461	TCGA-CV-7425
74749b12-b773-4a87-9005-d5ec42f8ac4d	0.00112384157132251	0.987986164121268	0	0.00236478465372198	0	0	0	0	0	0	0.00311817388884875	0.00540703576483859	0	0.908674824787598	0.472699136572135	TCGA-CV-A45Q
7511b382-b7c0-4a07-94c0-8452e0d3783a	0.0497976147890487	0.847223788840288	0.00955167099519683	0	0.0378781572175268	0.0450251439188922	0	0.000452717900382358	0.00263613184444835	0.00471541062480749	0.000599294751747675	0.00212006911766187	0	0.573720923492623	0.819204272762465	TCGA-CN-6010
75f3a9e8-42cc-4e51-93f8-96378b641986	0.00220800496772549	0.984864007756522	0	0	0.00458279471903679	0.000730182771901599	0.00068935121933665	7.3266042263292e-06	0.00477104539894173	2.54167744240238e-05	0.00136055460893905	0.000761315178946065	0	0.77496084833766	0.638311255789396	TCGA-CV-A45X
767fe2dd-bb8a-4d3b-ae5a-145270dcd43d	0.0186922544457652	0.972658543055181	0.000399150101861078	6.04047361539807e-05	0	0.00225823452233099	0	0.000124582263872807	0.00457695761130147	0.00053306122179251	0	0.000696812041741022	0	0.890586501676361	0.50257754078117	TCGA-BB-A5HZ
76a1a5ce-cef9-4038-8848-17c5290c6aa8	0.0465325230573273	0.90905779586906	0	0	0.0223507333240861	0.0147141805844018	0.000975574894185098	0.000166497179949474	0.00302145859274858	0.00124694046210108	0.00119955529543774	0.000734740740702544	0	0.77802814638731	0.644354243972779	TCGA-CN-6997
76b0ebfd-dc2d-46b7-80bb-8fe7aeb58e5a	0.0954425741100341	0.722059938333919	0	0.0263526761096166	0.0943506863146464	0.0456033970068225	0.00176965634767522	0	0	0.00511780680615703	0.00930326497112874	0	0	0.85833709382679	0.617026735832778	TCGA-CV-5434
773bd607-c667-4832-bf4c-c9f91cdca86a	0.0293081949031536	0.846573645022089	0.000744051068831133	0.00132857040024193	0.0862615445876177	0.016099739359943	0	0	0	0	0.0104282469132567	0.00925600774486733	0	0.920206921458531	0.508070768761427	TCGA-CN-A63T
7827013e-95c5-406f-b9b8-0b6244e166a6	0.0082653981438137	0.975570726815438	0	0.000257951668263514	0.0074180579239947	0.00195826207489915	0	2.6097372519243e-05	0	0.00162036619452492	0.00279394380784377	0.00208919599870258	0	0.950086540093419	0.413438605340559	TCGA-CN-A63W
784c2ea8-8593-4c26-94de-74d2a3241e47	0.189862157252899	0.454196020776814	0.00370042561484024	0.00727597707775437	0.246910040527583	0.0450402590967857	0.00271150213513638	0.00133895914650166	0	0.0254982030670872	0.0150138323708452	0.00845262293375207	0	0.850636698487213	0.701974679235039	TCGA-CR-7376
7a62f935-880c-4f12-900d-debad802a4ed	0.00475816126989012	0.991600884746118	0	0	0	0.000142016997961428	0	0	0.0027667627702757	0	0	0.000732174215754541	0	0.901757606708971	0.481497601102876	TCGA-KU-A66T
7aa88945-62ab-4009-ac76-03791714de1f	0.00363225749746062	0.883141677011366	5.41761339388917e-05	0.0782014374231485	0.0160047917963572	0.00232562324298982	9.28803036347912e-05	9.38292845613577e-05	0.000603632434244528	0.0090901683239737	0.00568427322497259	0.00107525332335203	0	0.665349326795008	0.747841175321357	TCGA-CV-7423
7bbb3e88-859e-4d62-bf1d-17fed7a6c006	0	0.979660628095463	0	0.00379385054194548	0.0038088345082626	0	0	0	0.0110914290032913	0	0	0.00164525785103802	0	0.901778012422127	0.485128300210886	TCGA-CN-6998
7c9ba317-c40d-47e1-a6ac-bdc20290b3c0	0.00286283122608062	0.979946455295095	0	0.00135236053703831	0.00518205400915676	0.00363585588359022	0	0	0.0030876208099476	0.000534338165930969	0.00208931917591587	0.00130916489724422	0	0.893684378164354	0.496212830007881	TCGA-HD-8634
7cb7f127-3bff-4535-a4e5-c604fc2b140d	0.0929328379450112	0.760612450729129	2.92701451313723e-05	0.0166110278027783	0.0848355998992976	0.0198614449844804	0.000126584668447447	0.000633601185171486	0	0.00932144556291081	0.0119305077516471	0.00310522932599485	0	0.864258472973376	0.598885186313063	TCGA-CV-7178
7d6773a6-6303-4b99-ba1e-5362618c384a	0.0186556279706572	0.952869312172261	0	0	0	0.0230152031983869	0.000526028456911841	1.78216758883963e-06	0.000109766571934904	0.00195142214085235	0.00121868637758688	0.00165217094381972	0	0.918438045534742	0.470554360796752	TCGA-D6-A6EO
7d8083fe-a9b1-4587-9dba-da60e26948d7	0.0293228434754871	0.878880987529094	0.00252917254113453	0	0.0581393909830668	0.0127917224905861	0	0.000825047997181706	0.00885041657868909	0.00485314343353796	0.00103642428663715	0.00277085068458542	0	0.876067332228549	0.547917065533366	TCGA-CN-4738
7db909c4-b6a7-4318-8813-f77795c6bd85	0.0659513236798442	0.863943538515368	0.00458009188519453	0.0141188722898579	0.0124540169562164	0.0293843550814748	0	0.000148580700085282	0.00884054259976041	0.000551644874427203	0	2.703341777087e-05	0	0.924225926549585	0.498378838852523	TCGA-CN-5355
7e700d6f-fca3-4c85-a334-8620b3e45ed1	0.0128662077865467	0.958769941305236	1.48622266682978e-05	0.000317431134584021	0	0.0124157775152617	0	4.63150509979332e-05	0.0144084850103112	0.000840087573428705	0	0.000320892396965647	0	0.702481407527936	0.712491851085768	TCGA-CV-6962
7e9c8c46-ac55-4b19-8fb0-2860335d597e	0.0525989863342541	0.816424548863426	0	0	0.0793219215564389	0.0123785844810605	0	0	0	0.00976056878494297	0.0157345285033801	0.013780861476497	0	0.898320015630859	0.545241160046897	TCGA-CQ-5334
7eba114a-6cf8-4e3f-bc19-4c1605065a72	0.0486670652352309	0.919656018150963	0.000272036340022209	9.54696250167157e-05	0.0211726882080183	0.00044277679683649	0.000201517755515547	0.0003896171532868	0	0.00236757788238507	0.00605365755128815	0.000681575301436824	0	0.957701321866862	0.427645972124618	TCGA-CV-6941
7ec7404c-4510-409e-9516-7288b440e66e	0.00307037921304699	0.837378352914093	0.000355862912155996	0.000517353112784787	0.0454899550565554	0.0134590327756893	0.00791908976646179	0	0	0.0136720727680258	0.0572361456149826	0.0209017558662039	0	0.407362360666107	0.930551034738912	TCGA-KU-A6H7
7f892bee-649c-4147-8563-e82981638062	0.0273222677853507	0.961758963521259	0	0	0	0	0.000239375485637873	0.000283167887009629	0.00799529389998902	0	0	0.00240093142075387	0	0.936650454367677	0.440682940246296	TCGA-CR-7390
7f8a7640-ca5b-43b6-800e-a276458ed2c5	0.0322992144618677	0.924660163944106	0.00295527480813863	0	0.0121671611779655	0.0070631032752445	0	0.00104684426019874	0.0196461222804094	0	0	0.000162115792069259	0	0.901170128281858	0.503786417135436	TCGA-CN-4729
7fb20377-1dc5-427d-8b45-81c79e98ca3a	0.010505328442068	0.907698750828985	0.000333278344478743	0.0123574741409343	0.0360232071071784	0.00519553808338639	0.000182803413352926	0.000181343523032439	0	0.00145618404909112	0.00709957266485686	0.018966519402636	0	0.905125819063229	0.504452888722794	TCGA-F7-A620
8134287a-92fc-40f3-9c4e-c67a297fa0a5	0.00181180875530006	0.988933604510947	0.000823658814046492	0	0.00131185415818232	0	0	0.000400364038919466	0.00603196443036668	0.000170955408264909	0	0.000515789883972921	0	0.896363901339942	0.489932184005351	TCGA-CV-A6JY
81484ed6-9c06-4be0-8c84-63680b45c0f7	0.0317650992934184	0.925566526675893	0.00321942385837893	0.00597992757011689	0.0231725317113916	0.00626633898323536	0.00045809923476338	0.000115246433892959	0.00191897992031183	0.00131601062992978	0.000221815688667967	0	0	0.868771466377704	0.543217682166834	TCGA-CV-5970
81a00301-49a3-4784-a951-85bcfc09e527	0.0379282644918722	0.889654147157036	0	0.0195714352071941	0.0340960943802637	0.00812457684796476	0	0.000413501209591812	0.00104715404347756	0.00123033131245456	0.00523006268807087	0.00270443266207411	0	0.69549648409273	0.722250834592723	TCGA-CV-A45R
81cc0730-42e2-48da-9ab7-3ed0ac4fc407	0.347653762303931	0.442901255961656	0.00737824343259854	0.000143694507648117	0.0896040935773764	0.0908086638562855	0	0	0.0126270149773025	0.00820759992121967	0.000675671461982236	0	0	0.346752925794476	0.937911832210294	TCGA-CV-7434
81f4a483-030a-42ed-9ab1-43939ab9f4e5	0.482547396245836	0.250267282840202	3.38351960982185e-05	0.000243885500590953	0.188617296363541	0.0613301672191812	0	0	0	0.00218730694672007	0.0147728296878294	0	0	0.657527322492012	0.830587668268974	TCGA-IQ-A61O
821bf319-0bc3-4670-86e4-b0b2759a63d6	0.0505682871360785	0.923575190574866	0	1.99685544145482e-05	0.0171094931014041	0.00197944740978424	0	0	0.00192818187608718	0.000493728100258928	0.0033280325847897	0.000997670662316758	0	0.908590292154087	0.494438374920867	TCGA-CN-4731
8222c350-b1f3-4fa3-895e-0156178a101f	0.0843378308509337	0.776006170836852	0.0047308262493334	0	0.0918126522036201	0.0100485142642641	0.00230264734475288	0.000216398769387571	0	0.0132502005780624	0.0112482425855377	0.00604651631725611	0	0.875598222798435	0.582511328671019	TCGA-UF-A7JJ
823b04f7-12d6-4c0f-aed9-4027e67b1ca3	0.108472641523621	0.821752406996536	0.000102852698789896	0.00248791249837526	0.0477695557255441	0	0.00323254160250698	0	0	0.0101403464009221	0.00443293552023941	0.00160880703346561	0	0.910825809402407	0.530645346072122	TCGA-QK-A8Z9
82918ef2-59ce-41ce-a3db-454ed4c792d3	0.0288166509355066	0.828316836347038	0	0.0628388956184302	0.0431838924987622	0.025177343939728	0	3.10951162918631e-05	0.00527203272324832	0.00396256627971154	0	0.00240068654128319	0	0.936545410269256	0.497694969728991	TCGA-CV-6959
83401bf0-0c18-43ab-a0e6-bb57311499c4	0.23059092957473	0.521578736254704	0.00187993720321737	0.0163810710583265	0.15151018903106	0.0601420311407175	0.000354632897289867	0.000679988927015155	0	0.00829640113978318	0.00702480484843374	0.00156127792472296	0	0.830324052790323	0.702556624943947	TCGA-CN-6019
83751068-769e-44e0-9f9a-f6842bcdda4f	0.0483503828324905	0.918472474171807	0.000427238779840733	0.00122786775381168	0.0194963512793407	0.00752794710216606	0	0.000126324176674014	0.00329710985998265	0.000790696185181692	0	0.000283607858705301	0	0.79873578953315	0.622039649432095	TCGA-CV-6935
8400a97e-aa08-4231-8635-c7e0c77fb1de	0.00277014078881628	0.676454755413129	0.00493644164592533	0.00100758072968221	0.246163590885953	0	0	0	0	0.03025483342679	0.0213143493215956	0.0170983077881086	0	0.68999277858431	0.745121308201756	TCGA-P3-A5Q5
849f318c-857e-4129-9c3c-fb0255a07d6e	0.0298450037696575	0.930765872485277	0.00727696501850253	0.000257153708225573	0.00816083152192944	0.00114528688730815	0	0.00256939521170162	0.00408951379103836	0.00257054796351678	0.0103335598653268	0.00298586977751654	0	0.944530387523471	0.442324793964399	TCGA-D6-A74Q
84c1e062-0202-4914-a949-8cb0dd1523f5	0.0760151228727595	0.863200746031229	0.000924894415006419	0	0.0318025495220763	0.0257202636871578	0	0.000253938794914184	0.00138758500188458	0.000126718271951537	0	0.000568181403020756	0	0.470533392677621	0.892380809158127	TCGA-CV-6962
84c30734-cdda-4d87-9242-5a40ef506ff2	0.0224954593330404	0.854579052049485	0.0180610849463381	0	0.0660743704764189	0.025551654636021	0	0	0	0.0059110229753569	0.00654703969784798	0.000780315885491915	0	0.700470831051906	0.720580601199943	TCGA-CN-6012
854a49d6-78a3-4aa9-a7b7-1f855d70927c	0.184297697019935	0.682965787989177	0	0	0.0640716955701843	0.0625146783680486	0	0.000804291125244261	0.00466549596436354	0.00068035396304757	0	0	0	0.850304659969264	0.63741824805931	TCGA-CV-6938
86702dd2-1d1f-4a7e-848d-cfb6964a2955	0.0130051571598907	0.974956399216725	0	0	0.00405186094501877	0.00105677378663249	0	5.72725827303226e-05	0.00566229065187761	0.000347240080561886	0	0.000863005576563213	0	0.818614186575742	0.591182149473623	TCGA-IQ-A6SG
86e93274-4821-4568-9b4f-bb29d102dffe	0.257134961438336	0.571942391725764	0.0141879670170073	0	0.0457122560673587	0.0880314351632261	0	0	0.00651169435257331	0.0164792942357349	0	0	0	0.297065770053773	0.962983190861732	TCGA-CV-6933
86fa23c9-e600-46ab-8208-8a0206934fbe	0.0130453532917348	0.887821218177249	0	0.0204633109211852	0.0386272603128775	0.0114195819408727	0.00290793620297085	0.00170053848894924	0.0179120326682623	0.00610276799589868	0	0	0	0.65475649917634	0.756534539992369	TCGA-CV-7255
884e69b8-5335-4902-9097-1173b6b9777e	0.00447155283438907	0.982726900996903	0	0.000380315228802631	0	0.00136596765599054	0	0.000352781494551058	0.00818365935122926	0.0018838580862399	0	0.000634964351894638	0	0.88672560789243	0.504981246682638	TCGA-CN-A63U
885ee553-00f9-4ee8-8afd-e623c4e9c551	0.0540509107444454	0.818959971382238	0	0	0.0977454440923343	0.0179468042228708	0	0	0.00220634084345322	0.00223895924781504	0.00321717753324476	0.00363439193359849	0	0.820319276104369	0.620600907896488	TCGA-UF-A7JV
88ab5d11-8ebf-4778-97ad-eca52a1b03f3	0.00243072048827821	0.986135660736744	0.000376797162287596	0.00444003562355569	0	0.00155710005117699	0.000156504819992483	4.86313197580926e-05	0.00458630865830773	0	0	0.000268241139899258	0	0.929384009025053	0.442248257791478	TCGA-CV-A465
8a48cba4-1d2f-4bf6-9600-f34ce1e0141f	0.0556483869492232	0.714368499880272	0.0677773971289882	0	0.0903075085698097	0.0425422570266755	0.000132036127283203	0.000190438703590026	0	0.00860221073780935	0.0148437199008431	0.00558754497550552	0	0.730293110651713	0.715926092796992	TCGA-CV-A45W
8a84c4a8-dc17-4bf6-802f-e34f43d8f9e9	0.0230849583190735	0.941574288746088	0	0	0.0117488556277736	0.0108330466950507	0.00133751542493475	7.32202445683163e-05	0.00651228258780583	0.00213790134279658	0	0.00269793101190841	0	0.905879854092085	0.491756575887153	TCGA-H7-8502
8aef7b5e-ea0c-420c-8e0f-c9dcdc98a868	0.00455048700065802	0.991577449357253	0	0.000658877483087588	0	0	0	6.24307541539555e-05	0.0014760491821545	0.000273666868688845	0.000674518975258115	0.000726520378745576	0	0.964695447336899	0.380904989443456	TCGA-CV-6003
8b244374-4240-475a-b26e-c5e7bc7ec030	0.0887364769782885	0.743948948865378	0.0109654681574666	0	0.093347650676881	0.0057534345135031	0.00481971345942543	0.00100145547794959	0	0.0182418877400707	0.0237581081378919	0.00942685599314537	0	0.876987877099209	0.59335890927286	TCGA-CV-5431
8b8d7057-6102-4ddc-a4de-3410b7f61776	0.00565304440147195	0.990607626531652	0	0.000125339983426077	0.000794814341325531	0	0	0	0.00244243984523914	0	0	0.000376734896885578	0	0.941302067041597	0.421487463492623	TCGA-P3-A6T3
8bcb074b-2e3c-4ea4-a5a7-d3037c3c7d92	0.0143024930826744	0.924819323093518	0.00225918286460585	0.00551261513415544	0.0247224257755017	0.00755321629672561	0.00157855803346202	0.000112598541398786	0.00261060905865264	0.00848512714194051	0.00715162184857616	0.000892229128788843	0	0.708343373618659	0.708651970552272	TCGA-CV-7438
8bf82d0b-82ff-4740-aae0-4364616e6a7d	0.0438201228839409	0.897485804602589	0	0.019967152242771	0.0190754546158151	0.0068015817688694	0	0	0.0104549228107529	0	0	0.00239496107526216	0	0.900866301863967	0.513639789015454	TCGA-IQ-A61H
8d3eeaa4-90da-4893-a588-1c38e5b563b3	0	0.95231143217842	0.00920104806936665	0	0.0237761258755638	0	0	0.000372814020474684	0.0106102270560223	0.00262720568216603	0	0.00110114711798648	0	0.870292001662384	0.534146322598251	TCGA-CV-6953
8d8d5a52-02e0-40e8-a034-86fef3a1cfd2	0.0261941744440661	0.952045364040103	0	0.0127588818832681	0	0.00404771993860231	0	2.01754635041834e-05	0.00399601042629592	0	0	0.000937673804160172	0	0.818808592869376	0.594890677417482	TCGA-P3-A6SX
8df917bd-e9f8-4e64-98a0-7055f77ba3ea	0.00118859018384038	0.960320201764878	6.84890244530884e-06	0.000285980247658487	0.0221096467855287	0.00188104955820507	0.000586404184909131	0.000185854721225722	0	0.000507632236934564	0.0108940504632946	0.0020337409510797	0	0.894115366626938	0.501294126068747	TCGA-QK-A6IJ
8e05498d-e45b-4f64-a37d-6e9d31b9fd67	0.161232199922534	0.773646552847488	0.000302303541965715	0.000597356181926022	0.0451916872500474	0.0122123491862965	0	0	0.000752594554914823	0.00180814383033242	0.00397569411999741	0.000281118564498303	0	0.750699301135932	0.691279011803872	TCGA-BA-4074
8e6411b1-8f9b-4ee5-a320-922be52a2748	0.0657109016057259	0.795684715851537	0.000937718906885483	0.00582061975516997	0.101240098141672	0.0176926113798483	0	0.000326726124794457	0	0.000612041801674316	0.00526046605252666	0.0067141003801659	0	0.891247913556843	0.559221702561814	TCGA-CQ-5329
8ed316e1-77fa-4f4a-a594-052df7e09e27	0.0069303143793127	0.933402033325469	0.00401445938411056	2.89299701759652e-05	0.0334179301652014	0.00575588434208005	0	0	0	0.00098168610874915	0.00590519586462754	0.00956356646027349	0	0.865194800199811	0.545204329181644	TCGA-CN-A6V3
8f288e49-ac1a-4d21-8234-0ca5d746e59f	0.0171284661039603	0.927146151304499	0.00800589869943039	0	0.0136986810459706	0.0112346982820604	0.00120219461288005	0	0	0.00208375438811297	0.0194109416507884	8.92139122974336e-05	0	0.859698376583228	0.553667285563975	TCGA-CR-7402
8f399945-4a15-4da7-89c6-d0a62efc287a	0.00402087246546619	0.89681429713267	0.00650249692196109	0	0.0225933209441696	0.0339974968228835	0.00592557754773129	0	0	0.00839614934241839	0.0198791892884996	0.0018705995342004	0	0.320055324692774	0.99544852302993	TCGA-CR-6480
9089782b-d7c9-4398-a299-7fa29ed6652a	0.0124705461138526	0.94477532207983	0	0	0.0257626388408862	0.00321969106067283	0	0	0	0.00184438144891061	0.00516067414900986	0.00676674630683761	0	0.926878591258481	0.46145368144214	TCGA-T2-A6X2
90d853fe-24e3-4851-b63c-61f2b5bfc6f5	0.00545973773755438	0.979775130152786	7.57245597638796e-06	0.00373158566612007	0.000728792244207514	0.00318169277873352	0.000452486939642599	2.10522390971213e-06	0.002960508156291	0.00225248212306722	0.00042679537800734	0.00102111114370403	0	0.906526805182175	0.478375607719778	TCGA-CV-A45P
91142da1-41cc-4805-a948-5f7a083e4221	0.00849810500276864	0.972982615345365	0.0016643206458296	0.00103393440461507	0.0117883380141932	0.000375280107423099	0	0.00031862399003793	0	0.0011344579351139	0.00110499664713692	0.00109932790751709	0	0.950976154364003	0.413061243235088	TCGA-CV-5432
91cbebde-bac0-45d3-8e86-8c610b9fe8aa	0.022700140317229	0.857737522964847	0	0	0.057119207370543	0.0169946351648774	0.00475937660593295	0.000508886559594769	0	0.007845496927893	0.0195634946080234	0.0127712394810591	0	0.923780181861987	0.500624956610404	TCGA-CR-7395
92ff27f2-dce2-43e4-b4ba-dbcb7c952bb1	0.00422816362386649	0.942261173500347	0	0	0.0198633484545797	0.026161661316493	0	0.000390850711352943	0.00100961224715771	0.00135454855389737	0.00298846052004224	0.00174218107226343	0	0.825103760039355	0.589420749221812	TCGA-CV-7089
9333ebe0-936a-45b3-b5f2-03e5441f8183	0.103718722013891	0.643704187440602	0.000802271244566511	0.00289643440149478	0.181985663210125	0.0197948375243757	0.00149208214182453	0.000306931340522993	0	0.0133043570178402	0.0250940161305057	0.00690049753425151	0	0.833030691832368	0.657403300848283	TCGA-D6-6515
935ea020-cd16-4758-aa65-9ea48a3599c0	0.0276391918886656	0.861406399610832	0.0190652529314107	0	0.0393358064195373	0.0143289586080964	0.000865071782959301	0.0017357163105705	0.00373673009549668	0.0169325101516588	0.00879808267572922	0.00615627952504387	0	0.857017531932631	0.574453645186702	TCGA-CV-7242
93e19a20-1f61-4b04-9607-48ab20f50594	0.0817527176434516	0.644372409609689	0.0109130970546909	0.0152023768034671	0.122335721685479	0.0471262871964421	0.00399430227691828	0.00122145128781947	0	0.0418699584549287	0.0280141675207302	0.00319751046638304	0	0.924811072458732	0.594608289115856	TCGA-CN-4733
941e3b13-acbd-4f9e-a4e4-4f9ce6accee4	0.0109049636891165	0.878648636406138	0	0.00599678760281167	0.0736037400529607	0.00700612642113841	0	9.01620786249609e-05	0	0.00684755648970436	0.00989510150801714	0.00700692575148845	0	0.887849683045199	0.53417191549663	TCGA-CQ-5327
9421e5f6-bf8f-4a71-96c9-a583ae933b84	0.00945754723511652	0.968958307351736	0	0.00140302883271554	0.00960384274560446	0.00385484592614619	0.000686731461512719	0	0	0.00226941670192958	0.00142193800371826	0.00234434174152043	0	0.895473920245602	0.496975618338925	TCGA-BA-A6DE
943889fb-4a00-4ba9-9cbb-74d69066f174	0.0443212209215934	0.776998926657821	0.000311012522127233	0.0667410193567567	0.0832133816049758	0.0103523752527646	0.000785343312069814	0.000576937970182805	0	0.012099295142156	0.00460048725955229	0	0	0.867022020258181	0.589401906083223	TCGA-CV-7104
948527bd-5c50-4dd7-8a68-38c74d03fc93	0.00425024963217631	0.935337862413506	0	0.00118389124792818	0.0342378976714873	0	0	0	0	0.00838610020613044	0.0159043885275029	0.000699610301268616	0	0.936535967050655	0.451374144640474	TCGA-CN-5365
94a502a3-22ba-40bc-8e5e-22cf5c7ad923	0.0571008242386307	0.883755965457784	0.00198891689266648	0	0.00785056886177016	0.0260231362783209	0	0	0.0175214982277921	0.00266676885051506	0.0030923211925207	0	0	0.276508099475978	1.01940630337957	TCGA-CR-6472
951c8491-fa33-425f-975f-716a17f17e8c	0.0184045169995464	0.943447718990836	0	0	0.0243441739259801	0.0024335363059808	0	0.000649558411875597	0	0.00601550652936672	0.0014887649518225	0.00321622388459215	0	0.825773837710554	0.588513486782004	TCGA-CV-A45V
955abd1e-c7ce-4a24-94cd-73c2cef97ef8	0.00508776076075929	0.988642192768195	0	0.000185665854539529	0.00140034164999224	0.00200118208075374	0	9.25450238917702e-07	0.00114673988774431	0.000105726797533916	0.000616013728414778	0.000813451021828176	0	0.955644010287582	0.398237326531644	TCGA-CR-6493
960fa069-b423-4ddf-9c97-3d9cd61cf58d	0.0507684636224562	0.352965306758924	0	0.532540200457325	0.0195234039555911	0.0285986439879427	0	0.000262837378125939	0.00121467962372529	0.00738042561526417	0.00526949174306475	0.00147654685758056	0	0.817516590059147	0.611483955698964	TCGA-KU-A6H8
96588199-6707-4dd2-8598-f664f4977e7c	0.0122740948448138	0.964117491918203	0	0	0.0168557826622091	0.00342444853667128	0	0.000184871641548492	0	0.000846706915408871	0.000756412409315018	0.00154019107183054	0	0.879775670954328	0.519027073153042	TCGA-QK-A64Z
971a63a0-7dfc-4682-9b75-b8a670b2d4ea	0.0303889088564084	0.911821779612361	0.000175669127989781	0.00329080848668738	0.0300344673527493	0.00784600676079916	0	2.06558897532757e-05	0	0.00211049161139298	0.00650754107011063	0.00780367123174836	0	0.956565011214541	0.433077864905409	TCGA-QK-A6IG
973909d5-d936-4272-86be-a862c6a7dae0	0.0311104944075784	0.92034289981989	0	0.00590717672701467	0.0100445774324274	0.0218703036561645	0	0.000959137751681496	0.00737017025043099	0.000334971671185533	0	0.00206026828362745	0	0.919860636664061	0.480884013209897	TCGA-CR-7372
97d14093-46ae-4103-ac9a-b961823c77b1	0.112139943858245	0.763917378349709	0	0.0568511665205927	0.0166812423513702	0.0346514020965874	0	0.00045406765978457	0.0127710998650667	0.00253369929864479	0	0	0	0.942514983076287	0.52327603018647	TCGA-CQ-6227
97ff8542-22d2-4b3e-9b3c-57d3036b65c7	0.0717793578739787	0.860403838061116	0.00502332248907782	0	0.0396396133192804	0.0170580666244716	0	0.000181492688581492	0.00383856163918367	0.00139937909495321	0	0.000676368209356878	0	0.902030944513146	0.525256479669179	TCGA-CV-7261
986bef9a-7ca4-44f3-ad68-4e8fa5c47506	0.0543473447121649	0.83654660673103	0.0150708588690041	0	0.013477202417373	0.029836855305492	0	0.000781315223716373	0.01356663414103	0.0143767636024011	0.0210167446446405	0.000979674353147931	0	0.784876627180883	0.650977419723966	TCGA-CR-5250
991c996a-7de1-4971-99dd-476e62a3b2f5	0.0909266430792039	0.752478061583041	0.000492319037690579	0.0212961618230533	0.0875691029686354	0.0224679322222283	0	0.000145752065182153	0	0.00307390589244474	0.01021374984615	0.0113363714823705	0	0.790786527188024	0.663651557178378	TCGA-DQ-5630
994db732-c2a9-470e-8f46-a168f73b1d56	0.00907280067051888	0.918246098127398	0.00725183594967684	0	0.0125504749805229	0.029823539487897	0	0	0.0230552507839864	0	0	0	0	0.693758308312535	0.722102517742682	TCGA-CN-6021
996b9650-7f41-4aab-972a-d3d80f3e90a6	0.30178914697304	0.603760051775251	0.000762872262836217	0.00654222523865657	0.0497631478224203	0.0289441352990395	0	0.000613546515633828	0.00431193507020018	0	0.00351293904292228	0	0	0.783840511538717	0.707190255321297	TCGA-HD-7831
9a5bd18f-710e-4a86-88e7-8a58bf583360	0.275778636924139	0.238593663934639	0.00662023099953597	0.000409963891978996	0.354501480375299	0.0972617139855845	0	0	0.0136187956267402	0.00498289469016359	0.00823261957192028	0	0	0.262361265690635	0.968177925110673	TCGA-CV-7235
9b5af8bd-ad1c-4be6-b1be-f11d819c43a9	0.0134956070674385	0.931056726580187	0.000334049552332053	0	0.0291322671795586	0.0112185304645074	0	0.00024063862081653	0	0.003141656165833	0.0113805243693267	0	0	0.898331821821417	0.504935911263328	TCGA-BA-5555
9c114f02-92fc-4214-b35e-99684606cf94	0.0848946153361492	0.506308122325783	0.0377308006383505	0	0.2040368864982	0.0816029358407447	0.0048744843282708	0	0.0513937923256825	0.00530134880998649	0.0197500949726011	0.00410691892423178	0	0.732321572639824	0.756374013588953	TCGA-CR-6482
9d64245e-eeeb-45bf-855b-1a7d3e885324	0.00650779476450411	0.985807809261273	0	0.000823079848663303	0.00231498322277257	0.000599497765853189	0	0	0	0.000135440659779858	0.00244630932174266	0.00136508515541144	0	0.961213098763497	0.389895795355679	TCGA-CV-5977
9d66ff7f-866f-4717-8501-5751a1649ce4	0.0482371647486662	0.845163371891941	0	0	0.0743269169904022	0.00362376822453155	0.00345679171843532	5.19089655877537e-05	0	0.0039456240346537	0.0176594374868947	0.00353501593888765	0	0.942773110669166	0.48243762160591	TCGA-CV-A6JD
9db7938f-9363-4fc2-9915-63a19d572ce5	0.0307426435384117	0.889771998155304	0	0	0.0557369348347978	0.00898544843990847	0	0	0.00424918695223155	0	0.00471687519481099	0.00579691288453525	0	0.905079830875947	0.51030647584119	TCGA-CV-A45Z
9dc17731-0c4a-4997-afa9-b88d2c70d554	0.0507656011221473	0.778362472631435	0	0.0962592242370107	0.0464902798374348	0.020062297086508	6.04154817436274e-05	0	0	0.00591042177931561	0.00208928782440518	0	0	0.835756014452156	0.616865328853691	TCGA-CV-6961
9dee1197-9e8f-4194-b2b2-a4d92b605a19	0.0157773073185033	0.973908972720335	0.000455357037914268	0	0	0.00548568006555034	0	3.63176963612396e-05	0.00302990467908172	0.000514861231600792	2.80809724362731e-05	0.000763518278216837	0	0.924930608803461	0.453507083557845	TCGA-DQ-5629
9e285124-26ff-4b79-bd1c-87400fe51d92	0.109316849091455	0.0703969563730032	0.000496922059267119	0.734512949676296	0.0268157194499902	0.0558270880532625	0	0	0.00117127796704598	0.0014622373296796	0	0	0	0.826351772812403	0.565681310495549	TCGA-CV-6939
9ebcd1b6-609c-41e0-a710-36eb6d349f80	0.0576968703328854	0.831075033894562	0	0.0040340171702104	0.0790460283606662	0.00633514464949141	0	0	0	0.00208223880835793	0.0108416245064364	0.00888904227739055	0	0.867851548995365	0.57159342984212	TCGA-CV-5966
9f51055a-24cd-43bb-a606-6a0a9857e669	0.0101468341772391	0.797917542565126	0	0.16559843928912	0.0123307104840742	0.00704152254043537	0	5.9147948247016e-05	0.00426142551320893	0	0.00190701313912082	0.000737364343428545	0	0.682613888093882	0.737692852172041	TCGA-CV-6441
9fa46244-9b72-4d80-8779-09422a74e679	0.0407278611925438	0.714044560060539	0	0.000563277908070152	0.176894725287325	0.012567792170416	0	0	0	0.0057751788250629	0	0.0494266045560429	0	0.909988644373163	0.567964241412838	TCGA-H7-8501
9fc3977e-e8a0-4f2e-9f43-97b844332102	0.0225612869624842	0.838145289190794	0	0.000914782577834462	0.100134768142073	0.00818153032950093	0.00287081975363693	0.000392947017045815	0	0.00535320128820468	0.0121277234543928	0.00931765128403263	0	0.797734349359551	0.637140490870978	TCGA-BA-4077
9fd3918f-5499-446f-a978-23bc438f5382	0.00396411436929008	0.883313503044111	0	0	0.0508774311162123	0.0159379698995387	0	0	0	0.00260500890606183	0.0282427737539411	0.0150591989108449	0	0.452100756231319	0.907150919367913	TCGA-BB-A6UM
9fea13bf-6b7d-4d09-9a0e-8d94a3592ba2	0.0529314349141842	0.83294757254951	0	0.0454820091203787	0.0571101450179562	0.00192882362438562	0	3.69844011112995e-05	0.00218155896541377	0.00193195200194951	0.00285650330287975	0.00259301610223091	0	0.919478996702016	0.515746551294665	TCGA-CV-7097
9ff48716-e629-41a0-81ff-dfa2b132031a	0.0658892749911586	0.807621234344777	0.0020267044654303	0.0112259330262767	0.0848044373552453	0.0126999752432486	0	0	0	0.0135603132155847	0	0.00217212735827834	0	0.931244069468607	0.512975242530157	TCGA-CN-6018
a00b5f69-6dea-42b0-9922-cd1175c9efa7	0.00787675587478934	0.941489737322347	0	0	0.0415658733245048	0.00215171488170647	0	0	0	0.00239376922592813	0.00126494696514767	0.00325720240557632	0	0.877732550296731	0.527497503349221	TCGA-T3-A92N
a0786ed3-883a-452c-bb16-c1f8c342149b	0.135320517593404	0.697397187183662	0	0	0.0700637007829019	0.0765053346226985	0.000280729199646086	0	0.00307763504934234	0.00496968224759569	0.012385213320749	0	0	0.464782051052753	0.885963394641869	TCGA-D6-6827
a1d33b16-8232-4e91-b95c-5f3209fe7805	0.0794815838433863	0.688500585256968	0.00561562869756501	0.0233498541850902	0.146905656364191	0.0282927308045802	0	0	0	0.0123548593322928	0.00782378622953641	0.00767531528638984	0	0.661443808927164	0.76712179079968	TCGA-CN-5360
a24a8f25-04e3-436d-838c-9c9938b61bb9	0.0335064042366082	0.923055317097234	0	0.000845316713815829	0.0227363132487885	0.0118965991634405	0	0	0.000705892709461951	0.00110100424286212	0.00267669622787759	0.00347645635991096	0	0.952423374596482	0.433719971345311	TCGA-F7-8298
a2c41bc4-d1b1-4547-8370-d82eea6d758d	0.00397232987132543	0.978544957397247	0	0.00785848559893301	0	0.00472144686665741	0	3.64130832641719e-05	0.00282515239531179	0.000349020559919008	0.0011416966349102	0.000550497592431711	0	0.938192839189897	0.431436976094429	TCGA-CV-7255
a38e0614-7bdd-4dfb-a3d5-88b99543b9b3	0.0143997238505192	0.899501823307097	0	0.0248158239721176	0.0122118781790563	0.0104536502211703	0.00778046123319842	6.14481447121301e-05	0.0247934393768143	0.00598175171531457	0	0	0	0.547636102418677	0.840389934503756	TCGA-CV-7252
a40affdd-9d53-4073-8ebe-8753efea4050	0.0627291509611493	0.903760676343316	0	5.5991088422184e-05	0	0.0225561587353724	0	2.7827315804179e-05	0.0103036900970837	0.000252606272136654	0.000313899186715511	0	0	0.832017451393013	0.590167484659661	TCGA-CN-4727
a4facd36-3fc3-4f0c-8f57-0f7b95a954c3	0.0621789551039508	0.88865011175911	0.00155844424029803	0	0.0112186682152434	0.0200975164392603	0	0	0.0162963042421377	0	0	0	0	0.887163978092452	0.532949702870122	TCGA-CN-4722
a5161c8f-3ffe-4a3b-b1a3-0116f938bcc3	0.0781067221523929	0.853688078460685	0	0	0.0317447850330781	0.0310340230081892	0	0	0.00235694265067858	0.00156606360234584	0.00108229200075903	0.000421093091870937	0	0.885359965296915	0.54641725019144	TCGA-CV-7236
a5d64efd-3aed-40ab-b9d7-e28456ca5ec5	0.0251414459472667	0.393727186945736	0	0.53925712370486	0.00733771633207404	0.0125335235548971	0.00456577284295317	0.000159946063562017	0.0117515033500196	0.00453345702863494	0	0.00099232422999638	0	0.80709564767065	0.616725741973739	TCGA-H7-A6C4
a653cebc-947d-4625-9fc6-79a7a9822e28	0.0112646137114881	0.939342138553177	0	0	0.0300481333332304	0.00196135126497747	0.000943731850473294	0.000109349078775207	0	0.00470734062904801	0.00378009379330587	0.00784324778552443	0	0.909902523846156	0.486908852437237	TCGA-BA-A6DJ
a7857b6f-0344-4ead-959a-eb9c4ab62041	0.094682807663702	0.685835224619484	3.50522761430217e-05	0.11228872932517	0.0268546358868339	0.0457719233454594	0.00284684813947518	0.00206889377812351	0.000411540379873009	0.00658001165587059	0.019826471726639	0.00279786120322664	0	0.859709248001244	0.626510869688031	TCGA-HD-A6I0
a7d36c99-079e-412b-89d5-d4e41f16cba6	0.0326453661110961	0.755664087121181	0	0.107163537670709	0.0610309548849307	0.00854552401791937	0	0	0	0.00872685977777008	0.0197037301244476	0.00651994029194596	0	0.91679010135491	0.54775380036548	TCGA-CQ-A4CA
a8356e01-cdae-4282-bad0-0a89886d7147	0.0959577301260363	0.522480810319576	0	0.129299361827498	0.181575564185352	0.0453814352691085	0	0	0.0209958747136192	0.00430922355881068	0	0	0	0.531618960679657	0.854181545479439	TCGA-HD-8314
a87c28f4-6211-48ad-8e42-a80c2b2efd6f	0.00616428627306045	0.885523677401062	0	0.00919380966904842	0.0691737404539327	0.00621899485531267	6.04517595453695e-05	0	0	0.00245548600515059	0.0120874636311676	0.00912208995172028	0	0.917791493032132	0.495882847565556	TCGA-CN-6995
a906b2b2-4c3b-4857-9977-99ccc873050d	0.0215040852178509	0.808121576380288	0	0.0495619280437806	0.0984656292568411	0	0.000176162321056578	0.00029147040103776	0	0.00392644158974115	0.0108248338391281	0.00712787295027534	0	0.930666459713432	0.511971608464428	TCGA-CN-6996
a9d1af59-8c3f-4b16-a774-5dee4e116b26	0.0249725624016761	0.88702076694652	0	0.00210798306241418	0.0511951312874097	0.0108405638024792	0.00350211494175059	0.000123822849120357	0	0.0103139056453383	0.0059351746381458	0.00398797442514562	0	0.850731395282928	0.57370133921516	TCGA-CN-5373
aa4fa3b5-bc9c-42cb-9276-be82cf6b4fa3	0.0875290111797754	0.820836169523514	0	0	0.0599427939769807	0.0250368922443354	0.0023390064858779	0	0	0.00172204951063902	0.00175335950165247	0.000840717577225347	0	0.880385723484034	0.562530872295994	TCGA-CQ-A4CB
aaf0aa0c-bcc1-49d8-8a35-4fcd3765d358	0.0406045697557353	0.834396001903312	0.000201533484790903	0.0157669305015909	0.062025775544879	0.0200348656782878	0	0.000201618892730709	0	0.00871382240327698	0.0142339862550708	0.00382089558032543	0	0.960237766135635	0.466937962543169	TCGA-CR-7383
abc3e9b9-b517-456b-b36f-f1bfee14372c	0.00992547816821171	0.975573060504569	0	0	0.00459395093765432	0.00402927555520679	0.00204090393379284	8.21697195899601e-05	0	0.00131032004485104	0.00229881548143769	0.000146025654686953	0	0.82177793836776	0.587429235339879	TCGA-BA-4076
ac9c71f1-9dbc-4acc-9123-810739f02fa6	0.00368666419238687	0.949976996735009	0.0018061358955552	0	0.0279016026235139	0.00225452916118669	0.000277489630606345	3.91821216975512e-05	0	0.00121870398206671	0.00277906307194678	0.0100596325860311	0	0.916430804561192	0.474174558303665	TCGA-HD-7229
ad991f8b-fa17-47be-8c5f-27d2bfcaa869	0.00202022540960448	0.989487823262572	0	0.00539033531150048	0	0	0	0	0.00310161601632266	0	0	0	0	0.945211646178558	0.415583005490964	TCGA-CV-7253
ada5d0f6-216c-4597-ae54-278b43cea80c	0.0831964432193489	0.688085984367739	0.00771479669837819	0	0.0938483652045506	0.0325896527288739	0.00189909123780601	0	0.0253098674921559	0.0283514312707347	0.0252060514751816	0.0137983163052309	0	0.512835716276775	0.858623903536767	TCGA-BB-4223
adc6eb99-9af5-4517-bcc5-3317b1220c37	0.0426310501782414	0.864898274118674	0	2.95434428845476e-06	0.0721033243774744	0.0049175245630119	0	0	0	0.00215600401632993	0.00711051132215611	0.00618035707982338	0	0.944271651135913	0.471046053909493	TCGA-RS-A6TO
ae6e07a7-20f1-42d8-b2d7-9b6097d2f2d9	0.0408113976590273	0.922456800049214	0	0	0.0295979791187298	0	0	0.000677716713771191	0.00167731244877593	0.00477879401048192	0	0	0	0.909740722271767	0.493124931355219	TCGA-CR-7380
af158c7c-f391-40b5-a345-2aab5d5062a5	0.0213422734350392	0.962402744539496	0	0.00218409733713577	0.0070539188930672	0.00231454453949612	0	0	0.000576885386893555	0.000770008620387627	0.00272163810215368	0.000633889146331294	0	0.948782566642438	0.421446164900341	TCGA-CV-5979
af2b032f-1c95-498c-8e4e-5e0c937efeda	0.0409172640224701	0.889717877839803	0	0.00096574954920946	0.0339571341013987	0.010296838563974	0	0.000149579256883045	0.0202092850854238	0.00147543408999398	0	0.00231083749084361	0	0.814093606246039	0.61173119578955	TCGA-CV-7422
afa61e05-1061-492b-a0ff-198b3b338b51	0.175720788222192	0.418107215329584	0.0042522343467499	0.000344652121585081	0.244822959219461	0.0815419103027539	0	0.00894309254945742	0	0.0160002546388554	0.0322025972880794	0.0180642959812821	0	0.334821733612767	0.942700056113326	TCGA-MT-A7BN
afb91515-16b7-4b21-a097-f1b21106996f	0.00768640308098232	0.972455275715057	0	0	0.0129591975603429	0.000292453118808055	0	0	0.00187655750213363	0.00155604250654657	0	0.00317407051613008	0	0.951188096523836	0.412921279366846	TCGA-CV-7434
afd951c2-73c2-48f0-a6fb-3b0d55bb3f42	0.00303364541409542	0.84624145710312	0	0	0.0901829394579813	0.00575566263756736	0	0	0	0.00639554224934801	0.0171660850582904	0.0312246680795977	0	0.923333981482276	0.504390157146325	TCGA-CQ-7068
b0d13c07-97f1-4d80-b196-da33ccdf4eff	0.0964592207631277	0.674096024905978	0	0.0272654365949199	0.155814204817529	0.0312021750286169	0	0	0	0.00743738678753206	0.00571128242488269	0.00201426867741427	0	0.917900160669056	0.581635224600031	TCGA-CN-5370
b119ec03-fbb9-4615-aeec-2b3781255296	0.0329950588097651	0.898928661216526	0.000458366272435105	0.000926414265341686	0.0420212215805489	0.01678947660698	0	9.97733453183662e-05	0.00258632999697707	0.0034987048912552	0.000373272182915361	0.00132272083193734	0	0.79105474362547	0.632917510713363	TCGA-CN-6020
b12a843b-f0a5-45a1-b2e6-10bb483520fa	0.0253817541333432	0.837299253061215	0.000541934123625489	0.0647476332412031	0.0250453759638223	0.017177576736856	0.00148801849826558	0.000142496158627105	0	0.0125083839647312	0.0156675741183107	0	0	0.918755244417484	0.514982440539366	TCGA-CV-7238
b1611243-de57-4625-9970-ce3b6b86efd9	0.00862437776423158	0.791069910088758	0.00316580618691077	0.000292468244641347	0.0685383392879135	0.00933507733405473	0.0096822470725309	0	0	0.0105665788217326	0.0546950205675232	0.0440301746317035	0	0.644454594663873	0.769476270216786	TCGA-CN-A6UY
b172bbdf-0bb3-479a-8b8b-0e3ee9243741	0.00466220205501222	0.975669587832607	0	0	0.00735792581609708	0.00461400903403162	0	3.15537123890713e-05	0.00766472154986308	0	0	0	0	0.828334083879588	0.579764444457854	TCGA-BB-4227
b1b5405a-a5f2-42d6-a976-eb31b1a4a357	0.00706769295318057	0.961486543759857	0.00080428734317158	0	0.0068390043825467	0.0165306676735828	0	6.66644500139092e-05	0.00630908648872148	0.00076009058751803	0	0.000135962361408402	0	0.833497452855993	0.576313461100126	TCGA-TN-A7HJ
b22b5f3d-3475-48d8-acf7-94708535dfde	0.00773500397279547	0.984975518626788	0	0.00021813204857679	0	0	0	0	0	0.00282678805183504	0.00424455730000416	0	0	0.930081840876823	0.441608695150772	TCGA-CN-4730
b28ad753-62c4-4048-8ea4-42f80db1ed7a	0.011459675227964	0.956548041896101	0	0	0.0125428727029681	0.00357367389273414	0.000416428001596099	0.000176841625063393	0.00106024583432546	0.00251466203373262	0.0056269828452486	0.00608057594026617	0	0.852917297307222	0.554481487781259	TCGA-CV-A45U
b4c8e430-07a5-42d7-84ea-69872c86144b	0.0128576983205447	0.741282338147623	0.0118103476454324	1.00200739034119e-05	0.132988136884479	0.0247691791197322	0.0107231692340191	0.000498033625776006	0	0.00985853075897293	0.0492594654128146	0.00594308077670243	0	0.759096502742805	0.689387695196214	TCGA-MZ-A5BI
b50ea6a1-2298-4f61-94ef-91c5a6e3e75c	0.0195107567435805	0.852127551532641	0.00290561608908335	0.0171047374055955	0.0501280107818009	0.0142759097222076	0.00308357452815528	0.000176997979047979	0.00527267590037178	0.0150602181582009	0.0139697977962432	0.00638415336307177	0	0.898477832393473	0.532641214522874	TCGA-CV-A45T
b513aafe-3275-45f9-a443-4c35cf301b98	0.030881019105514	0.783757806262679	0.0212435838174134	3.69738103468105e-05	0.0932287680318857	0.0240713454683716	0	0.0025495246248678	0.00234672406448514	0.00969771175936092	0.0176601184507664	0.0145264246043094	0	0.453516859355862	0.896951905556144	TCGA-P3-A6SW
b55b8472-9282-4994-9c24-bcac3d871204	0.118296681910525	0.740810084779016	0	0	0.0789804114934348	0.0304521718957018	0	0	0	0.0143341204163461	0.0077510607970785	0.00937546870789766	0	0.869564305212046	0.601269147000302	TCGA-CV-7235
b5be0b7e-735b-45ef-a281-5e8ac70ce320	0.215795125070229	0.59460563756899	0.0018971066100757	0	0.0830474867609309	0.0683600892419647	0	0.00064246458346081	0	0.00389285840853343	0.015404115669754	0.0163551160860617	0	0.327339197798709	0.951089138836903	TCGA-BA-6871
b5c957b2-f5b8-4580-a5a4-167b32246ec4	0.112709358355877	0.748804461756809	0.0113129036472524	0	0.0296965652143884	0.0370873864758681	0.00353863086319912	0.000621099998438949	0	0.0141962947708045	0.0411014907830485	0.000931808134314556	0	0.572692627463441	0.820898681104971	TCGA-CR-5243
b699ecb1-dd49-49d6-af3e-f71390f2d46e	0.00600225101083112	0.839657466704853	0	0	0.12937836151125	0.00144579638022946	0.000586399377836496	0	0	0.00810230693239033	0.00503323749909908	0.00979418058351071	0	0.897634432267281	0.533899876156426	TCGA-CV-6938
b6f55bba-34f4-41cf-bf2d-2241b3c3c360	0.00497091709780898	0.980820721780518	0	0	0.000626217010675381	0	0	0	0.00639039064796914	0.00298295559263772	0	0.00420879787039078	0	0.92361588734879	0.453031538882607	TCGA-CN-6011
b765e887-dddd-4a66-80b1-a58ba74b3bf4	0.0144906834060624	0.957866028884405	0	0.0244344967014301	0	0	0	0	0.0030579443238526	1.44658837630247e-05	0	0.000136380800486608	0	0.931305817540994	0.450251447858956	TCGA-CV-6956
b9074c1b-1886-4e8e-bb4d-6a29751e2ab3	0.0462830151520661	0.852022284459101	0	0.0718379283982439	0.00025631879950827	0.0251361817369224	0	9.6572284233523e-06	0.00120828708115548	0.00163791277538774	0.00160841436919199	0	0	0.85889579942012	0.574470380621471	TCGA-CV-7247
b9215902-5698-4200-886d-9e231e418473	0.0552594194268755	0.817008900577285	0.00111472235150659	0	0.0985602398290426	0.0113055686137944	0	0	0.00941522702106199	0.00421030184639804	0	0.00312562033403561	0	0.863791692020273	0.579285851628053	TCGA-CX-7219
b945be89-f88d-4391-b0ff-a74b2f8446f8	0.016537270834254	0.96448077056743	0	0	0.00307721003959147	0.00652324338042354	0.000339623915195147	5.10504335887544e-05	0.00813541658454003	0	0	0.000855414244977388	0	0.890393581625201	0.505178072774175	TCGA-HD-A633
b95c2f7e-c8c7-4827-a47c-8188e9362b9b	0.104601829723252	0.692254263526603	0.0136772840497846	0.0298993117823912	0.0973115418272533	0.0298299173376085	0.00120718806213451	0.00018511518971939	0.0109252049068026	0.0112093121785515	0.000799961255239456	0.00809907016066085	0	0.903610922190512	0.591050213597912	TCGA-CX-7085
b97c93d5-4d57-4e03-827e-d892bfab3df5	0.0250500517428335	0.744001574548813	0.0056046334188148	0	0.151284084923522	0.0367397210751763	0	0.000314698798096581	0.00950171746237732	0.0223206499824406	0.0030536355961097	0.00212923245181604	0	0.353245210413797	0.953239946947163	TCGA-CN-6023
b9cc17cf-2455-4ea0-8f14-df926a3c62de	0.115106788163952	0.630021228619018	0.00947785062182933	0	0.155739101716273	0.0136254650701546	0.000848616344369933	0.000142880585446177	0.0171986118651466	0.0169981808845004	0.025158425757461	0.0156828503718488	0	0.389259335598464	0.924074204683655	TCGA-H7-A76A
babe063a-87ee-427f-bdb9-1c2ab959ed43	0.0941863876086132	0.770465722228657	0	0.0626563894217188	0.029253009998314	0.0277733319613114	0.000723472104528384	0.000270639892072861	0	0.0059684456845455	0.00673757913735018	0.00196502196288887	0	0.802923109028417	0.6495993438108	TCGA-CV-A464
bad07c83-e3b9-46e7-8280-e122c2520e09	0.0300915721062212	0.906359333553415	0.00196007311887991	0	0.020145591417308	0.0181010147694148	0.00254557326812116	0.000739913319554616	0.0103861903545608	0.00552638854936508	0	0.00414434954315926	0	0.819279494995872	0.603029061334659	TCGA-CR-7369
bc19f9ea-568b-4e5a-9f5d-787a95026bd0	0.0878676509607001	0.47011342984562	0	0.334515620611339	0.0596993283432101	0.0417660187031223	0	0.000265781646944468	0.00149043594228694	0.0027960527863089	0.00148568116046865	0	0	0.714984531991791	0.735573746541467	TCGA-HD-8224
bc7d6f73-f422-4e71-9e98-9996e48672c8	0.274857061917541	0.0811650510874324	0	0.474945704937327	0.0409349161023757	0.110229115667887	0	0.00115666363278897	0.0162332396879319	0.000478246966716455	0	0	0	0.771576274982302	0.68345510403021	TCGA-CV-7245
bcaf7991-a1c8-41aa-8d06-fb0dd854fcbd	0.0405386659107914	0.925352642525019	0	0.017625475017943	0.00592863106027202	0.00609744482341767	3.23716805847303e-05	0	0.00273623004620631	0.00114679282168741	0	0.000541746114078159	0	0.752983693360818	0.666815859980183	TCGA-CV-5435
bd04ba83-3677-4ff5-bae1-334340c778bc	0.129927396799051	0.687713033916586	0	0.00246825348684679	0.144116406717874	0.0155031213151002	0	0.000719064713643425	0.000568287423904235	0.009073081158199	0.00741361613394179	0.00249773833485398	0	0.803355686207797	0.668314638188764	TCGA-CR-7386
bd24c0c4-a9b7-489d-9717-be7a7e01af99	0.00271880438756309	0.968768546966673	0	0	0.0207449633557059	4.9962942539043e-05	0.00010902838274615	0	0.00365623113723704	0.000419086363945032	0.000886156002561505	0.00264722046102975	0	0.852232534518663	0.552456730445454	TCGA-CV-A45O
be1f6a47-0772-4fd4-8c93-22be2c4f502e	0.00521712166369916	0.972427282478489	0	0.000439024922680334	0.00225187300657128	0.00697972109412294	0	8.24154631652455e-05	0.0103209604380093	0	0.00228160093326293	0	0	0.895548680017646	0.49590529952382	TCGA-P3-A6T6
bea6212b-7f72-43b1-88aa-47d910d6941c	0.0161144048945126	0.952845657758441	0.000868558728510891	0	0.0161366097187829	0.00287725370012935	0	0	0.00499017433218666	0.000895185385582521	0.00268879766382901	0.00258335781802477	0	0.879285846937733	0.522823018636483	TCGA-BA-A4II
bf04c468-75be-42ce-bf76-a0e803a67ee9	0.0157944113354369	0.961169054922821	0	0	0.00790856130755068	0.00609493920400703	8.42149894728857e-05	0	0	0.00234328109049813	0.00660553715021377	0	0	0.874919537973664	0.526179775190811	TCGA-CV-6960
c1ccfa0c-cdec-46f5-9ce7-dea2fe0d9478	0.00653482079501623	0.966866649545214	0.000387372844530632	3.35471690191244e-05	0.00723945792681835	0.0138684601901858	0	3.63975020482995e-05	0.00282736055853514	0.000148176499193746	0.00149385038548908	0.000563906583949164	0	0.893826038391603	0.499770763300273	TCGA-BA-A6DI
c2c0a5de-5442-4d5f-8ae6-bf87dfb4a289	0.0136099128525154	0.970896360881175	0	2.58660261413828e-05	0.010693840165127	0.00163623584258691	0	0	0	0.000649723760126578	0.0014450592254153	0.00104300124691241	0	0.91369821851133	0.470904092610739	TCGA-QK-A6IH
c383793f-7b04-4f6c-97fa-756def54909e	0.0962607516827429	0.828348370410312	0.00503577527600801	0.0031072516163714	0.0389171700026812	0.0200679482461569	0.00125566689802969	0	0	0.00182720346528495	0.00440508551000861	0.000774776892403829	0	0.819875711656212	0.620154119968586	TCGA-BA-A8YP
c3ae2486-71c6-4304-9a63-84e8a0f86ed2	0.252819205493477	0.369589380986051	0.00448894844470495	0	0.15767700988792	0.169434180270945	0	0	0	0.017499499157746	0.0257914962676278	0.00270027949152913	0	0.659252827784658	0.823531933884706	TCGA-QK-AA3K
c3db8347-5c08-4d45-8073-715044aa372c	0	0.97203897984836	0	0	0.012565014670652	0	1.86504532611154e-07	0	0	0.000543220563217348	0.00892834188385734	0.0059242565293804	0	0.899151359295654	0.491037009307586	TCGA-RS-A6TP
c4223592-9e3c-4d95-bfd6-25461d7e646b	0.115190714325316	0.527322315369708	0	0	0.0890100909648103	0.242279511908331	0	0	0	0.00323665476329921	0.0229607126685358	0	0	0.0957367661725082	1.03990057719241	TCGA-HD-A634
c433eabe-4c10-4ba3-bd0e-3e6a1be31be6	0.0148706037728837	0.854339772156638	0.000869021019519047	0	0.0786222663432962	0.0203131466608138	0.00203052549937042	0.000179587143020547	0	0.00401880081069433	0.016760180507622	0.00799609608614199	0	0.721596049738145	0.70270485838831	TCGA-BA-5152
c4417338-b78f-4f73-bc24-a01744ba34b8	0.102227851814101	0.766162641880514	0.00271427523216319	0.0126314727375117	0.0725308711772265	0.0281465604031334	0	0	0	0.00607602724086826	0	0.00951029951448269	0	0.891890168491472	0.571590614305012	TCGA-CN-5363
c469cdf1-4ff3-493a-bf45-1a0075b928f5	0.0784176946738723	0.769024064696047	0.000408925606896324	0.00937903546485176	0.0730053704343711	0.0369094787091339	0.000104824792177788	0.00110304805187312	0.00816722936501674	0.00855556554876084	0.0112260502750858	0.00369871238191313	0	0.757966329460123	0.686494870810032	TCGA-CR-7391
c4ba819a-7214-4bb6-a854-1baad1be9f3d	0.0818175473154335	0.885605271047344	0	0.000399311241214654	0.0166997214684701	0.00744497478436605	0	2.68728999303382e-05	0.00262022109215138	0.00159187308826529	0.00379420706282489	0	0	0.90519982306252	0.512522538730606	TCGA-CN-A63V
c516e01c-02fb-494e-bded-ea40208fab35	0.0360645703444925	0.923846543051297	0.00348656208862944	0	0.0226156247016025	0	0	0.000162980257531907	0	0.00492796906712984	0.00750491498380962	0.00139083550550717	0	0.947758495764384	0.440412084852514	TCGA-UF-A71B
c559f6a2-9a6c-479f-b3c4-3feb06682377	0.0482913050758499	0.720099417930297	0.0110990514894074	0	0.0659409376185385	0.019232302687162	0.0210335661236766	0.000116639219581361	0.0280312177269905	0.0341908748762699	0.0519646872522271	0	0	0.656728220225385	0.768112242268259	TCGA-QK-A6IF
c571a2fe-9b93-4d7c-b2fb-9db19de2cd2f	0.00647704081384916	0.851208302201695	0.00487403572571948	0	0.050420848945069	0.0219748415661749	0.00780780415379472	0	0	0.00594412568826476	0.043097947429573	0.00819505347586008	0	0.435537943019797	0.914293042865051	TCGA-IQ-A61I
c584ebe6-89a7-401f-a38e-ddb61150c364	0.0531720037101966	0.916756326747993	0	0	0.0176608858001166	0.00692536907960926	0.00043454669926285	0	0	0	0.00413912250588218	0.000911745456939908	0	0.942390672892689	0.451278363197622	TCGA-UF-A7JA
c756875b-66a0-4749-bf91-021c7d6a2733	0.0233965352521091	0.847189738899371	0.000322592818381562	0	0.0922475775827791	0.0148017427001872	0.000464107923013974	0	0	0.00497478365278185	0.00821285188572674	0.00839006928564942	0	0.90454619421645	0.525542754337554	TCGA-CN-A49B
c8cec316-059d-48b1-aea1-f78cbc426131	0.10874998741788	0.679914292859438	0.0106278422279662	0	0.126168630097281	0.0259106800384338	0.00242350419622012	0	0.007569430333946	0.0119443726430759	0.0247578802136849	0.00193337997207384	0	0.414459747076932	0.913221628514632	TCGA-CV-A460
c8f6cba9-936f-4508-9a2d-0425aa836ca1	0.00987836453566933	0.980425814475653	6.52024147233989e-05	0	0.0048804238522011	0.00306192675291823	0	4.812232111577e-06	0.00111186963132385	9.53797804432713e-05	9.7771137729656e-05	0.000378435187226579	0	0.830445315570866	0.576457882207637	TCGA-CN-6988
c9551ef7-ef0d-46d7-9672-48e3803c292f	0.0261941165090892	0.898923060764232	0	0.0287698817353062	0.0226702388124673	0.00556410026694417	0.00136777769777555	0.000330985325671388	0	0.00346686228820426	0.0105475343255688	0.00216544227474116	0	0.920791519675141	0.4881252579914	TCGA-CV-A6JT
cab83c48-61b8-4e23-9fbe-d7811469afbb	0.0277133863844394	0.93256683448509	0	0	0.00399752288813111	0.0273301551822752	0.004199303650607	0.000206745098008447	0.000117252629277418	0.00175917919285004	0.00199027258343281	0.000119347905888508	0	0.911752957591522	0.487068376749013	TCGA-CQ-7069
cac2e8aa-0afa-459c-a3b6-15424f00ddc8	0.24619180477883	0.667121769183804	0	0.00616591270351362	0.0384693117534807	0.0233845800748647	0.00232935472666853	0	0	0	0.016337266778839	0	0	0.858671006478277	0.636832305887593	TCGA-CQ-7072
cad320e6-80cf-4dbd-8546-7822972fb235	0.0368448462450098	0.779560082546904	2.6539545146634e-05	0.121055664343423	0.0306467842887968	0.0186656114494055	0.000217436729681826	0.000112240714094271	0	0.00187243598878966	0.0109983581487491	0	0	0.875292674616706	0.577809952317206	TCGA-CV-A6JU
caf1cae1-998e-4e5f-b9c1-e6f354f55343	0.0341940693924739	0.910813975721859	0	0.00474138564805561	0.0454909946265272	0.00350874601537341	0	0	0	0.000734927707112423	0	0.000515900888598243	0	0.945722835648543	0.4485579143601	TCGA-CN-5367
caf29d35-bd80-40af-bf55-ccef3d742b83	0.0896867320856258	0.85114405806952	0	0.0145904325767857	0	0.0315529664782217	0	0.000135100409536888	0.00354883793689366	0	0.00934187244341645	0	0	0.907236160238496	0.523646935823525	TCGA-P3-A6T8
cb64246a-392e-441d-8535-5631d58a0103	0.00827535559066173	0.938854406912897	0.00590359988629161	0	0.0103926486535111	0.0198641881196016	0.00111525053808795	0.0010512926596655	0.00343063572396877	0.00165889442489251	0.00766365324983963	0.00179007424058303	0	0.910639748809468	0.486349516258608	TCGA-BA-6870
cc443db7-35f3-40cb-8f5d-5e280d0ec5bf	0	0.955399915600022	0	0	0.0292785631092195	0.000483493693451183	0	0	0.00199260517382122	0.00225297264817826	0.00906890379956398	0.00152354597574355	0	0.406580454895227	0.949541338316847	TCGA-CN-A6V7
cd744fd5-3909-4d3d-bfbc-f6354ba3d48d	0.0518327888086841	0.905202068834787	0.000248594471809095	0.00491988033034636	0.0135677295119641	0.0130492761564883	0	0.000498643959118812	0	0.00153545426015911	0.00812124779251058	0.0010243158741326	0	0.772413907255936	0.65052206653342	TCGA-BA-7269
cdd28736-994d-455b-9708-5dcfffae3841	0.0566485398126438	0.87692297165657	0	0.00347395671000775	0.0343062999329235	0.0146479304091878	0	0	0	0.00740830556469269	0.00527726550762331	0.00131473040635161	0	0.893893497964367	0.528875978208461	TCGA-CN-5366
ce8a68b9-e648-4482-8f34-e8caf85b66a3	0.0254186202240838	0.896828125999005	0	0.0211672419901146	0.0282214212331221	0.0147550849330974	0.00096185160207563	0.000751064267700939	0.00731568275717378	0.00163776817620865	0	0.00294313881741802	0	0.892393786342396	0.523882411370873	TCGA-IQ-A61J
cf411064-8466-49ef-946a-99ea49a7cd03	0.0850529242190176	0.634243000972909	0	0.115044035409029	0.119066374374957	0.0150705795714098	0.000912890203006729	0.000199070664194898	0	0.0106050606749109	0.0145898152356689	0.00521624867489626	0	0.884938690513464	0.622242430831044	TCGA-CN-4736
cf45a8b6-5241-489e-9150-a9391e40fb62	0.0253179530344218	0.924584808800667	0.00236440754852689	0	0.0128385484157129	0.0204401426424449	0	3.07414207026718e-05	0.0102890845168944	0.00363937440527145	0	0.000494939215357603	0	0.9248678255392	0.472395153400814	TCGA-CN-5356
cfbdd78a-6860-435d-9f91-3cbaf87b65a7	0.0778063818917825	0.891187852158425	0	0	0.0246524503816385	0.00495672358447026	0	0.000530783812588937	0	0.000119753083241475	0.000746055087853238	0	0	0.909715761369648	0.504713730605781	TCGA-CV-7177
cfec3308-7549-445f-be39-26e758db6e14	0.0292483053039659	0.886278258144277	0	0	0.0485451440293845	0.0231414779847686	0	7.81449528896545e-05	0.0085095197196637	0.00261189773637098	0.000739384092291921	0.000847868036388066	0	0.435081601684347	0.919147860236649	TCGA-CV-7242
d00eff2a-3a3d-4a64-a9c0-f7b979db3a82	0.0900320940622032	0.282005408272313	0.00580650402761289	0.150584011555386	0.302915195861853	0.0420291297582112	0	0	0	0.026889456226952	0.0618515032366986	0.0378866969987707	0	0.690055865708608	0.798999943899137	TCGA-BA-5559
d0316067-ebe5-463f-856b-9487aacf45cd	0.00954818403758355	0.9201069510215	0.00063780884573577	0.000308264260703221	0.0555173565381137	0.00503682092273088	0	0.000196196897493769	0	0.000887731283998782	0.00669970803021196	0.00106097816192862	0	0.813883774620608	0.605483560585814	TCGA-UF-A7JF
d0aefd1f-b5cd-4803-b21e-c263098ec523	0.30519665393908	0.547365160993857	0.00941463183111466	0.035988644805917	0.0426385531257742	0.0468921870208451	0	0	0	0	0.0125041682834118	0	0	0.742103938713345	0.747634698225142	TCGA-UF-A7JD
d0bb3d1c-59f2-42e1-a34b-64621a52d0fd	0.0376166868306828	0.270827918475709	0.000242175394564695	0.646797253886402	0.00888703071994827	0.0251519434863945	0	0.000208492711621711	0.0053284229637575	0.00494007553091957	0	0	0	0.792996659132607	0.61565687714693	TCGA-WA-A7GZ
d1711e80-4f23-4826-80fa-767df7393ec3	0.00673065332882214	0.958071954039833	0	0.00136693425873789	0.00948465802734103	0.00508926152676398	0	0.000472369032928396	0.0012920059752606	0	0.00680018082590956	0.0106919829844031	0	0.919567098891917	0.467176714225426	TCGA-HD-A6I0
d1ab0d1f-76e7-4451-96d5-69f27f2dfaed	0.0107946697814508	0.820034560509076	0	0.000695219891380608	0.133494850945928	0.0174035283522245	0	0	0	0.0053938236397414	0.00925497670454475	0.00292837017565449	0	0.604660565359061	0.796665515480735	TCGA-CV-7407
d1da897a-5b64-4154-a2dd-744e98fcca3d	0.00970781279506566	0.977687040522255	0.000378386502211845	0	0.00238283446038883	0.00375698483012007	0	8.30222935840229e-06	0.00540433129970197	0.000394912485525707	0	0.000279394875372569	0	0.862567252335734	0.537778661728567	TCGA-UF-A71E
d336787b-6777-45ae-9b69-285f4f7c1ed4	0.0151446183694423	0.913537579525084	0	0	0.0472265549082227	0.00943606695971768	0.00111789729082068	0.00182730581394548	0	0.00725366863073881	0.000492777571402525	0.00396353093062571	0	0.906057163373777	0.500625205979518	TCGA-BA-5558
d345dd43-5f19-4e4e-ae25-ab1141e1ad70	0.00524712527125149	0.965596049886375	0	0	0.0150745527971871	0.00560139438032523	0	0.000144494575571502	0.000969990459907904	0.00355252792335247	0	0.00381386470602916	0	0.866524019871354	0.535551803009128	TCGA-CV-7250
d34860b8-e351-4d9d-a407-6d685398f285	0.0392635762349953	0.846755774351971	0.0039046287404373	0.0521561830336044	0.034553972432016	0.00923805754473671	0.00142327513313079	0	0	0.00334443036738557	0.00875461349328446	0.000605488668438528	0	0.942765556995451	0.482561238329866	TCGA-CV-7438
d4793499-9964-4ef7-8353-b99cbfe0c0fb	0.00886193345657694	0.891461592242219	0	0.0598982868705919	0.0191750088179459	0.0105039221934556	0	8.58132304994007e-05	0.00901592869194518	0.000997514496765732	0	0	0	0.673121086270238	0.741084289830057	TCGA-CV-7440
d4811fef-f065-4918-a29a-49b906e8efea	0.00672639186964377	0.853265754410584	0	0.000345686413026222	0.0699084034966645	0.0128795595642024	0.00116136723447324	0	0	0.0128865862641206	0.0196466385874012	0.0231796121598838	0	0.808089333588403	0.624957424598677	TCGA-KU-A6H7
d4a60135-8262-4044-86f5-f7194f930186	0.0729092474214997	0.81128326986357	0.00324403767973355	0	0.0314213069276408	0.0529376003284936	0.00146362787611077	0.0007143784013301	0.00332519889867498	0.00478302552809058	0.017918307074856	0	0	0.757972979906141	0.678872683080814	TCGA-CN-A497
d4fcca8b-00c0-4ade-be9c-4a55e8ec1bdf	0.0219825545014374	0.960995940311242	7.09437979446698e-05	0	0.0109984132065877	0.000298534827093513	0	0	3.73716368928071e-05	0	0.00168675463323762	0.0039294870855644	0	0.889065006313687	0.507900048426717	TCGA-P3-A6T5
d5d5eccc-2467-4c8a-b93a-f0465772c1b1	0.00912915076252721	0.972821308061904	0	0	0.00788534350656221	0.00263813973525501	0.0020860976514616	8.87429116601003e-05	0.00226949304790377	0.000565732998866924	0.0017279302800409	0.000788061043818028	0	0.810269372181181	0.600975546929565	TCGA-P3-A6T4
d61f385d-8619-4cec-8ec4-1fe83f013258	0.0083902952101468	0.961135486329538	0	0	0.0204469448751369	0.00142003300450415	0	3.70153248659058e-05	0.00286255208355649	0.00208520489988548	0.00118514766574622	0.0024373206066196	0	0.543602975689025	0.848612173077158	TCGA-CV-A6K2
d6a26f8e-fcca-4711-9880-1e6bd4dba929	0.0385259677888812	0.837817066199361	0.013824095140759	0	0.0289654209297359	0.0436531239581704	0.0038544762997441	0.000210777268815975	0	0.00805483055827395	0.0250942418562584	0	0	0.92049193802949	0.513824375442272	TCGA-CR-7374
d9c0428c-33d6-44cb-ab02-ff5d54fa4baa	0.0218420684626149	0.408171282751109	0.000108161798974671	0.527542909673809	0.0100863992071646	0.0123470747338476	0.00199982225808392	0.000336610219115888	0.0164316433400009	0.00113402755528004	0	0	0	0.798668255190358	0.62707498406011	TCGA-CV-7406
da56e17e-2519-4df9-9599-4c5a12e5c998	0.02598895294204	0.858394712458015	0	0.0631053010687842	0.0283402930004281	0.0100369831330974	0.00136994061884421	0.000248054395074283	0	0.00395758564292739	0.00702809905581019	0.00153007768497875	0	0.884347235143986	0.545357172970867	TCGA-QK-A652
dacb52c7-ef36-42ad-9d7f-b94931c8e5b4	0.0123387643177562	0.873920968105953	0.000910570744168448	0.0756697964240814	0.0145576505813428	0.0028625766030266	0.00276007529901233	0.00101371651690916	0.00591171462823807	0.00479302287153496	0	0.00526114390797684	0	0.907117344259337	0.51319485195918	TCGA-H7-A6C4
db1e047f-8a18-4a9b-bac4-bb4d099246eb	0.00924647650753038	0.943133332039723	0	0.00180759029146068	0.0299928478635148	0.000135023602560282	9.71377084723086e-05	0.00014941984864756	0	0.0108512799315424	0	0.00458689220654901	0	0.84605998628463	0.56542729466576	TCGA-F7-A50G
db8a3587-afef-46fb-afd5-cdb9f65b7786	0.0815741872315167	0.789576130427146	0.0206417010650043	0.00107922662263642	0.0616625983626398	0.0169796437489601	0.00282079355497863	0.00122574393937017	0	0.00979707979672139	0.0142753948463146	0.000367500404711369	0	0.920713868994846	0.533566884292048	TCGA-CR-7392
dbe1e45a-b1a8-4596-9dc6-1237beda2f52	0.00339825967448011	0.875405715072432	0.00335969128916503	0	0.0447155888764921	0.00936075504144455	0.00330491402187598	0	0.00894495687855233	0.014489191893762	0.0166995528980459	0.0203213743537505	0	0.499091096922935	0.873798528813667	TCGA-QK-A6V9
dbf16b4e-1b2e-4b9c-94b6-7ddea58062e1	0.0289257056141832	0.920367109076221	7.71412688798176e-05	0	0.0224971981784153	0.0150260544705464	0.00159510834037648	0.000251741468696499	0	0.0088004720495714	0	0.00245946953311033	0	0.946108235862632	0.444233289854905	TCGA-CV-7252
dc32ff89-126c-4cd5-9983-eeda6f027a52	0.0190012419111535	0.937178144099061	0.000612416079329698	0	0.0321836662873158	0.00129196576720834	0	0	0.00149235304255656	0.00469534022423256	0	0.00354487258914284	0	0.895655367760399	0.506316759952965	TCGA-CQ-7071
dc356273-8361-4ca6-8966-0589b49703a5	0.0212818401637231	0.954831869404391	0.00631087557884214	8.63239348066414e-05	0.00419245380772431	0.00306314286396579	0	3.4772983240353e-05	0.00301416947830813	0.00117212541391808	0.00514532042304201	0.000867105948038737	0	0.917349453448283	0.471534743060956	TCGA-D6-A4ZB
dc5de3da-4e78-425b-a6c6-4a5ff74dbbd4	0.00944583798327984	0.927770187979707	0	0.0485847009208245	0.00128445390842306	0.00816607283074502	0	4.23593775638577e-05	0.004706386999457	0	0	0	0	0.928691018606482	0.465517058825332	TCGA-CN-4725
dc9b83f9-55dc-41e3-b2cb-b40c0ac965b6	0.029992265842426	0.775151900120358	0.0120009796529625	0	0.0263262926196559	0.0430451446361982	0.00565204096671752	0.000220681103203834	0.0773879639524712	0.0144642000509669	0.0157585310550406	0	0	0.882493627286741	0.579007750711544	TCGA-BB-4217
dcd66840-1ec1-4ff0-a664-e689530e23bd	0.0166671409852531	0.916774738045067	0.00177754708934208	0.0030229361359069	0.00643501134241095	0.0365091693937809	0.000458322584161689	0.000135078330148219	0	0.00177610630373025	0.0121067312134768	0.00433721857672183	0	0.751067449724398	0.669575594910448	TCGA-QK-AA3J
dcfad7ea-0547-442b-a980-d6efd3f663fd	0.0430723148022438	0.739275240680676	0.000420783184071464	0.124280766139973	0.0173702699191331	0.0603738731571775	0	0.0013852822071568	0.0123295462131707	0.00149192369639699	0	0	0	0.400133553921675	0.926042186929846	TCGA-HD-A6HZ
dd14d03f-63f1-41cb-98e8-824f01d0b664	0.0168401161686852	0.914500384791119	0.00269701167715101	4.04697284779024e-06	0.0456185274909135	0.00165599442585969	0	0	0	0.00689269555504136	0.00904250896972352	0.00274871394865892	0	0.54439551025066	0.844021052958632	TCGA-CV-6936
dd52b0ea-7215-4c1e-9c11-7c9aad49232c	0.0625524204641741	0.614713063171869	0.00206991660625875	0.260256319547518	0.0167759920417985	0.0320840047732156	0	8.03420207081737e-05	0.00826074140618386	0.00320719996827373	0	0	0	0.621814003707513	0.791106682335465	TCGA-CV-7238
dd892b18-19a4-4fd9-a82e-fa798ae8a578	0.00161736024636296	0.98118723728999	0.000182507072308725	0.00197671869427142	0.00110123424506667	0	0	0.000297255310761124	0.00575867245114256	0.00101338395156947	0	0.00686563073852672	0	0.915493166785472	0.464987245748186	TCGA-MT-A67A
ddf6041c-68ae-4350-977d-01a5e1ddddcb	0.00152547935383417	0.941234680887501	0.000754743663386376	0	0.0303815069241635	0.00210146848613117	0	0.000142713524745572	0	0.00203376110259144	0.00232616449130642	0.0194994815663402	0	0.916608763158901	0.477103039457568	TCGA-CV-6436
de4a06b4-3df7-4992-ba4d-50fda2493205	0.0149151756365606	0.42465263122494	0.000738145114883399	0.450236616284103	0.0549245621507338	0.0231759186686408	0	0.000387907735101854	0.0169821219462907	0.00695107370338009	0.00703584753536551	0	0	0.671638005222293	0.74930253418583	TCGA-CV-7250
df3ca548-01ec-4ce4-831d-dc9ed6798578	0.160876056628908	0.731596180368712	0	0.00120953964379456	0	0.0993312594580147	0	8.39201458513315e-05	0.00690304375471953	0	0	0	0	0.685099962879369	0.746992195492453	TCGA-IQ-7631
e03f539a-755f-4a3c-8bd0-9e6ab14075db	0.0964725730831561	0.589194982705147	0.00544487970638193	0.000225894569546282	0.120951773121075	0.0727439573081388	0.0118675989801632	0	0	0.0262650431001561	0.076023801501062	0.000809495925173437	0	0.480326593743005	0.878251276283633	TCGA-CX-A4AQ
e0c6ab92-17dc-45a7-8755-9c4aca6b3880	0.0790303323641046	0.797696132335122	0.00261397579791465	2.9087071089475e-05	0.037948223747788	0.0484204664070211	0.00537143552272235	2.44766428119976e-05	0.0148674009291866	0.00444381473334806	0.00327182334209421	0.00628283110679714	0	0.697524531266845	0.72938701647562	TCGA-BA-A4IH
e0d18e30-d67a-4423-b6a2-80977e5e0b58	0.152716211833906	0.197802831237513	0	0.446718256145056	0.0752977670971726	0.0976679795038891	0	0.00128972133454675	0	0.00976008825199669	0.0187471445959201	0	0	0.916317718244427	0.576705350047205	TCGA-CV-5971
e14d7782-23dd-472f-91a7-80dacf1a1661	0.00654225799921385	0.962461768387707	0	0.00338792464296342	0.021820119118093	0.000353030048565564	0.000186255023217656	0	0.00440479957042724	0	0	0.000843845209811692	0	0.83421801489158	0.575229750774656	TCGA-BB-4224
e234a21c-7997-4e82-ad9a-574f53a66eb3	0.0310226694956064	0.946548071200103	0.00121289030223804	0	0.00781133906629593	0.0068236545098478	0.00107131132047616	0	0.00310764228419657	0.000341451647742117	0.00168753889681073	0.000373431276683335	0	0.863743249949255	0.543818670455113	TCGA-QK-A8Z7
e2a46299-6a92-4bd9-8999-0454215bd46d	0.00363603812294979	0.990096495812085	0.0012935056142123	0	0	0.00101038078767087	0	0.000435223909185081	0.00352835575389726	0	0	0	0	0.788114833126593	0.623472525472204	TCGA-BB-8601
e2dde845-efcf-41a9-976f-d97675a8245e	0.0927653672546491	0.733455083441633	0	0	0.122306774280671	0.00947601364631753	0	0	0.0241365863394842	0.0146894881905314	0	0.00317068684671391	0	0.828731768884233	0.636400442028448	TCGA-CN-5359
e3457100-a223-4c7a-bd7a-48ac6dfc60c3	0.00543755489077791	0.980970190897233	0	0	0.00152009476208118	0.00319465062089014	0.000114500794692157	2.68458139170026e-05	0.0085752212216658	0	0	0.000160940998742719	0	0.824201874579896	0.583741126008691	TCGA-CV-7430
e3c3cb9f-8de2-43a9-98d3-01f1855546c5	0.00951662456688853	0.979784036103751	0	0	2.01310580364926e-05	0.00441574511424236	0	3.04865202277152e-05	0.0059749562006452	7.88714967914217e-05	0	0.000179148939417087	0	0.91620547441359	0.464340431717848	TCGA-CV-7183
e41f9a48-75fd-4fff-b26b-18aa922077c8	0.00270888397647746	0.990453192578349	0	0.000151476720284228	0	0.00197780687163196	0.000109789171538419	8.02251599726146e-06	0.00421699302225522	0	0	0.000373835143466767	0	0.930941295261311	0.438149774749865	TCGA-UF-A7JC
e47ea90c-e1e6-488e-9246-4e5350047ef9	0.0231182281739226	0.934333379013002	0	0.0225024250117037	0.0131112425823689	0.00150589309243999	0	2.47868287425803e-05	0.00327821048969595	0.000458086096559994	0.000896338760040012	0.000771409951524738	0	0.836596185361029	0.578379495630242	TCGA-CV-6940
e47f47c4-298b-45a6-9f8a-a8faf1c957f1	0.169285674353261	0.526580198437918	0.00633566763457669	0	0.189178196255545	0.0830313325264979	0	0.00100633861762894	0	0.0189770020410701	0.00520597817188388	0.000399611961618412	0	0.751042295672089	0.742566956294001	TCGA-CV-7254
e4c802e6-a634-4827-9ba6-6a7e3c63530e	0	0.995080540432172	0	0	0	0	0.000129654481045831	0	0.00416814165205302	0	0	0.000621663434728807	0	0.857661700279081	0.540227360815032	TCGA-CV-5442
e4e8535c-8857-4c77-8b2f-bcfe6f0dbdd0	0.16285054684339	0.707802430322897	0.00340183420661022	0.0246684128407717	0.0512547460859043	0.0239227298474364	0	0.000399545653891329	0	0.00569488611063654	0.0175336585032849	0.00247120958517758	0	0.892511677723891	0.59551346099418	TCGA-4P-AA8J
e570627b-fc8d-40bd-a841-92cf978046f7	0.12435540893594	0.607403720819242	0.00252854174546627	0	0.156616515197787	0.0838992903149931	0	0.000478331229260573	0.0182010295169758	0	0	0.00651716224033559	0	0.814649685393501	0.683758621697832	TCGA-D6-6824
e5a5ba7c-3c73-4a2d-a532-efc180a22ba6	0.00430641773026072	0.952627983632938	0.000218963469320892	0.0255269271352684	0.00712527556764952	0.00302186446953638	0	1.08289855020456e-05	0.00232288613321449	0.000551971438387914	0.00208249803417732	0.00220438340374422	0	0.90241852006273	0.492782422169431	TCGA-F7-A61V
e5a8e2d1-c906-4ed1-b872-d24f572d38b4	0.0618910598484583	0.893623031777866	0	0.0060778121994447	0.0127303519186232	0.0149115453060514	0	0.00058822388200795	0	0.00510378653835876	0.00166601335474756	0.00340817517444174	0	0.558485813245634	0.831972948756634	TCGA-CV-7414
e5d2b734-305b-4a06-b9fb-4877537a1ab6	0.00511559562247316	0.950735520473547	0.000123609184614709	0	0.0210970313131626	0.00989020528163949	0	0.000105646891820297	0.00588286740289425	0.00393793623174583	0.000434291315171258	0.00267729628293142	0	0.855089490567946	0.553067045532752	TCGA-CV-5439
e7569702-5dbe-4b26-8bf6-086358d22cac	0.00794768223491822	0.544287522145135	0.0254828430977417	0	0.268459803889041	0.0138816409076362	0	5.99505763807479e-05	0	0.0479163381039464	0.0401833790238843	0.0517808400213162	0	0.511411357190812	0.861947463360118	TCGA-CR-5248
e838fd39-0648-4e2b-a9d4-ae68e4e7ee9f	0.00329919736558042	0.969179557688072	0.000347959114900361	0	0.0165983590798964	0.00107538656902305	0.000178248213574496	0.000442639560173144	0.00353467500336667	0.00104468191784038	0.00125512839095371	0.0030441670966197	0	0.835331645999869	0.572682431580629	TCGA-CQ-6223
e8b716fd-5f15-446b-9ef2-52745ad6825e	0.00743332360839879	0.924931623090757	0	0	0.0436699094936748	0.0038891469682308	0.000397189538866365	4.9547156182194e-06	0	0.00323065490278181	0.00543197439230838	0.0110112232893635	0	0.856458099869067	0.557494582611189	TCGA-CV-A6JO
e93bcd62-5dc0-4792-8415-7399ba97f4db	0.0462655515708001	0.833122397295514	0	0.00579825605379597	0.0865791805130295	0.00190504256362609	0	0.000283487174510834	0	0.0105039727487438	0.00580779853281356	0.00973431354716623	0	0.928543484573851	0.504411831153041	TCGA-CQ-6219
e9c622cf-2748-4bfd-8cc3-b97dcf88201f	0.001337373887009	0.988134942570047	0.000432653137326559	0.000296926129720058	0	0.000380400753321749	0	0.000169284225108171	0.00715480384817491	0.000407427433984678	0	0.00168618801530746	0	0.868334623348973	0.528005325619594	TCGA-CV-7180
e9f89e86-676b-4b3a-b87a-009cbd135584	0.0210855297568082	0.885405761024386	0	0.0358217343456875	0.0172015860222731	0.0180196888753671	0	0.000153891415218281	0.0223118085602596	0	0	0	0	0.571304041700486	0.821995091291231	TCGA-CV-7424
ea3ccd35-f1ea-4fcd-b52f-8a0a92990780	0.00274580298902268	0.985923626004595	0	0.00200788169200114	0	0	0	0.000262500088746667	0.00602463375544735	4.25198522211461e-05	0.000109941565660309	0.0028830940523053	0	0.84454871832539	0.558530216929522	TCGA-F7-A622
eb19e6b1-c601-45e8-8f03-f48fbc7d744a	0.104277649941339	0.570451214742177	0.0396658687166489	0	0.128245766532065	0.0518639340728788	0.00828385100228083	1.30614871316665e-05	0	0.0331975691345477	0.0534920547116086	0.0105090296593226	0	0.468144328319443	0.884594317565506	TCGA-CR-6470
eb5863a1-dd3f-48ce-b038-9dcc9dabb14c	0.0132744185018614	0.975049049677977	0	0.00038349706941911	0.00271415720450236	0.0018702865245299	0	0	0.00384459750576247	0	0.00123914805969349	0.00162484545625471	0	0.923611084913226	0.455072099322514	TCGA-P3-A6T2
ebaba4e5-92c4-42eb-ad23-e1e00bea8e9a	0.188664117024419	0.544262879315712	0.000821550444915809	0.011278993634215	0.191199979837563	0.0334695748500068	0.00452570369513046	0.000379873055010472	0	0.00762116580745913	0.0173913597409424	0.000384802594625978	0	0.863248535955038	0.670753475882578	TCGA-CN-4728
ec0f71d3-3f56-4c6c-ab26-d2a0ce4147ba	0.00200239142723993	0.975502104796767	0	0.00355706642801959	0.0131859968834346	0.00189023333664645	4.25451903587274e-05	6.51987633588129e-06	0	0.000138216935090556	0.00129180012475256	0.00238312500135501	0	0.911628064932989	0.472306871828627	TCGA-QK-A6II
ecaf2d04-7c8a-480a-9c59-6234775b1518	0.0855848969362357	0.850544085575778	0.0024272832691757	0	0.0354767956695459	0	0	0	0.016120537504501	0.00597322867477843	0	0.00387317236998536	0	0.879707243165274	0.553891419837055	TCGA-CR-7367
ecd1e738-b504-4f8d-9a88-af322c058d83	0.0316699332264618	0.839559974867107	0.00668579002324978	0.00076826242530425	0.0662590501540416	0.0117890367161758	0	1.44157991960705e-05	0.00558871796495102	0.0216789329927522	0.00573619805297112	0.0102496877777894	0	0.892278778306145	0.543455797810873	TCGA-CR-7394
ed9dbfce-417a-4e4e-be55-fa85631be17b	0.0717849979594593	0.921859292587727	0	0.00019224400327389	0	0.00356081089856396	0	0.00015004635527548	0.00147074689928857	4.37803385017976e-05	0.000938080957909739	0	0	0.945076502556497	0.445298329357536	TCGA-CR-5247
ee5078c1-e145-417c-9dae-e0cde0cbd6f6	0.0572558019405836	0.884126691198	0	0.0302264100562919	0.01035508217552	0.0167849848022934	0	2.14977932533242e-05	0.000978760796930827	0	0.000250771237127354	0	0	0.72101597982462	0.700528389359878	TCGA-UF-A71A
ef264309-227d-47a4-947f-8235b408cf4d	0.0838652770020086	0.708904503664743	0.0032157645699518	0	0.0849877365120758	0.0719659237281016	0.010800148980819	0.000664256124084439	0.0112600556571433	0.0138576306585739	0.00611078308078188	0.0043679200217163	0	0.626458070176365	0.788585797333058	TCGA-CV-6939
ef39d33e-ad4d-404c-9171-c74aa091fdc2	0.0166505117078829	0.959294618212189	0.000137367180359154	0	0.0113908044000081	0.00282226858554539	8.95729716564011e-05	0.000947894478118413	0	0.00629995231224542	0	0.0023670101519949	0	0.903867355973329	0.48857091597309	TCGA-BA-6872
ef795521-badf-4cbf-8bea-38911612a07f	0.0546502025486477	0.834466386404964	0	0	0.0601858272894183	0.031351304574821	0	0	0.00701775748296444	0.00415654030743735	0.0081719813917473	0	0	0.808452317478776	0.628980352329733	TCGA-CR-7371
ef8f2c70-fa4d-47ed-ace9-821f245857df	0.00100313332544267	0.98655326972594	0	0.00309948279638375	0.00148822453319094	0	0	0	0.0078558896190422	0	0	0	0	0.899546433869815	0.486175102281738	TCGA-CQ-6225
f056fdc1-b0af-4803-8f12-3f62dd2cbe0f	0.00696449463642582	0.914692137646436	0	0	0.0440930559888055	0.00401716450245224	0	0	0	0.0070035516788149	0.0100039099406135	0.0132256856064517	0	0.926904459386998	0.473100270623184	TCGA-CN-A499
f095bac2-e48d-4de7-b3fc-bafd2f4c651a	0.0104555999369651	0.878719801023494	0.00305661476516809	0	0.0693078653663268	0.0100680799173767	0	0	0	0.00026775665073778	0.00958284127638906	0.0185414410635424	0	0.934897281019767	0.47690358212562	TCGA-CR-7373
f0af733f-5a68-4d01-8187-2280bdecaa27	0.00655488547687628	0.837403260923445	0.000123766243267889	4.91623425020723e-05	0.0959420507061149	0.0102690930540499	0	0.00011860451465144	0	0.0107917751833447	0.0209909403170174	0.0177564612387303	0	0.906636177609864	0.526971870680714	TCGA-D6-A6EN
f1fe468e-074d-4169-adad-3d93e3f66c41	0.0169341899139894	0.937537574848206	0	0.0184487419617217	0.0145728702737546	0.000780103019396876	0	0.000218883355556549	0.0018576109891971	0.00434922582834548	0	0.00530079980983208	0	0.917076055137988	0.478205167237422	TCGA-CQ-6229
f200b5fc-f1dd-4d46-ae89-5b619f4f0bae	0.00630670213164258	0.788462394077694	0.0044580694973641	0	0.137595200816407	0.00856095658131571	0	0	0.0303098039645571	0.0169011705542629	1.94408560962922e-05	0.0073862615206598	0	0.393774412530247	0.934636913419464	TCGA-CR-7385
f30e1d68-be7e-46fd-a24e-ca2b92fb5977	0.0454415441923098	0.319743733828111	0.0646977765631106	0.00202159327636939	0.357000035801035	0.0494472797177676	0.000164788735443088	0.00151090023281036	0	0.0740990464977391	0.0489599399029025	0.0369133612524016	0	0.461078595666918	0.891330745661573	TCGA-CR-6487
f31f0bf2-1381-4b7e-836f-3257a522b45b	0.0280409037859412	0.909803123624667	0	0	0.0279937327116193	0.00912637149384667	0.00174945229818853	0	0.0195336176893103	0	0	0.00375279839642684	0	0.792879139501925	0.629460366239936	TCGA-CV-7446
f3537151-1cb7-45e9-84c8-b8e7c537e865	0.0221961196763162	0.957315895406107	0.000121039341607986	0.00741635505222135	0.00079296314186794	0.0043288606987247	0	0.000218346180072352	0.00452441788483919	0.00149099471916615	0	0.00159500789907679	0	0.904594108220215	0.48839538006496	TCGA-MT-A51X
f40aae28-e8b1-4163-b392-19f1f1b69817	0.0107503324940571	0.947483541221863	0	0	0.022885513474256	0.00428092240703398	0	0	0.00926531662899595	0.000836968387779923	0.0022741385415085	0.002223266844506	0	0.74821259761077	0.669201916424542	TCGA-CN-4741
f478fa20-9dd0-47e0-bd6c-636e36d36d7a	0.00562820079116038	0.970823618220389	0	0	0.0118191127718411	0.00252931626595637	0.000252288693119587	8.28016789743555e-06	0	0.00280099463698201	0	0.00613818845265419	0	0.929418525543524	0.447819658000697	TCGA-MT-A51W
f5147554-00ef-44b0-9249-b42ee63f2be9	0.0178747101247683	0.88375757163654	0	0.0193652109511403	0.052124935445669	0.017412397125046	0	0	0	0.00526526508471396	0.00386677642015237	0.000333133211970267	0	0.632082047888989	0.774933149671583	TCGA-CN-5364
f5dd059c-518a-4f5d-a57f-e038d322d3f8	0.0124615150187569	0.979228905338788	0	0.00542602942623633	0.000253133743195286	0.000140094642745601	0	0.000149613665740332	0.0018509009832167	0.000174480905761907	0	0.000315326275558831	0	0.949198381449928	0.413419040703499	TCGA-WA-A7GZ
f6c09e3a-c6e8-466b-9897-e28ef965ce9a	0.0696417229038151	0.814973615349143	0.00105105793015933	0.0284657652679368	0.0342070760798279	0.0416763804549585	0	0.000157339172555051	0.00452648378769349	0.00274705397151761	0.00173959791604627	0.000813907166347222	0	0.923886431544968	0.519617873475194	TCGA-D6-8568
f7154113-b87e-46f6-9889-efdb596f7c31	0.0249925686189029	0.965809452461484	0	0	0.00163704463410332	0.00066283519202016	0	0.000285904821954454	0.00430450215780126	0.000877862007582526	0.000379306787099732	0.00105052331905164	0	0.924596276319745	0.457047124500566	TCGA-CV-7245
f74d80ab-0b6f-4c83-945c-c7e7346e2420	0.369326977931975	0.405437363082854	0.0084872410989451	0	0.0716190060951545	0.113271029457193	0	0	0	0.00384908062461697	0.0280093017092626	0	0	0.333812518850984	0.942534475337866	TCGA-D6-A6EP
f76972ce-4559-4a73-b774-352d6d5a56fa	0.0908593372691786	0.829759597497394	0.000898220376822752	0.0060714975146179	0.0354845755546466	0.026613400495965	0	0	0	0.00835079290694133	0.00196257838443411	0	0	0.645715023403929	0.766131086627686	TCGA-CV-7178
fa18445e-31f8-4e06-a2c5-e3aabf4b2870	0.0117043571520493	0.978906507380604	0	0.00331935612475736	0.000355270412534638	0.00299165993341066	8.3778449201958e-05	1.10754766698239e-06	0.00206127200601559	0	0.000354826125547816	0.000221864868211353	0	0.881060696421378	0.513573975338607	TCGA-CV-7423
fa4ed20a-264d-4579-90db-916be81f09fe	0.0261682256615611	0.795286378467545	0.00940792421874668	0	0.0598271811177172	0.0358309107417776	0.00805137675910738	0.000640667097408822	0.0134808935844396	0.0164032399053368	0.030956545824789	0.00394665662157058	0	0.453554118392039	0.897421459257895	TCGA-CR-5249
fb986190-06cc-4e12-a39a-fafdf40800a8	0.00930788045241316	0.964598015496157	0.00205846511680717	1.71835235442683e-05	0.00598692303957741	0.00761802885996157	0.000122658873289959	0.000114846648481634	0.000801804593107685	0.00260033622907409	0.00465778788922775	0.00211606927835787	0	0.889215549721188	0.506700448647122	TCGA-BA-6869
fbb8a94d-e46d-4bc6-9471-faf76af7e047	0.131207482108569	0.718490094483643	0.000896326320547268	0.0172267329839567	0.0616124098041939	0.039860254887201	0.00510322239674781	0.000978791264115139	0	0.00474357897185601	0.0145861054822038	0.00529500129696642	0	0.889632478667248	0.593475245712324	TCGA-CR-6474
fd3ccec7-9988-475e-8ef7-8a6a37fa16d1	0.160797343247281	0.604859013228459	0.00260234296390702	0.0393054801029547	0.172412567323158	0.00758408795102059	0	0	0	0.0124391651832196	0	0	0	0.805738770413688	0.688973815168776	TCGA-CN-4740
fee35984-fcbc-4db2-ac98-48daf44d125c	0.0642791219753487	0.878464910387329	0.0013331758392785	0.00195907723269301	0.0111207862382738	0.0372744760718885	0	0	0.000445466906835438	0	0.00512298534835239	0	0	0.85080927910535	0.576350886884771	TCGA-DQ-5631
ff0bfc6b-8258-4a4e-8eb2-dbdc0baccbbe	0.00706778400053019	0.946338051285942	0	0	0.0314437398946272	0.00658602477790592	0	0	0.00312660595314069	0	0	0.00543779408785392	0	0.75088935943909	0.666600311914727	TCGA-P3-A5QF
ff3cdb5a-4a87-46fb-8cc5-0fc1e632499d	0.023247958547013	0.796456148438452	0.00750408402757841	0.00714089566414031	0.0668611835947565	0.0321080759223198	0.00255938608485966	0	0.0311254791009546	0.000328407779908375	0.0208345171725476	0.0118338636674694	0	0.481237628605693	0.880098390648758	TCGA-CN-5374
ff7c8af5-aa5a-44ed-aa89-ddbae8753f59	0.0101377622148672	0.742578121576459	0.0032360234457431	0.000176962558428819	0.129164253290967	0.00885113218932969	0.00485714797783223	0.000229631928004268	0	0.0314784271039662	0.0181686509932996	0.0511218867211027	0	0.670071307068654	0.75479461666828	TCGA-CV-6433
