# Supplementary material for: Single-Cell Deconvolution of Head and Neck Squamous Cell Carcinoma
Source: Cancers (Basel). 2021 Mar 11;13(6):1230. doi: 10.3390/cancers13061230 (PMC7999850; doi:10.3390/cancers13061230)
Supplement: Supplementary file 1 [file cancers-13-01230-s001.zip › for_cancers/fileS3.tsv]

sample	Fibroblast	malignant cancer cell	B cell	myocyte	Macrophage	Endothelial	T cell	Dendritic	Mast	case id
003a33f3-3658-4e60-967c-dc97b83c105c	0.324545	0.592738053949525	0	0.0334620646506354	0.00453986893599545	0.0487553661705799	0.000312056515583505	0	0	TCGA-CV-6950
0097e580-5a77-4cc2-b43e-99df1eb9fad0	0.0776679	0.800838820910963	0.00678027828389772	0.0485359037909225	0.0133513182648316	0.00809143923584287	0	0.0297481803494205	0.0283374810903156	TCGA-CV-7183
0133b9e4-884c-45f8-8bd0-e796d7058012	0.476481	0.366895087660847	0	0.0931759297789612	0.0870110632883273	0.0634475974529771	0	0	0	TCGA-CQ-5330
031eaab8-67fc-484c-ac4c-2678758ced23	0.707128	0.168762030487444	0	0.00230107893400113	0.0321375111159311	0.121808733857221	0	0	0	TCGA-CV-7434
03f33c10-915f-4523-8871-1482aaff3549	0.239481	0.698882390320494	0	0	0.0236506355954682	0.012498618378228	0.018515582313636	0.0306002195121194	2.19655004617703e-05	TCGA-BA-A6DJ
04303348-e957-474f-9667-0f36ee8cbbf6	0.0717902	0.870810680741952	0	0	0	0.0351743969234137	0	0.0222247572503986	0	TCGA-CN-6988
04527ea0-e6b1-4bbc-8b30-983bb193779a	0.152975	0.765027272739144	0	0.00167634445322559	0	0.0370199572870443	0.0026692987125213	0.0350729208315012	0.00555961605548577	TCGA-CV-7261
0494838d-60cc-4bb8-8edd-f53f11238e51	0.269471	0.4691852535277	0	0.15394794455982	0.0669600652258659	0.0431813137250113	0.0325532547102515	0.0207334493816541	0	TCGA-DQ-5625
069ded62-6c9d-462c-8ae7-dde7437e5d7d	0.2901	0.573513973061547	0	0	0.0797963582827717	0.0698421687773518	0.0420800191574358	0.0233532583904357	0	TCGA-CR-7395
06a08433-a734-4fb6-b300-e4bb50209bca	0.3389	0.462312092419191	0	0.0420195693635199	0	0.0632543868793584	0.0185002605959191	0.0517333097619513	0	TCGA-D6-6827
06f89bc6-2e97-4bfa-989c-4934e7f28f05	0.10087	0.608477978290511	0	0.264496096635813	8.4492302582548e-05	0.026155954967007	0	0	0	TCGA-CV-5440
07458e60-4784-4ba5-963c-a9acb12444e0	0.360395	0.604420650681476	0	0	0.000619514284557038	0.0351846135357316	0	0	0	TCGA-BA-6868
085f785f-2814-4a18-98df-972590b6f709	0.0834884	0.813213321537344	0	0	0.00213375590978389	0.0408299432898437	0.00563229394632408	0.0558906348147285	8.34355264433103e-05	TCGA-CV-7250
08c7a80d-8171-445e-ba07-d3fd28207d72	0.435263	0.407000387078739	0	0.000428459852683837	0.0845945568567761	0.108787343565101	0.00238134922000204	0.00120422530575698	0	TCGA-CR-7392
08e984c0-12a9-4e4a-956c-c92900222a2a	0.330857	0.510930920931921	0	0	0.0182252049435026	0.087196467098948	0.0346720239008158	0.0345923214575189	0.00175174096784374	TCGA-CV-6955
09414789-ca82-4bf6-bd19-e3b5f3d03147	0.206451	0.620466932990967	0	0	0.0405925767220695	0.0431629972457946	0.03217679970707	0.0955192123072569	0	TCGA-QK-A6VC
096fd4f5-1110-43a1-a3c6-0d9477af2c6d	0.104593	0.610648966997938	0	0.23534851973739	0	0.0232470558104225	0.0052870565845064	0.0172302540836005	0.0036449370680326	TCGA-CV-6441
098f61ae-a7f9-42d4-9e02-7a035c498d32	0.327292	0.65642825302201	0	0.00321563959362747	0.0173485945065966	0.0130645099879988	0	0	0	TCGA-CV-6937
0a595371-0a31-47af-8ab5-9e06657f8e5e	0.0741812	0.838836524881715	0	0.079902426730043	0	0	0.0070798154678351	0	0	TCGA-F7-A61V
0aae20cd-2601-4c12-a00f-d5f8bad66be5	0.323816	0.62197283413486	0	0.0038125540113289	0.0929335525871778	0.0257936971038921	0.00617603565542957	0.0184290543281667	0	TCGA-CQ-6219
0aeb1520-4cbd-4813-8617-42cd30e0380b	0.0492174	0.859038794764686	0.0179907330509166	0.0225745789260325	0.00634302702101827	0.0411343537783983	0.000477226754239558	0.00310874334609709	0.00645820371780076	TCGA-MZ-A6I9
0b856563-ca19-4b37-8a62-075e3e87e737	0.23418	0.733649975231187	0.00932196990385487	0.0225697059428085	0.0122834641657863	0.000278234323861361	0	0	0	TCGA-BA-7269
0bd21617-3015-48ca-9446-93f72be95017	0.331283	0.528623172139871	0	0.0289002385631841	0.00205430852773994	0.0932075546812712	0	0.00693644585194602	0	TCGA-CN-5355
0bd6bed4-4187-44c5-affc-2b3f5d5c7e67	0.0647548	0.8750026912763	0	0	0	0.0263443096022612	0	0.033797252873479	0	TCGA-CV-7430
0be3caed-1b5b-4d6f-b0ad-a4cacd485e2d	0.780255	0.175791836904664	0	0	0.00664928169117247	0.0439527211571384	0	0	0	TCGA-HD-7831
0bf43782-fc2b-4a3a-ac9b-05e326020581	0.302745	0.55184264717576	0	0.103632503866187	0.0621332772610745	0.0122719323398584	0	0	0	TCGA-CV-7097
0d7fd7fd-dc4c-41f8-a007-5a3a48302a9c	0.317567	0.220879427786971	0	0.389036617733548	0	0.0661614615722391	0	0.00635550295483312	0	TCGA-CV-7238
0e1e5d5a-3a07-450c-afc8-e7e27a1ff168	0.329059	0	0	0.606926311762733	6.90390932040675e-05	0.0635393832901107	0	0	0.000475515231436333	TCGA-CV-7091
0e4e0745-9574-4c33-aa7a-61421d007dab	0.224002	0.577093290698955	0	0.00118913829430243	0.083624591295634	0.0755190733429058	0.0335839599038825	0.0460109316064811	0	TCGA-D6-6825
0e4fe560-21c7-40d2-9823-04097b42e78b	0.128649	0.835274457236631	0	0.000402242880488306	0.000985933930173704	0.0303649719955366	0.00160772711978479	0.00196520371810237	0	TCGA-BA-A6DE
0eb11f4f-e9ae-464b-a8aa-61ece9300a23	0.337621	0.500664294506362	0	0.092964222286951	0.0159491700212518	0.0686726056472766	7.80058091911252e-05	0	0	TCGA-CN-4737
0ef54a23-f0e4-4f7b-83a1-d2923c638922	0.11359	0.725535003679812	0.000581406990032497	0	0.0205963693993286	0.0699578322011551	0.051685318365403	0.0272981980242385	0	TCGA-CN-4739
0f9baaaf-6a08-45aa-a260-c17230f1e453	0.439882	0.434824430133018	0	0.0312047652204665	0.0969292094370885	0.0924280094065811	0.000754871205403914	0.000170089380794242	0.000735742648815702	TCGA-CR-6488
10e8e323-cf3b-434c-859a-204b536c5458	0.197047	0.520108856543487	0.00217095486233559	0.0643340596439179	0.0481365021480861	0.0405838367785042	0.11377467855219	0.0616063190309344	0	TCGA-CN-A6V6
11035726-5020-4883-b524-767cd6cde005	0.16429	0.721853700299088	0	0.00962033922777876	0.0200343375792682	0.0567297297758202	0.0254544641597774	0.0210313672605936	0.00102062377778037	TCGA-CV-7418
1111cefb-edb0-4b87-ab49-3c22c4f896aa	0.233057	0.760375370072549	0	0	0.00632917091918703	0.00656771989324984	0	0	0	TCGA-P3-A5Q6
11274e57-44c8-4933-8ecf-37cc1be5b129	0.295204	0.556421676758029	0	0.0448760278027967	0.101116430174516	0.0489594766879128	0.0545384280950224	0	0	TCGA-CV-A45T
11432de6-8437-4cdb-b8fe-c247221122e3	0.0965703	0.857113020282865	0.0015844301128511	0.0447322779384601	0.0283958782038226	0	0	0	0	TCGA-CV-A6K1
11547448-a38b-40ec-861a-6c54a60e740c	0.14231	0.801606647197343	0	0	0.0107411102678031	0.0551303487531318	0.00095340558039086	0	0	TCGA-CQ-A4C9
1291a345-5d82-4f7b-b96f-aacd5fe946b6	0.181609	0.797914897491381	0	0	0.00185654223495561	0.0128167193253255	0.00765985487911402	0	0	TCGA-CV-5441
13ea889a-a024-44ca-9dea-5f4f6e9588b6	0.585916	0.271959671847281	0	0.0783433388180405	0.0821110998648798	0.0637809458317649	0	0	0	TCGA-CV-5444
1428c13b-e812-467b-af45-860e6a83432d	0.296558	0.462189511177036	0	0	0.0163261977368081	0.0217573141554337	0.0755501863974656	0.142001113393863	0	TCGA-BB-4225
143c0b64-41e7-4fc4-92a6-3d0ee503a097	0.236467	0.462207875798746	0	0.146123590227558	0.0587134862783035	0.0814528922520321	0.0263530257415521	0.0468707615057412	0.000320943057371064	TCGA-HD-8314
154e7e05-be33-45cb-bc49-f242644e2070	0.903224	0.0510542185091016	0	0	0.0558854406186806	0.0457213102971358	0	0	0	TCGA-IQ-A61O
171f45e7-83e7-4286-970a-0dafa6f46d8a	0.209061	0.749154113378348	0	0	0.10328674904178	0.04078264046564	0	0.0010023217657016	0	TCGA-BA-5152
172e44c9-668b-4c07-b318-5a56fdbb6417	0.374714	0.502091055901304	0	0	0.0907816542544221	0.103231513235189	0.019379394798393	0.000583966089647918	0	TCGA-CQ-5334
17f69467-be9f-482b-a078-8f2cd3c4019d	0.247913	0.694738244149329	0	0	0.0025250602654166	0.0374930239863194	0	0.0198557863682151	0	TCGA-CV-7411
18c458aa-7f03-435d-9408-81d1c3e65c29	0.223764	0.746658099843064	0	0	0.0540175526570169	0.0276851916058453	0.00189288982325637	0	0	TCGA-BA-A6DD
197d966c-8951-4a7b-a2ef-1fb7aec545a1	0.570181	0.25938003600008	0	0	0.165483607641363	0.0953663796829234	0.0621314833871705	0.0129413237626165	0	TCGA-CN-4733
1992a92f-009b-4ea8-ac84-4d0ac2169761	0.354515	0.613170399853419	0	0	0.00367503542890442	0.032314225658548	0	0	0	TCGA-CV-7177
19a4b668-18fc-421b-a360-73942643f780	0.167481	0.683022204421002	0.00138750480890905	0	0.0114238440651129	0.0415007187050594	0.0617423465887024	0.0414750686118842	0.00339125455117162	TCGA-CV-7242
19b31950-9b4f-482f-bcc4-95d63921f41b	0.194606	0.75411220911783	0	0.00124003670800463	0.00164170273268886	0.0492156367156648	0	0	0	TCGA-CV-7414
1a292c1a-5d71-4885-aebc-7843dc674ddc	0.234318	0.644749745640556	0	0	0.00126873423881676	0.091367027292044	0.00356427263688459	0.00910591865882003	9.08812776487047e-05	TCGA-CN-5356
1ad553f7-8901-4b61-8c00-f0627ff6722e	0.557414	0.246726896308299	0.0211738618018238	0.0532338435824181	0.0577337843316181	0.0976149598384463	0	0.00939802764394179	0.0144381784701211	TCGA-CV-7432
1adecb22-fd42-45d7-8501-64f78bdb80a3	0.359863	0.580881979658689	0	2.46297463497724e-05	0.0909909115141313	0.0592304232493473	0	0	0	TCGA-CR-6477
1bb12c3e-00e3-414e-8633-4c890cf1f51c	0.350723	0.518224692770554	0	0	0.00192710674171218	0.0184680743193506	0.021472935369716	0.0886280067434133	0.00171384928249459	TCGA-BB-4228
1bf35f7e-a8a3-481d-93ca-886d4cf4d08d	0.102834	0.789305354366741	0	0	0	0.0443305430121742	0.0282823348422725	0.0253171260845572	0	TCGA-F7-A623
1c471e91-2e80-4d03-adf8-ebafbf41358f	0.142921	0.813299612785898	0	0	0.0082243727517339	0.0152029037630246	0.000830628286501103	0.0276506864733424	0	TCGA-MT-A51W
1c840420-280d-4746-b475-eba70c2caed6	0.443933	0.465243880243617	0	0.000631568085303625	0.0749480255667961	0.0755912710300254	0.000477015443685152	0.0114698983771256	0	TCGA-CN-6018
1ca5aa1c-09d2-4ca8-8231-bea6d259951f	0.384609	0.387781721508512	0	0	0.045558329657562	0.0672267055760126	0.0422131189394622	0.113944822171981	0	TCGA-CN-4735
1cee979e-57dd-4314-aff4-fe343598596a	0.0470482	0.890861569201711	0	0	0	0.0517396480284291	0.000742945998761202	0.00521890791390772	0	TCGA-QK-A8Z8
1d0aeb08-a5c2-41b8-bae4-35a3b533e0b2	0.12811	0.856393741116221	0	0	0	0.0153029188989989	0.000193542034358941	0	0	TCGA-KU-A66T
1e395cd1-9ad2-40f4-8fe6-df17d97d10d0	0.0364366	0.929776085453361	0	0.00136615057379701	0.00167106054879658	0.00200642783717563	0.009446479871336	0.0186821056233308	0.00142096394059808	TCGA-BA-A6DL
1f0eec7b-3a21-4889-9458-b55f7d9de8f4	0.365113	0.481350826102024	0.00120577915755713	0	0.0943605855684964	0.111099149896777	0.040270812101835	0.000223877919533492	0	TCGA-CV-6942
20065f98-f2c0-4d3e-a7a7-bf6dc9dc856a	0.244423	0.612110908117861	0	0	0.0388821206554832	0.07754266433605	0.00596420043183618	0.0452708108636242	0.00042864099012662	TCGA-CN-4738
20dac8ef-52ee-45cc-88aa-c3a37316a503	0.678193	0.188709221772772	0	0.0322795719821622	0.0700473856636001	0.0980281428271146	0.00184662372573466	7.64986071031635e-06	0	TCGA-CV-6934
2174931d-39b8-4d2c-b646-8e299412b82f	0.161401	0.681087882016778	0.0209048975669243	0.0394522522190819	0.0624244626028889	0.0205560501131049	0.0345308941437605	0.0420668119981274	0	TCGA-IQ-A61I
21ea6561-2bd1-4a3d-ae70-3c504530bb26	0.58244	0.328579939387189	0	0.0179495108829335	0.0969736624842495	0.0667371828909315	0	0.00429361048932764	0	TCGA-CN-6989
221aad7a-3ef4-479f-8467-059b011b5e0a	0.0586856	0.924635700140434	0	0	0	0	0	0.0103802005175731	0.00629852520247622	TCGA-IQ-A61G
229ae16b-d25b-4d55-a177-a3c1cefc01ac	0.1235	0.772094236435802	2.6140459173951e-05	0	0.00826626898176564	0.0483636812964395	0.0218737222388482	0.034142409863573	0	TCGA-CN-A6V3
22bd5396-a6ba-47db-bc0d-24f59e210ff9	0.347957	0.5135486500091	0	0.0508376673066096	0.0253004562351864	0.0642749190015234	0	0.0217075830230247	0.000228747563140551	TCGA-IQ-A61J
22f37606-6bcf-455f-9d7f-e7c15ec04d13	0.231821	0.730927949631128	0	0	0.149188831856231	0.0070130900754923	0.0117029245748079	0.0185354131718967	0	TCGA-UF-A7JO
23c768dc-75f5-4afb-af7d-8233bf239420	0.25604	0.696917773712671	0	0	0.0705604889014957	0.0392464660328082	0	0.00779538440651959	0	TCGA-CQ-5326
2404eae5-9d7c-4cd1-9788-621ef9b296ae	0.134905	0.824844575140118	0	0.00893860888058879	0	0.0309899251822888	0	0.000321680581306352	0	TCGA-CV-6962
24f94b1c-b769-4674-9357-251aa685e925	0.0953324	0.776714731460015	0	0	0.00590889842289166	0.0963799069571585	0	0.026705779559396	0	TCGA-CN-6021
2529fdb9-59e1-446d-88d8-195a8a20c700	0.244719	0.696968936741338	0	0	0.0224228134919837	0.0279374998757507	0.0150742568603897	0.0153003340566406	0	TCGA-T2-A6X2
25419cb4-972e-41ef-ae52-c74a432f43b4	0.157536	0.754819068805472	0	0.0398160976285461	0.0022948766514935	0.0292998269359278	0	0.00415319723627521	2.67114473314207e-05	TCGA-IQ-A61H
255a2d8a-0f56-46a2-a9eb-3d5c342257b6	0.169619	0.424204602145059	0	0.310467427758238	0.00973185678653535	0.0354760512558845	0.0207272359115124	0.0378260555612576	0	TCGA-CV-6959
2596084c-897f-4947-b4da-837f3dc116ec	0.267302	0.585150253742617	0	0	0.0395738902723866	0.0760993573423961	0.0196742739173792	0.0508871819287549	0	TCGA-F7-8489
259fba1b-7012-40dc-8508-2ac8fdf9993c	0.394883	0.604757770310628	0	0	0.0430686854963319	0	0	0	0.000359709897974105	TCGA-BA-4074
25b77e9d-9c9d-4607-8a22-558ced994415	0.484723	0.438527916895892	0	0.0229297442470271	8.09878905899622e-05	0.0537590523745427	6.01903114576667e-05	0	0	TCGA-P3-A6T8
26033c22-7119-4587-9eab-fc033328e6d0	0.148649	0.768847273707859	0	0.0120196601971407	0	0.0704845567869081	0	0	0	TCGA-CV-7255
2702aab0-0336-42cd-b46b-6bf5b906803d	0.182217	0.624491464425537	0	0	0.0713666894306604	0.0953576055961716	0.0500611972644226	0.0478291729507934	0	TCGA-BA-5556
27d9dbe5-71de-4dac-8a64-cbda6022c44d	0.306597	0.32378145011873	0	0.339846794782882	0.149827796470649	0.0292670000964458	0	0.000507528992946662	0	TCGA-CQ-6222
27fea04d-8345-4814-8fe1-83f8fa0e1885	0.47535	0.496618855730647	0.0022306398824159	0	0.0133801978421096	0.0244755498748617	0.00132529708009444	0	0	TCGA-CV-7424
282a88ab-9137-4599-b31b-67f79766490b	0.419245	0.405574704943986	0	0.0936122551473712	0.00681606085932096	0.0797769466404045	0.000229941306329145	0.000725221091432422	0	TCGA-CQ-6227
28837d04-2c5b-4421-9da9-9e8e9e8bf24d	0.122751	0.735939392688419	0	0	0.0140805782149712	0.0542022287532409	0.0484000728193014	0.0387071393180295	0	TCGA-T2-A6X0
28d2f6bb-c09c-4e4b-9c20-bb7f36dfb430	0.455955	0.370210256963364	0	0.0309873338269664	0.082369197764306	0.0990125012954201	0.00702482658169885	0.0113557932707307	0	TCGA-CR-7377
291edbab-0d0d-4022-b366-65b69e9339d7	0.391487	0.567038802910195	0	7.84531420675978e-05	0	0.0413957090826739	0	0	0	TCGA-CN-A49A
2921a8d9-71fe-4bb3-ac08-bed30167d230	0.429591	0.438664664777162	0	0.0135447332592408	0.0750617156157387	0.0885728844924236	0.00698787261367321	0.0211844339159142	0	TCGA-CR-7391
2a06816e-ae0e-4ac1-b88e-cb8a88607f2e	0.107124	0.884127127733163	0	0.00029588669193068	0.00190706056997701	0.00845347271865918	0	0	0	TCGA-CV-5432
2b61c836-d952-4a68-9027-ac17ec4ce51c	0.129662	0.850954535947268	0	0	0.056132604778991	0.018531373357473	0	0.00085159679766276	0	TCGA-CN-5365
2b969a8a-4f10-468f-9fa6-28f53bcce267	0.282321	0.631912558088004	0	0.0857667361515619	0.0519557014823256	0	0	0	0	TCGA-CV-A6JT
2bcc4e1c-70bb-4152-9573-de97f23dcd10	0.463488	0	0	0.424523818791274	0.00166558122483744	0.110570031100374	0	0	0.00141853798372841	TCGA-CV-7245
2c1a8df8-1333-4a09-913d-8f79636db9c6	0.311743	0.631796042862464	0	0.000122114458607362	0.0233092475408421	0.0292055656389541	0	0.0139861946660198	0	TCGA-CR-7379
2daa0903-a384-4b30-9787-887ea2032138	0.154624	0.501412019778584	0	0	0.00206471549985287	0.087343996604851	0.104958039131213	0.144948811693776	0	TCGA-BA-5153
2e1ab9e9-f3db-44b9-a061-ba1a61583692	0.164708	0.783803655657845	0	0	0.00210301295159889	0.0217625869017555	0.00060835291293672	0.0220227019095586	0.00187717220554065	TCGA-P3-A6T4
2e83f03c-9017-4239-81d6-21e5a02c0877	0.543894	0.367778970401196	0	0.000550775929224984	0.0454520826039899	0.0588042225587684	0	0	0	TCGA-CV-7435
2faa5e01-e664-47cc-85db-4ab07d9b5595	0.412447	0.524139678273372	0	0	0.00822863475515704	0.0366899685658143	0	0.026723038717751	0	TCGA-BB-A5HU
3018e36f-6e37-49f2-889e-6bdcc6b75759	0.414575	0.40827618356146	0	0.116713498656754	0.125912066343736	0.0584934189168264	0.000333017503575351	0.000580556699056387	0	TCGA-CN-4736
30405f4e-a8ae-4ad8-900a-cc031f63436e	0.106684	0.831735009632492	0	0	0.00492931040254606	0.0556430024996728	0.000936680924763282	0.00222526041452812	0.00277605965563774	TCGA-TN-A7HJ
3048300b-bd01-4af3-b411-7460e1daaca6	0.0136052	0.966638280822518	0	0.0192505625205569	0	0	0	0.00042598934451591	7.99776709290054e-05	TCGA-CQ-6225
306adcc1-a1bd-4d44-b13b-395192e6298d	0.108743	0.864582697634747	0	0.0151593069384019	0	0.0115154019354271	0	0	0	TCGA-BA-A4IF
30ecedaf-0e5a-49db-bb51-5c980439b28b	0.0688111	0.870570584847608	0.00590834106338805	0.0547099911268526	0.0205833485675557	0	0	0	0	TCGA-CV-A6JM
31313b9a-e8b8-4ac4-b58c-f7528cb10dd9	0.390924	0.609076340089701	0	0	0	0	0	0	0	TCGA-CR-5247
313b5e99-d3a3-4f58-abb9-cc3d53e752ca	0.630664	0.31761464492405	0	0.0211551294165692	0	0.0296710367422148	0	0.000552276869225211	0	TCGA-P3-A5QA
3153d274-f3ba-4b31-9283-84e140e6b320	0.455712	0.434095788124055	0	0.0149063907688931	0.0483290302992152	0.0937904200472642	0.00124171570661729	0.00025342088234192	0	TCGA-CV-7429
316f7b32-c096-4d0d-93a2-88679704a183	0.0486292	0.879298224618176	0	0.0431319486653876	0	0.0289405888423566	0	0	0	TCGA-P3-A6T6
317f3ecd-6d53-4831-aace-424f3b191fa4	0.260702	0.492438700698375	0.000738825879470494	0	0.00122181204459086	0.103205265802784	0.0531050698422679	0.0862785011027664	0.00143082013241309	TCGA-CR-5250
31b52a11-cc5b-4734-b989-bda5106c54ae	0.291605	0.344872538987165	0.0018970202051875	0.00194349108974757	0.106850496592364	0.0408532019291986	0.244034418579005	0.0747946565081195	0	TCGA-CR-6487
32bceee4-ddc7-44da-85ec-d1e6afafadbb	0.0855811	0.874905492699422	0	0.00103682097676799	0	0.0145116932757873	0.00804079275443362	0.00870443378956867	0.00721969359093909	TCGA-CN-A641
32fcbbde-985f-4ce5-94f7-82eac34f71ed	0.29581	0.532543637533055	0	0.0872979964713925	0.0613322467388735	0.0632992516162305	0	0.00884758293839982	0.000961082761255283	TCGA-CV-7104
3416f66b-9155-498e-a986-635865801c6c	0.551939	0.438233126644504	0	0	0.097309797833734	0.00849463882333855	0	0.00133294419906242	0	TCGA-CV-A6JD
3525f19b-e6a4-4c68-976f-c5a4263f2a8e	0.205588	0.666233110000619	0	0	0.0619481987233283	0.0802953105771795	0.0276193644449581	0.0124622143378544	0.000250614510678302	TCGA-CR-7373
35b863ac-5fbd-4608-9989-0fcad57aa537	0.393502	0.464813593098946	0	0.0885854663893443	0.0138847027422186	0.0521294436172612	0	2.28112239505871e-05	0	TCGA-CV-A464
35e3186a-220c-4298-ab22-9b2ae0e196fb	0.342383	0.531093414594825	0	0	0.0290499976919265	0.124688648321556	0.00030189322726036	0.000881533337183457	0	TCGA-CR-7389
35ee7b03-22ce-4eab-8a50-de7ada08e9ab	0.225995	0.688746338804809	0	0	0.0280345472787521	0.0850756308413754	0	0	0	TCGA-CV-7252
3616da5c-996d-4d08-9c20-7092ed877406	0.144832	0.772390312723336	0	0	7.71525615502457e-05	0.063858245400262	0.000369062046255933	0.018105560420368	0.000445099875017206	TCGA-BA-A6DI
3628b955-b59d-4575-b8b0-0112ab01c1f6	0.479619	0.366027491759293	0.00197481498480999	0	0.0463204777527162	0.0181865516500316	0.0528689009340617	0.0763306649981297	0.000471051672223213	TCGA-CV-5431
37b148fa-ac82-4906-baa3-608f2fa4f145	0.141196	0.816707602305788	0	0	9.77376998015965e-05	0.0420213718711057	0	7.51036000419882e-05	0	TCGA-CV-6960
381ec1ca-3c1c-4ac7-a290-d23454263b20	0.332671	0.444318392290822	0	0	0.0967516253944519	0.0894788705595393	0.0844772721056662	0.0181787326561511	0	TCGA-CR-7394
38a423a2-ed21-4d47-8049-014fe3df3674	0.0737778	0.688694901933546	0.00123821595618624	0	0.00180910166734306	0.0208865844388999	0.136684121574914	0.0787183931749768	0	TCGA-QK-A6V9
38c32579-953b-436b-aaa0-bebe2fd13236	0.246518	0.574066054744363	0	0	0.0230678151444272	0.0515327883937143	0.0658773308492354	0.050757885295636	8.20634622814485e-05	TCGA-CR-6471
39176327-d4f5-4f46-be77-c9332849d842	0.135871	0.849998413153659	0	0	0.000244390616847064	0.0118819396176686	0.000890916447062776	0.00102845559613087	0	TCGA-CR-6491
393898c7-cbc4-4eef-b458-67f899bdf0b3	0.266047	0.500383075064244	0	0.0774151025830445	0.0919644040233962	0.0735538975436195	0.00137007869652581	0.0332934599939617	0	TCGA-CN-6996
3ab392ee-0968-4521-b625-36f4026e042e	0.726797	0.084317443484312	0.000239316298720057	0	0.164140565827974	0.158867902003714	0.000288636590679696	0.0276848043265113	0.00175239514180165	TCGA-CV-7235
3b4335ad-fff0-4420-bc59-1a67b6adb2cc	0.762359	0.112442918120131	0	3.53269025060246e-05	0.179027818451169	0.101742960690679	0.00380919084442241	0.010780005116557	0	TCGA-CR-7376
3b548e7d-6ecf-4b2d-befc-ea5940c05874	0.271879	0.676642078366196	0	0	0.0133281532319163	0.0428693385154699	0.00105442914502814	0.00755486337795818	0	TCGA-CN-6994
3b6d7876-ff39-407a-88b9-74ea88be970a	0.106901	0.321181677575584	0	0.472577233683711	0.027362696413452	0.0295710978016721	0.0325054499104038	0.0330879164256592	0.000585945938099122	TCGA-CV-7250
3bba5749-0c10-4aa9-87a2-992abb577478	0.125206	0.648875435980722	0.000573387804016836	0	0.0592378516123285	0.0333170041799546	0.112535941519566	0.0786471665672819	0.000845552877635338	TCGA-CR-7385
3bfa40c8-978a-450f-bcf5-a5585cc9e0fd	0.111498	0.871475137659946	0	0.0168332394193612	0	0	0	0.00019325368589596	0	TCGA-CV-7253
3d0fd49d-0675-45aa-9b4b-66a078c5b6c4	0.134298	0.858138519750372	0	0	0.000809644358162906	0.0070171614820503	0.000331491724741365	0.000214999352500986	0	TCGA-IQ-A6SG
3d4110d3-92fe-403e-94f4-7cbd54931d9e	0.536423	0.251060688962202	0.0880304991211715	0.0518101184449567	0.199741835350053	0.020080810679016	0.0525943887885079	0	0	TCGA-F7-A624
3d7d4632-9c68-4269-8b54-44af2b4324b1	0.249154	0.541453380123702	0	0.0969664638136139	0.0277992043524709	0.0889215468689909	0.00123888336755464	0.0216071162694003	0	TCGA-CV-6959
3dfa9114-584c-4d23-989a-c16ee5adc0b9	0.241083	0.688996248523562	0	0.000220691189331769	0.0960860164777023	0.0549386973739023	0	0.0147613824382243	0	TCGA-BA-4077
3e8b13af-953b-47af-aea6-2431da04405a	0.367239	0.452864479799283	0	0.0721512718726553	0.00219132181233386	0.0863591193991162	0.000936971175089325	0.0114942264860154	0.000189232423852988	TCGA-WA-A7H4
3e9308ea-6978-467a-b795-19ffd4eb223e	0.251807	0.65817902147344	0	0.000741674476227901	0.0026682145208967	0.0888631022378741	1.67873270211836e-06	0	0	TCGA-CR-7372
3f11bf82-b4b0-49a1-958f-855e7f3032a8	0.170213	0.638357975868871	0	0.000155700842841967	0.0449415266775796	0.061652268290202	0.0881439750341221	0.0414775376996827	0	TCGA-CN-6023
3ffd5337-f97c-4d54-888b-3704158d9ffe	0.196299	0.774590892954848	0	0	0.00220254068772311	0.0258021505568969	0	0.00330839954457884	0	TCGA-CR-7390
4076a326-58ed-474a-96de-6dc21f061352	0.108357	0.783887776822279	0	0	0.00177446796214967	0.038645827217909	0.0118470403675433	0.0572625967348477	0	TCGA-CV-5439
40c375ae-e9eb-42f2-bd8c-e122352d1e67	0.265794	0.556987559655241	0.075180457339731	0	0.0656681583020274	0.0473618448925561	0.0407077380099918	0.0139688851492411	0	TCGA-CV-A45W
412ace6b-c615-43e2-b8db-59f85568e15e	0.208759	0.777012130224149	0	0.0142285929402343	0.049722211348191	0	0	0	0	TCGA-CV-A6JE
42b78b73-68e1-401d-86e7-d597a4065012	0.0582991	0.617838523470834	0	0.147814776198666	0.00736979063900119	0.023836857385202	0.0784172464698221	0.070271010900198	0.00215780838090604	TCGA-HD-8635
434759e8-712f-4578-bcfa-346675c2b99f	0.135249	0.791265657266754	0	0.0651790524107652	0	0.00830582820482164	0	0	0	TCGA-CV-6951
437b053e-2efb-4d86-8d97-6b662d482cdd	0.301605	0.517991264515243	0	0.110015938038522	0.0229710056204557	0.0458463101535598	0	0.0227183512526277	0	TCGA-CV-7438
43897c39-4597-4974-a881-4fb58bd76755	0.128073	0.843361004351507	0	0	0	0.0285662883741556	0	0	0	TCGA-UF-A7JK
4397e9b0-2971-44d5-90ac-500f4af28f78	0.101246	0.49705252890641	0	0.291453400109261	0	0.0158205796702007	0.0100171304497265	0.0806134834846312	0.00379677871466877	TCGA-CV-6956
44124510-41dd-46cb-a67d-b3eecc230115	0.158813	0.729125051903071	0	0	0.000662970801083527	0.0751367618153264	0.0024557102094582	0.02674520811669	0	TCGA-HD-A4C1
443cdf70-d729-4765-b4e8-bc97f8721d85	0.280935	0.61297602088889	0	0	0	0.0478200641951175	0.0275281007119455	0.018006760234109	0.00411307708395442	TCGA-CR-7398
44579dec-3df5-4514-8ca3-13a2a4c6e788	0.235216	0.675892124799064	0	0	0.0916622292471747	0.0367376466573108	0.0488036348367974	0.00300193972877992	0.000348733332707767	TCGA-CV-A461
44c12e8c-395d-41d4-80f8-021ebb668f17	0.200368	0.71046691686681	0	0	0.0395030232209273	0.0709102267031334	0.0154503679398593	0.00250189769317862	0.000302209408729922	TCGA-CN-6012
451f2ca1-7ad6-46b3-b3b9-2c9b0c347fd3	0.14564	0.773221683726653	0	0	0.00981694553378952	0.0389935613768249	0.00916542333208088	0.0238650067729331	0	TCGA-BA-A4II
454f1fcf-bddc-4589-92c9-25004c1d7be6	0.243644	0.712147825803929	0	0	0.026776588741251	0.0278883149875441	0.000110216532772481	0.0162096522325987	0	TCGA-IQ-7630
459c41e9-2285-43ac-9244-f68dd12dec16	0.507795	0.439137840067747	0	0	0.00789979504013209	0.0389463765762319	0.00033316313732767	0.0137874259189331	0	TCGA-UF-A7J9
470e814e-82c5-41c3-a644-fe57af017bf6	0.197139	0.495218551553066	0	0.00557399317741166	0	0.0474015464458466	0.139714099845361	0.0882073093201281	0	TCGA-BB-4223
471b3c29-de71-44f2-95dc-a262ec24d7d8	0.212009	0.103966105563025	0	0.65895170238918	0	0.00232184029002762	0.000576886124240598	0.0202979634493644	0.00187685715596805	TCGA-H7-A6C4
4757564b-c12f-4f8b-b7b7-ae377fe309d0	0.27533	0.696452563654553	0	0.0117102989190921	0.181416126002243	0.0150092148262062	0.0014977758065553	0	0	TCGA-D6-A6EN
47be90b7-021b-4a5d-9fcc-1795d1da2e07	0.249514	0.611432852631644	0	0	0.0671749192219836	0.0581613585340491	0.0313951440892324	0.0494961661939793	0	TCGA-CQ-7063
48d49e35-2ac8-4ce5-aea9-053961267ea3	0.112793	0.800348050826519	0	0.00954362001368268	0.00991801865867759	0.0605862384080002	0.00131207746308603	0.0092389629269093	0	TCGA-D6-A4Z9
49f8e4a0-262d-42dd-bfa4-7ed46316e2ed	0.273167	0.675415277528482	0	0	0.000411393385490512	0.041151583187886	0	0.00891918884246282	0	TCGA-CQ-A4CG
4a6b5dd5-9efb-498d-ab97-b673f9679137	0.0120819	0.914051309718172	0	0	0	0.0246023128701782	0.000878815029004946	0.0391288486190891	0	TCGA-UF-A719
4b832842-a442-475f-8856-019c9571fa1b	0.41866	0.456021829936953	0.00110564650261207	0.0274489362080273	0.068614650325232	0.0347313326700964	0.0462987564304987	0.00814219400562913	0	TCGA-CV-A468
4bb2e835-23b7-4b0f-afb7-85b8311a8323	0.199983	0.712805639042713	0	0	0	0.0673108939082714	0	0.0199003362015859	0	TCGA-CN-4727
4cc2ccf2-9e6f-4532-809f-fd7f719e5a73	0.167818	0.78348362434006	0	0	0.0613152715663012	0.0301878225324072	0.00795684383653747	0.0105541204115243	0	TCGA-CV-A6JO
4ce3fb6e-bdc3-4633-974e-c6732a25b481	0.282909	0.533080091349011	0.000547705174590978	0	0.0410638419553693	0.104617251169869	0.0396723128909412	0.0383006275143993	2.76331906836396e-05	TCGA-CR-7388
4d241527-a117-4343-8925-e21cb4567afa	0.158415	0.74763441361857	0	0.0457357203750874	0.00255413235748463	0.0222739046713624	0.00257706753963315	0.0227239160318851	0	TCGA-CX-7082
4d4163ea-fab1-4ec6-b94a-28e00fbf042d	0.208879	0.749155136114203	0	0	0.00865252911538974	0.0365131115471612	0.00175025328799435	0.00370258342037572	0	TCGA-CV-7091
4d45de1f-17fe-4cec-b59e-5d3ffe5ab823	0.270041	0.64779854066591	0	0	0.0355568631529825	0.0547958951004656	0	0.0221299345716974	0	TCGA-CN-6020
4d46f344-096e-475f-ab04-ca561fbe8fed	0.284764	0.639303288967401	0.000733737737706549	0	0.00250843613280891	0.0412181479750965	0	0.0244864719341736	0.000150802778561425	TCGA-QK-A8ZB
4d50c130-f9fc-4dde-8d56-9b687c8e93c5	0.357177	0.430884316253102	0.00597269816243984	0.0113227071893088	0.0104496541663376	0.124398271034187	0	0.0379092590413664	0.0323360603880137	TCGA-H7-A6C5
4db54f2a-e515-4737-80cb-ac90cd48558c	0.285293	0.675555742938436	0	0	0.0541799179729896	0.0382120247606649	0	0.000939443125340584	0	TCGA-CV-7415
4dcbd438-8c68-4b00-b81b-989577ceda0d	0.0533912	0.859042548159882	0	0.000830130464313501	0	0.0330882689280792	0.000705328396463648	0.0361036112834977	0	TCGA-UF-A71D
4f285bbe-055e-4e78-8e24-fadf6bb5e316	0.184207	0.617808919086376	0	0	0	0.0583899809649666	0.0111896250143664	0.0388500506023402	0	TCGA-CV-7446
4f86be11-77c3-4437-9fcb-7196a2f681d8	0.083134	0.873585413271162	0	0	0.0152942657899843	0.000882267546420654	0.0053271449913411	0.0345793407018331	0.000818425379479853	TCGA-H7-7774
4fa52ddb-8fa1-4dce-85ca-4d8ca8b2e5c8	0.164757	0.669258440205252	0.0115461445882041	0.000689434685581402	0.0195765060880538	0.0407871298211079	0.0789565466865989	0.02891110967355	0.00509383375972488	TCGA-P3-A6SW
5034ad01-7c05-4c1d-aec3-c48641dda2be	0.608134	0.301495256565202	0.000732808373876892	0	0.108671533993073	0.0875738373710183	0.00206392461829492	0	0	TCGA-CV-7254
50c36bfb-4ce2-4cc0-916a-92b857593d83	0.174759	0.824081870045458	0	0.00115864777168336	0.0799637626647659	0	0	0	0	TCGA-CV-6436
523ecf7b-ff49-4198-a5f5-d7d9cd76cd92	0.198884	0.760893034801974	0	0.0402227998078884	0.0228818145185584	0	0	0	0	TCGA-BA-A6D8
52c66078-6fb5-43e0-85fe-4bd9b1b51d12	0.0883805	0.909383547749844	0	0	0	0	0	0	0.00223599692500267	TCGA-MZ-A7D7
52e1eb29-879e-468d-9021-eddd5f7d74b8	0.618074	0.158000874218238	0	0.000395312774073855	0.135124929641938	0.192122858100355	0.000491432112598235	0.00100403141844683	0	TCGA-CR-7382
53d31821-b709-4dd0-b722-21c29e59ea65	0.215426	0.749171990751742	0	0	0	0.0300768522784288	0	0.00532483632489825	0	TCGA-P3-A6T0
53e45f03-661f-487d-9ee6-147ffcff1215	0.283878	0.653853064452412	0	0.0622691045095877	0	0	0	0	0	TCGA-CN-6024
55a43afc-197d-441d-aa98-a82c10c160b1	0.162281	0.502136786580528	0	0.00752054438823294	0.00696035974540532	0.0386088155284688	0.175231428047973	0.106018908502066	0	TCGA-DQ-7591
560901a7-1bca-44e9-a580-66f5d4e4a5eb	0.544408	0.380836014167001	0.000164377098755536	0.0436563455985428	0.0472443793220345	0.0305342287600521	0.000401018044508253	0	0	TCGA-4P-AA8J
56273b12-98f3-46f7-a450-5cfddfe91375	0.234479	0.655736447727548	0.00103238054426374	0	0.0306073972020463	0.0624343560880268	0.00926199569804526	0.036967233478129	8.83657269226504e-05	TCGA-CV-7101
564765f8-d7fa-438c-9105-f0b850853c3c	0.238229	0.744979999894711	0	0	0.0450884109006212	0.0167906074007486	0	0	0	TCGA-D6-A6EQ
56a0b7bc-9611-42ce-8d69-400a540a2998	0.422793	0.483472776485271	0	0.0222713534787327	0.0529896769336938	0.0696805457036986	0	0.00100513323431996	0	TCGA-CV-5434
56bd997f-fcf8-4835-b285-464cdea29b0d	0.28392	0.410286433680331	0	0	0.0027440440810278	0.127495202846693	0.0417405680502762	0.108700124570328	0	TCGA-CV-6939
570f0bb5-4483-4a5e-8374-9fef274d4eab	0.431094	0.488213831783673	0	0	0.0245425969822688	0.0806919722804547	0	0	0	TCGA-CN-5361
576967f8-4350-40b5-96d7-92ab303378ed	0.224327	0.686137077751442	0	0.0388604700214925	0.0751173171214181	0.0143204481928991	1.73458598441164e-05	0.0363380870638919	0	TCGA-UP-A6WW
577c8f90-2f0b-4920-a4e6-5e6dcece44a7	0.386678	0.532296807937967	0	0.0303310103167515	0.0724905217008789	0.0490864185610614	0.00130846638292862	0.000299353059444286	0	TCGA-CR-7383
578ac066-274d-42b7-83f9-a0eae2665dd3	0.0892222	0.866202637827022	0	0	0.0150760225000717	0.020616430102634	0.00312642104701473	0.0208322909463837	0	TCGA-T3-A92N
58b0d2dc-b8f9-44ff-9283-460205ce35e1	0.100518	0.856033431333189	0	0.0343342644976872	0.0237445335090015	0	0	0.0091143063897846	0	TCGA-QK-A6II
58bf721c-8e59-4161-9186-dd783077785d	0.219482	0.565330353008815	0	0.146538053542489	0.0175508364559292	0.0333751326488668	0.000606341230144512	0.0336939713640389	0.0001292130003131	TCGA-H7-A6C4
58dc60a6-bad8-4acb-ac59-a5558d580dc8	0.568045	0.34150658413266	0	0.0528812980486543	0.00220495018585197	0.0375670020140742	0	0	0	TCGA-CV-7103
5a63418d-2e6c-437d-ab4e-40ece1bf022c	0.580625	0.353891394548886	0	0	0.19028837713829	0.0368513953553733	0	0.0286319951616768	0	TCGA-BA-5557
5b137359-0502-4c2d-84cb-8ccfae9e2d84	0.550531	0.387601053700959	0	0	0.0311503356177024	0.0512839280816936	0	0.0105843728143791	0	TCGA-QK-A8Z9
5b9112e1-2566-4139-9fd7-2a0ea0f146e1	0.177616	0.664366487519301	0	0	0.00177948648067012	0.075495735863408	0.0311864871464793	0.0407448459011611	0	TCGA-CR-7402
5c6a2247-933f-4aa5-ba17-266a508cb2d4	0.221482	0.700152507984092	0	0.011356194901311	0.00463446062661593	0.0343482436613814	0.00345713913885345	0.014602642854229	0	TCGA-DQ-7592
5cbe8899-0c31-41f8-bae9-1d860f4c71e5	0.243965	0.595630860971285	0.00200193629485294	0.00576349124303261	0.165915536652231	0.000817631448312267	0.137948834195414	0.0138720259193253	0	TCGA-TN-A7HL
5cdc04c0-0ab9-4cdc-a740-0966faf4b8e4	0.2306	0.69038803738096	0	0	0.0280338432099658	0.0444078762609604	0.000571140564356904	0.0329233990512427	0	TCGA-CV-A45V
5d4d1a39-7d11-4a59-b320-6d66f37ff22d	0.160751	0.748719154625986	0	0.000753185491864102	0.0888992797241635	0.0146571774637282	0.0537510399783945	0.0213685591668349	0	TCGA-KU-A6H7
5e73188a-c767-4421-aa02-43a052a14234	0.323867	0.428199248633522	0	0.239680891157674	0.0165161827332601	0.0082530830530986	0	0	0	TCGA-HD-A6HZ
5e7fa034-f88f-4d52-9c3e-fac0b8cd7e63	0.395308	0.47588205578312	0.00854935651638179	0.066460574396325	0.0178859946112532	0.0355764154547984	0	0	0.0182239868514916	TCGA-CV-7178
5f539c74-0116-4bd7-84fb-acdc277da761	0.0440743	0.955444419942863	0	0.000481310064258884	0	0	0	0	0	TCGA-BB-8601
5f7bc37b-52c0-4ace-a5e5-230361eac4b1	0.188168	0.54681077285099	0	0	0.0308888321254798	0.0640500888713162	0.0991940828380563	0.080391049426747	0	TCGA-CR-5249
60438009-ee9c-4164-83ca-944f52c6d637	0.280917	0.641805466176437	0	0	0.021645997371916	0.021916681158058	0.0111613127128774	0.0434922096066586	0	TCGA-CQ-7071
604d9cf2-ba6b-4be5-80e0-baf0d6ecc9db	0.184879	0.465544390401829	0.000655226174347384	0	0.0241821681808374	0.0930589181537442	0.186341578114412	0.0320769266620299	4.82965175389206e-05	TCGA-BB-4217
61288549-f222-470c-a660-e6b395cfb08b	0.098671	0.80108260221873	0	0.0147029953505779	0.000623434837452139	0.0377303221871797	0	0.0359012352628387	0	TCGA-CN-6998
616a0b7b-9293-4456-b581-578130a4e409	0.139084	0.781514006328917	0	0	0.00201208589448772	0.0418942202267328	0.0251280731111658	0.0123799620064811	0	TCGA-CV-A45U
6267695a-6e35-4bef-9d24-39dbc783ed75	0.113161	0.855475157953405	0	0.0222203626673134	0.001066111311962	0.00914307505114523	0	0	0	TCGA-WA-A7GZ
62a09737-8205-466f-9f59-fb02acf77e96	0.188433	0.804441320528178	0	0.00433507075594063	0.057307739894016	0	0	0	0.00279027420937733	TCGA-UF-A7JF
62dd9aed-92f0-4cc4-b81d-2dd439aa4aa9	0.164223	0.623508934654984	0	0	0.0657098240233119	0.0713513705133459	0.0276980482317829	0.0884466156982293	0	TCGA-CV-7427
63065301-23b9-472a-b194-9ff85f330375	0.377479	0.553104135208867	0	0	0.00191085417681253	0.0694170381711047	0	0	0	TCGA-CV-7421
63882a8b-1be3-4d28-8a83-675b34dd3de1	0.0759026	0.742307532103775	0	0	0.0231171623782863	0.0562447790883576	0.045860929409438	0.0513203832728834	0	TCGA-CN-A499
6388d898-6e9b-4857-a5fd-d977b6fe2aa0	0.612092	0.312938835838065	0	0.000147466762512892	0.031741571982098	0.0615877365685254	0.00251260432177153	0.0107212061464669	0	TCGA-CR-7397
63ad0a97-76b8-4eda-a858-7edd69bc534c	0.206449	0.707281549620408	0	0.00630636280198032	0.00634182435483358	0.0447651155255381	0.0095677323254915	0.00970451000198231	0	TCGA-BA-6873
63c27216-9a44-441b-a77b-8720126521ac	0.219841	0.737371743418785	0	0	0.036022856605873	0.0331515488715033	0	0.00881723993914735	0	TCGA-CQ-6218
64225ca6-2b1f-4ea0-8efd-e26be03c7ea7	0.223392	0.753264468981294	0	0	0.000696479286325588	0.0180954437656772	0	0.00310757495032113	0	TCGA-BB-A5HZ
65619910-3d84-4210-97c4-69fa776b57c2	0.183951	0.611572315978447	0	0.0844344509337514	0.00154813822747083	0.0831688719330165	0.000717791155514607	0.0344197691710615	0.000539865594607403	TCGA-CV-7424
66157725-fad8-43bf-a9f1-f2a3e2333fc7	0.465136	0.364695030890479	0.103176794236111	0.0489624382961444	0.106485006962621	0.0180293676469185	0	0	0	TCGA-MT-A7BN
6619cf91-e808-4d3e-887f-44d4509eb684	0.154796	0.843132601092137	0	0.000655386060586565	0.0159401867143857	0	0	0	0.00141643017993064	TCGA-CV-5973
6630a529-2259-4710-a4fb-73d67181156e	0.197016	0.70909116776555	0	0	0.00307934903994863	0.0863001514415853	0.000503404644523947	0.00695882599662673	0	TCGA-CN-6010
66aaf82c-9cb7-401f-ba0b-16d0753b0bbf	0.178161	0.795078129221496	0.000695823879517446	0	0.0191384549026559	0.024866594647008	0.00119799381082358	0	0	TCGA-UF-A71B
67681abc-91f4-4886-a88c-bc2bb8d2dd28	0.0895026	0.895506778434054	0	0	0	0.00903147764124942	0	0.00595917207289327	0	TCGA-UF-A7JC
67dd02e1-e8cc-4934-aced-7f79d66b632b	0.0870907	0.903105052810859	2.87763789851251e-05	0.00977547080363189	0.0367428920579581	0	0	0	0	TCGA-CV-A6JN
67f61b31-c2bf-42e0-9674-380cd054ad35	0.253585	0.673066922366378	0	0	0.00307845156987141	0.0542786630452373	0.00156708629819189	0.0175022326917183	0	TCGA-CN-4729
682b700e-e472-4c83-b564-4f514c89853f	0.103809	0.772436304189822	0	0.0328556253995367	0.000405711222643273	0.0500837779879933	0.00400008157229886	0.0316480944658719	0	TCGA-C9-A480
6865e2e5-c89b-4b90-9a5e-0bf1a2fe519a	0.412978	0.53313374061724	0	1.18780415090317e-05	0.00156135161485375	0.0355168631759076	0.00116043667890023	0.016009876965319	0	TCGA-BA-A8YP
68677a0d-a154-4cc5-ac3f-1497d6b68bdc	0.187183	0.756902784516745	0.000683340288057568	0	0.00222567794712537	0.0184533409128634	0.00836702881500041	0.0133443122083689	0.015065969707707	TCGA-D6-A74Q
68ab64d5-a565-4dd8-ba16-509ab67aee5b	0.216241	0.727521099464266	0	0	0.0203576272511931	0.0337970067450375	0.00860617567919677	0.0128998275112617	0	TCGA-IQ-A61E
698dda04-145e-44ca-bb2e-db2450708a9d	0.219528	0.546200291288743	0.00164832215409124	0.0119787101523989	0.0106965018169911	0.0578591687121318	0	0.125777180306374	0.0370079135099798	TCGA-CV-6934
6a03be9a-9086-4875-80c0-df219c8c438a	0.301364	0.675196175480187	0	0.000571700251219945	0.0019320778282313	0.0192788757541994	0	0.00358893611327946	0	TCGA-CV-6935
6a0f5727-ebc9-4c63-b3c0-0fe54f0f1c15	0.789862	0.147331033520255	0	0.00614045123501269	0.131076039718003	0.0553793078915341	0.000766829632503281	0.000409582925142339	0.000111282703475887	TCGA-CN-6019
6a10eac7-9856-4c99-ac96-a7645813f611	0.173994	0.48717511631284	0.00290828801178498	1.24043402140837e-05	0.117462929347496	0.0312822434103229	0.271714996319284	0.0318729033472698	0	TCGA-CR-5248
6a72a44d-636e-4a86-958a-c6f96b4b9ae3	0.152731	0.706511708858942	0	0.0202888017786115	0.00917968402136229	0.0127306538656978	0.0453505671041788	0.0592539429290688	0.00313319613247051	TCGA-CV-7438
6b13b859-0bdc-4ecc-ac40-a4ac6a850cf7	0.0756208	0.805628676554018	0	0.00013644422760799	0	0.0332424838730903	0.0448294933635054	0.0405421099872171	0	TCGA-RS-A6TP
6bf4f489-e133-4d34-98ff-14d31d6e6148	0.301072	0.648146046804243	0	0	0.00157136639596483	0.0507821611519075	0	0	0	TCGA-UF-A7JA
6bf5b9c5-6572-4838-b0c3-ba16eb03d979	0.23947	0.727784905383402	0	0	0.00122261823155397	0.00786650825310011	0	0.0243261065167179	0.000130120731471088	TCGA-CQ-6228
6ceeed42-b10b-4ce4-ae77-d844e81be28b	0.304223	0.678573351433912	0	0	0	0.00758990473662405	0.00427314244330382	0.00482240015397087	0.000518350489381392	TCGA-BB-A5HY
6d522946-e471-45b2-8712-be249d695331	0.558638	0.226147687172587	0	0.0195254486578524	0.119301018826071	0.0963319265346903	0.0144606623491818	0.044256997945799	0	TCGA-CX-7085
6e75a9b1-1619-4312-826d-2243771756c9	0.0883653	0.898232222214388	0	0.0134024730698309	0.0545541437778391	0	0	0	0	TCGA-QK-A6IJ
6eb8e8da-cd71-48c0-bd30-35fbe00a8486	0.175336	0.738812358426389	0	0	0.00329098607771247	0.0705513128731639	0.000194101044627902	0.0139482718849404	0.000182040160205448	TCGA-CN-6992
6ece52bf-cea3-4b4c-baaa-3d6bf0713d6b	0.459822	0.0459772479933621	0	0.347516789234883	0.11234785587096	0.0938290721378361	0.0441069233766388	0.00865246590004334	9.57536270668426e-05	TCGA-CN-6017
6f0f57e1-6cb1-4891-9977-b46dc0939ea7	0.198924	0.708745675673004	0	0	0.00362164325254419	0.0537916316851797	0.00147527578937197	0.0308765784516181	0.00618694934463531	TCGA-CR-7364
6fcf8a5f-614b-42be-8334-50cd955910d4	0.0789155	0.867611369647905	0	0	0.0180456711380327	0.0240370108639229	0	0.0294361057792813	0	TCGA-HD-7832
6fe0f602-2a8d-482c-8e93-033cf1eb5de8	0.280201	0.706247107477085	0	0	0.106574034051514	0.0135523260247466	0	0	0	TCGA-CV-6933
70a6658a-7a68-4632-a0ce-a20287d83293	0.202306	0.728244576271013	0	0	0.0261614311281801	0.0323273586289391	0.0165735081500677	0.0205486819714244	0	TCGA-CV-7428
71ebfa38-db28-4c6f-b8d8-52ec694d9f41	0.34329	0.562805347385043	0	0	0.0227481866691963	0.0795324519436456	0	0.0110228683930624	0	TCGA-CV-7416
71f9b1a9-27b8-4d75-ba00-e61552ffad5b	0.151346	0.798580150095782	0	0.0274645912886072	0.0146145627650753	0.0216482375835417	0	0.000961493831895314	0	TCGA-CV-7095
71ff8ef7-b505-487f-bc5f-b6a458e684ef	0.44754	0.436057262032494	0	0	0.173643762991705	0.0839820565954633	0.00683696351607972	0.0255835047410978	0	TCGA-CR-6484
72ac31e0-b517-4bc1-94e9-79b7d6ad1b97	0.604556	0.308081010311517	0	0.00921143677827986	0.0480529987584237	0.0758471633571263	0.00114859651678792	0.000775379733751479	0.000380220408358661	TCGA-CR-6474
72f87aaf-c152-4a1f-884d-b03a935bb723	0.21963	0.727802477514825	0	0.000830965554704914	0.0618213032382253	0.0483934380220602	0.00314738530585408	0.00019589431294741	0	TCGA-CN-A63T
73050df2-9a8c-4d9c-9e8b-7d72aa03367d	0.15646	0.763936423047405	0	0	0.00334863384285055	0.0393628597088568	0.00309534372745492	0.0371454003073302	0	TCGA-CV-7434
73dcb0aa-ffda-4aee-9945-2886d94ee163	0.19006	0.53715694549744	0	0	0.0807998032648529	0.048778591259788	0.1085400922405	0.115464683736659	0	TCGA-CV-6433
73faf404-af65-4543-95ad-03065d2f0a14	0.614049	0.345142974367055	0	0	0.115279851805461	0.0389122171457493	0	0.000819831295217627	0	TCGA-CR-7386
74025693-3328-46ca-85c8-c88a9fd7bb1d	0.220887	0.72709443634855	0	0.0219311254342122	0.0325825391416549	0.0287523886298209	0	0	0	TCGA-QK-A6IG
75170977-32b7-4ef6-9fbb-5931e198b4b0	0.0890788	0.898837752757022	0	0	0	0.00897504890936382	0.0031083722278211	0	0	TCGA-QK-A6VB
757996cf-e6fd-4d76-82a2-5653fce08ae1	0.283837	0.495855385222689	0	0.185821240257977	0.0825947288813968	0.0342269377817377	0	0.000259639701896248	0	TCGA-CQ-A4CA
76707b65-cb6d-4093-8765-f1c58873aac2	0.173465	0.74172615293249	0	0.0202913810295891	0.0839226202627016	0.0199534366269399	0.00178593898206658	0.0414020493470854	0	TCGA-CN-6995
79785c86-72c8-48fb-876f-22140f683956	0.304972	0.418512317720497	0	0	0.117857347723492	0.0612441821475499	0.137011329038844	0.0655499136500318	0.012135576523412	TCGA-MT-A67F
799a92eb-5497-4298-bf23-505b6129a8de	0.0334497	0.849976146859775	0	0	0	0.00820367732600272	0.0429008374795524	0.0455905647354464	0	TCGA-BA-A4IG
79d9bc65-7ad7-4bc5-8f34-a04acf513eee	0.382982	0.560269923468765	0	0	0.0400963018145133	0.0549868878856839	0	0.000784330119099726	0	TCGA-CN-4742
7a0e3bed-39fb-4760-87db-d3b7f72fbed9	0.176481	0.74915376690425	0	0.000566827486212964	0.0020118524807895	0.0387413720544779	0	0.0252250038565599	0.00983153341650452	TCGA-CV-6960
7a32fe57-6045-47b5-90bf-7349a0a19c41	0.303551	0.563495684923523	0	0	0	0.0839773917106658	0.0214277603838123	0.0275477775272249	0	TCGA-CN-A497
7a63683b-382b-4f2e-a22e-61d8ce6b6c62	0.0982645	0.901596773318159	0	0	0.000460913108758431	0.000138736577361932	0	0	0	TCGA-CV-6003
7ac5eab1-04ac-43ec-9eb0-63993a7efd0a	0.0807547	0.848143642774908	0	0.00133370974518032	0.00118570562963005	0.0531596336681316	0.00104567395780665	0.0126160420811029	0	TCGA-HD-8634
7addabca-07be-4823-ab56-85e5a9191358	0.270162	0.310949412606949	0.00161709229971678	0.00135375538404534	0.00233898522294048	0.0373770217265582	0.219226969207729	0.130000712840758	0.000282556802910057	TCGA-QK-A6IF
7c1fdd93-9e5f-434e-8a79-ca0e506c61ae	0.199471	0.643965404004049	0	0	0.0290483879305581	0.102450084627278	0.00215175749131763	0.0207518447750266	0.000309526281382575	TCGA-BA-5151
7c602e9f-38b2-47f7-a5f5-8ed0e276a4b2	0.0973343	0.826361261906799	0	0	0.0306066965862381	0.0583671496393797	0.00450462096309686	0.0134326982823361	0	TCGA-D6-6516
7d41b110-63ad-45d6-944c-58fa49ce3188	0.485258	0.410683847676731	0	0.0011883594509787	0.0104844438423821	0.0651363807728343	0.0240402909487202	0.0136154736367937	0	TCGA-BA-6871
7d6de174-f645-41b0-9caf-81ff9c295704	0.657	0.251608538886665	0	0.00412951622816146	0.00171924428638975	0.0725499876598987	0.000604773728433416	0.0139220635525555	0	TCGA-CQ-7072
7dc69807-1c83-4ead-9fd4-4f05a25c8630	0.105687	0.78198415102223	0	0.0139787208475673	0.0196574688994013	0.0775483780163014	0.00401449192075241	0.0167872556989026	0	TCGA-D6-8569
7e000bbe-a471-41a3-a3f6-ab4f5e915339	0.368209	0.497294388289892	0	0	0.0139130612114189	0.0740071597552038	0.00556791909788359	0.0444169096808222	0	TCGA-HD-7754
7f18c74b-79d7-492a-9783-cb7431e81809	0.124089	0.80160066313055	0	0.0566880744410517	0	0.0176220575425404	0	0	0	TCGA-CV-6956
7f34f72a-b7d3-4071-8323-51eaff3e9ba9	0.115133	0.673241713036229	0	0.0813317957670655	0	0.0259646049151811	0.0265459519514401	0.0696559229183208	0.00812664320429536	TCGA-CV-6943
802910d4-b9db-4991-bbf8-2967aee6371b	0.208782	0.636716677425426	0	0	0.0943504683947236	0.0889193846981963	0.0312269800355295	0.0231711932305232	0	TCGA-CQ-5331
807e292d-50d5-4ea6-a58f-646f8c8a890d	0.388212	0.0041222350676536	0	0.486600890282167	0.0502149711488876	0.121064644532384	0	0	0	TCGA-CV-5971
81720320-dd38-4aa3-bebd-aed0858a18f6	0.162264	0.725292095467869	0	0.0502975007981076	0.0625181558429498	0.0326572242625361	0.0145911973581078	0.0148974948598487	0	TCGA-F7-A620
823f5b0a-3d36-4c6a-9c2c-520d4fba1029	0.247004	0.588913090074852	0	0.0650905156201669	0.0424723385905779	0.0494639304010463	0.0492308267676968	0.00029772221806781	0	TCGA-CN-A642
82cfb1c3-e32b-427f-98cc-fe54909ac06a	0.343494	0.584693666946666	0	0.0528788123984103	0.0403201958690783	0.0181725894530833	0.000761073977909752	0	0	TCGA-UF-A7JH
83d208df-56df-4815-9064-c5c6c39a8d95	0.00431999	0.918966465970058	0	0.0179026365902443	0	0	0.0224026202560914	0.0359277799756572	0.000480509056920344	TCGA-CN-A6V7
83d6abae-d311-487b-bcc3-d46e2c39de14	0.335151	0.591061149526868	0	0	0.00165608409393668	0.072369571152691	0.00141862821872775	0	0	TCGA-CN-4722
83ff3e62-d929-4e84-99b4-f73ce5874e96	0.347079	0.242546134929747	0	0.113370785287477	0.0958732878010644	0.0515246150608546	0.144237583126351	0.0904700949743674	4.17681734809528e-05	TCGA-BA-5559
84ca4c25-14c2-4852-83a5-bc5e301bc719	0.340841	0.625282595221106	0	0	0.00651328841026828	0.0317539483816384	0.000136741215129473	0	0.00198537067535141	TCGA-CN-4731
84edcd0c-a7b1-4465-987a-a69a9841137c	0.324459	0.577405526795678	0	0	0.00183999193847319	0.038767952017705	0	0.04965113601179	0.00971598232565951	TCGA-CV-6962
854e4d92-57ba-4398-8951-b09293db3eb3	0.0562718	0.872320711920953	0	0	0.0203342231949976	0.0349302638972836	0.0118082573368137	0.0246689428222346	0	TCGA-CN-A49C
859ea6d7-ccb1-4b60-bedc-7ccc32e59ec4	0.0746726	0.856814108268965	0	0	0.0126982133285385	0.0102736862315903	0.00679363602469357	0.0509340557170339	0	TCGA-CQ-6223
86627daf-ce01-4c49-b09f-db64afff547a	0.150662	0.783957180699528	0	0	0.0466653857773863	0.0152619525700331	0.0146451221569358	0.0354741352701076	0	TCGA-CV-7099
86a12c44-4853-4ffd-81ae-12c10f1e6c0c	0.381445	0.39447715456538	0	0.0800366805399857	0.0519401849035678	0.0960849952225444	0.0227998842726096	0.0246438951313804	0	TCGA-CV-A6K0
86fd69ec-fbe4-4ca7-a1a5-a42367527929	0.252074	0.457010827135434	0.0305917397594375	0.000523479975249722	0.0902330722179479	0.0479379987652609	0.0444926738453871	0.167368966576285	0	TCGA-MZ-A5BI
887e2e89-af5f-49ee-b54c-ef9d323ddde9	0.298883	0.567614551405151	0	0	0.000931136304268075	0.0693562987418798	0	0.036586342581239	0	TCGA-CV-7440
89bc8017-a565-4160-8e07-6ccd7ecfa96f	0.26752	0.56043494812726	0	0.00131488201849573	0.160058499955406	0.0777273454469771	0.0284569860800606	0.0645461974646718	0	TCGA-CN-6013
8a6e0e48-2a12-447f-8c7a-abee412f2669	0.0995359	0.810471619664026	0	0	0.00652783184440413	0.0873086073509248	0	0.00268386433158346	0	TCGA-BA-5555
8ad0eef6-02eb-4f8c-a201-a27e45ee18a5	0.571102	0.327536895062898	0	0.0214659474050595	0.124296706436569	0.0665607373262373	0.000873830726215076	0	0	TCGA-CN-5370
8b082cb1-feb9-44a5-8693-11db8e802902	0.529884	0.334716551363278	0	0	0.0275630224596767	0.0741721314692543	0.0102412886439445	0.050986224804246	0	TCGA-CV-7235
8c2bb3c1-582d-44e4-a88d-6fe88e4d2785	0.270816	0.675533308801918	0.000685222987905452	0	0.0444411817935927	0.0412934551851523	0.00789095436275524	0.00149115731472002	0.000991023148249727	TCGA-MT-A67D
8c326fb7-18f4-44ec-a2c8-479ce33fda20	0.317274	0.635225030352524	0	0	0.00964334591530337	0.0446902502714662	0.000908111132257705	0.000584620091505427	0	TCGA-UF-A718
8c5e3dae-aacf-45fc-8c43-12ba41035c57	0.304441	0.538418793800327	0	0.0374530913365073	0	0.0767634269698244	0.0288004563795746	0.00110484001240692	0.0130179223509055	TCGA-KU-A66S
8ca6a052-24a5-479b-8a75-b7c997e88ee0	0.137155	0.810962721720303	0	0	0	0.0420665059041118	0	0.00981567913726153	0	TCGA-P3-A6T2
8cd9be2a-769d-4f2a-a85a-9d714dc67b14	0.23177	0.729700429476833	0	0	0.010519617552746	0.0385291243826428	0	0	0	TCGA-BB-A6UO
8cf5048d-6fc2-45c2-a954-bd8ea814fa60	0.170985	0.725472642988584	0	0	0	0.0417085639215984	0.0360176270553425	0.0246302239723777	0.000508402206908086	TCGA-CR-6472
8e0030c8-0a94-4e3a-97d2-b1d5d18846d5	0.190288	0.779545932013971	0	0	0.0175671550798848	0.0301657309530145	0	0	0	TCGA-BA-6872
8e10f12e-c1cb-4882-9d24-a4932f017131	0.156646	0.802603095710155	0	0	0	0.0407509078654743	0	0	0	TCGA-CV-7183
8e3900a0-376b-4836-b8e9-a410141027e1	0.157462	0.804580666763581	0	0.0170448387190371	0	0.0209125215301588	0	0	0	TCGA-CQ-7065
8ea5b238-1405-42df-b341-954032921728	0.295718	0.523948032309566	0.000205850660034726	0	0.0619527941193362	0.0748652004109578	0.0198733074058215	0.0798707728053508	0	TCGA-CV-A460
8f05e203-92c8-4c12-833c-c2987d9c1013	0.313594	0	0	0.613144735805148	0.0011266615850718	0.0732611457399957	0	0	0	TCGA-CV-6939
90855e52-b713-4c3b-ba28-16c7485f65c8	0.124849	0.831077017276005	0	0	0.0126320379312405	0.0435122258075187	0	0.00056198509549193	0	TCGA-HD-A633
91785368-f582-4344-86af-8f2be0841f6c	0.179261	0.733264931160033	0	0	0.0378501567352584	0.0800949959945647	0.000294155211817782	0.00678682605864988	0	TCGA-CR-6492
9204697e-6fb3-4292-8d6b-3df715a6ed74	0.255591	0.64928297605521	0	0	0.0505138960703881	0.0446504873504733	0.0236971311025652	0.026778184914884	0	TCGA-CN-4734
9289c2c8-e4fb-4c6b-8b10-1f25b0b61037	0.646234	0.14813533259568	0	0.162757621552088	0.0599690840086905	0.0413956234512268	0.00147746187181629	0	0	TCGA-CN-6016
934a8347-5f77-4166-8af5-ec34ffd19461	0.251537	0.546337311836345	0	0.0242958771454386	0.223189558537665	0.0117248821909377	0.147485147146973	0.0178745532618514	0	TCGA-P3-A5Q5
9458044a-2970-41ad-82b5-d83a06c453c0	0.162368	0.739570638669447	0	0	0.0618845152421504	0.0716353209056256	0.00162173311029585	0.0153224547900854	0	TCGA-BA-5558
95393cc4-fee7-44e6-b435-8f58420a4d48	0.383652	0.526675410612725	0	0.0160620750327278	0	0.0232858612575647	0	0.00222469896814812	0	TCGA-CV-7568
96ef0eff-b305-44e4-858c-3503955c2415	0.317888	0.629641048022197	0	0	0.0157307107612113	0.0446156782540295	0.00076517534274622	0.00619457522725595	0	TCGA-HD-7753
9724a09a-f0f5-4a8b-a09c-b55523249962	0.150648	0.815816448625947	0	0	0.00219782015831629	0.0129341488050585	0	0.0206011074704462	0	TCGA-P3-A6T7
97563567-b29b-448f-a327-c6d30390003f	0.160539	0.574129909182126	0.00107442791772089	0.250944908698429	0.127285902989563	0.0133112621392977	0	0	0	TCGA-D6-A6EM
97617183-0925-4790-b04b-48b6bd5d6668	0.412726	0.46246207551205	0	0	0.0449542126632167	0.0672492367740992	0.000725787280404886	0.0335461900167063	0	TCGA-CX-7219
97617240-ca64-4299-86ae-1294951f7057	0.162035	0.801228313426047	0	0.0143428781480189	0.00170291305257255	0.0218570948795298	0	0	0	TCGA-MT-A51X
982eb00f-e5f1-45dc-9890-e8f78f8fb683	0.524538	0.420030596515916	0	0	0.142977126793689	0.0551769817912401	0	0	0	TCGA-CV-7433
983cb886-0581-4ccd-a0da-2097ac697c0d	0.130318	0.85351006007186	0	0	0.0482430397158696	0.0158887018141345	0.000283602532818133	0	0	TCGA-IQ-A6SH
986e1cfc-481d-4f10-8aa3-0c4b039bffb4	0.241684	0.672319218400472	0	0	0.00247801323081087	0.0538033678308373	0.000428737136857427	0.0313969459018175	0.000367773022682816	TCGA-F7-A50I
98a86f60-48e9-46f8-80d5-5d96a8bf4448	0.345964	0.40800714878185	0	0	0.196732529343106	0.0768483300199997	0.125891641748521	0.0432884207732098	0	TCGA-CR-6481
98b527de-55ea-450f-a635-8c6e6ad32157	0.242033	0.700073524578696	0	0	0.0872271114001644	0.0319184604213736	0.00634535694375696	0.0190182570007075	0	TCGA-CN-A49B
990471a6-1f49-464a-872e-024e78c553cf	0.164739	0.573028019747054	0.00271507642735347	0.0622559361194742	0.0551893884635977	0.0167374285539889	0.0519368760759688	0.128587867853788	0	TCGA-CN-A6UY
9a214ce5-69da-4a24-a935-0a366d3f6cd2	0.315991	0.647841732723073	0	0	0.0546711934134298	0.0361674965699355	0	0	0	TCGA-CV-7413
9a613a44-da30-4cdb-829b-5822870ff883	0.147419	0.804183293109641	0	0	0.0367098344045188	0.0369896524410901	0.00497516412921765	0.00643298624548918	0	TCGA-CV-A45Z
9a8faf8c-ef1c-4dd3-9e63-198fb3be0f09	0.159485	0.760804215179574	0	0.00204464721975747	0.0153961091637766	0.0277993245933734	0.0396771652044097	0.00881729954550557	0	TCGA-CV-6948
9aab5cae-1c0e-4249-bb84-c5e6a484ee60	0.341417	0.558250824178782	0	0.00849998984526651	0.0153273458430797	0.0580739763265145	0	0.0327269082088787	0	TCGA-DQ-5624
9ab80984-8be0-4fa8-a0d6-dd86a240b459	0.236927	0.702323467677262	0	0	0.0214049273093881	0.0607495989813427	0	0	0	TCGA-CN-5366
9af804e5-d24f-425c-9019-aef959ab2e40	0.125251	0.737359510414583	0	0.0864734060388325	0.000936386834120622	0.0505296305388364	0	0.000386686948410672	0	TCGA-CN-4725
9bf802cd-f282-4be4-aaa3-30381fbf6ae8	0.339198	0.598635641231324	0	0	0.141698895081863	0.023063364643778	0.0307606007504304	0.00698485461503906	0	TCGA-CV-A6JZ
9c06bb27-28b2-455b-a2bd-ffc21499b89a	0.165057	0.771877899817196	0	0.0460934115084626	0	0.0169721046244011	0	0	0	TCGA-P3-A6SX
9d117ac5-a64c-46b8-b172-1c1c25cea4ba	0.423339	0.358384509209554	0.0020036445251907	0.00365075214252316	0.067678453798845	0.0768939604713011	0.0679789917218364	0.0677489641659525	0	TCGA-CX-A4AQ
9d4a9d46-a8f0-4b4a-bbcc-7d58b60d673c	0.589019	0.362389201963955	0.000631771217084643	0	0.110909830273517	0.0387617918327558	0.00919845923958242	0	0	TCGA-UF-A7JJ
9d87191c-909b-4047-a155-fa93c09f69af	0.131204	0.734247178459668	0.00221509873253291	0	0.0104429126680715	0.0278808506497437	0.0346979405051565	0.0632819910045756	0.00647300470252388	TCGA-CV-6953
9dd7e11e-f07b-43e9-b908-2661110dd5ca	0.258311	0.690598117842981	0	0.0219513746168039	0.00198048128799923	0.029139938853665	0	0	0	TCGA-CR-7365
9e493073-8295-45dd-8bbb-baa3aa27e9c8	0.0887812	0.893478466750434	0	0	0.0146913885354444	0.0112027228505622	0.000481747754984524	0.00605586315803307	0	TCGA-CQ-6220
9e7ca3a0-4af5-407e-a2fa-7484fadcbfc8	0.146342	0.806296279971937	0	0	0.0508013659544791	0.0379522336206358	0.002078892005946	0.00720913028892532	0	TCGA-F7-A61S
9ffe5716-2ebe-4df9-aa09-f5a0dbec315e	0.481023	0.463754301145117	0	0	0.0778527840897799	0.0493392504614067	0.00294508521621377	0.00293846491407399	0	TCGA-CV-A45Y
a02282e7-b292-46f1-a2c0-d0ab581fb126	0.0696253	0.795146049489653	0	0	0.0259473667821126	0.0226380655923828	0.0593564269842194	0.053234129911932	0	TCGA-BB-A6UM
a0449ff1-fdc5-44b0-8a9e-db35d1d8dabc	0.543827	0.357399949563431	0	0	0.157640203960616	0.0776587535650511	0.0086236950876235	0.00902315279592657	0	TCGA-D6-6515
a0906ed7-1afe-42cf-81df-cd13fe190cba	0.246777	0.704403582903779	0	0.00614707088643483	0.0332156891406299	0.0426723056879604	0	0	0	TCGA-CN-5367
a0c9c4e2-b1c4-49cb-a009-cee2aafa8104	0.168021	0.740647641850962	0	0	0.029532885960133	0.0769975086033818	0.000872106199710769	0.0134617607905822	0	TCGA-D6-6517
a36a29a7-211f-4081-841d-be5628804bb7	0.208855	0.39147067148877	0	0.295343151527149	0.0137422211343379	0.0799874246179699	0	0.00224171377055578	0	TCGA-HD-8224
a36bc6fb-50ce-4c49-9d12-a40059316a1a	0.162749	0.597224831872337	0	0.107735234410731	0	0.0475764357900885	0.0300400376527951	0.0497012680338158	0.0030124052645686	TCGA-CV-7252
a3cd08fa-8b40-4169-8b8f-2f243f7a3315	0.355558	0.519130629405615	0	0	0.0651556634860317	0.0706995588388077	0.000360800559030863	0.0385531917214077	0	TCGA-CN-5373
a44747b5-176f-4e0f-bbe4-993efadf7187	0.0964966	0.797749193790568	0	0	0.00874733939752831	0.0898788248758597	1.00828800849161e-05	0.0157097851816125	0.000155502305122133	TCGA-CV-7089
a4e2f3d0-0278-4b98-94b0-08d854df9fb5	0.109617	0.50149189814963	0.196113911784957	0.155197852098568	0	0.0361338480363234	0.0014459897238178	0	0	TCGA-HD-A634
a58369cf-039c-414b-b62c-b4485e6d2469	0.222974	0.558744703041878	0	0.0393819797389444	0.00185919929025934	0.032954223838678	0.0223975202507683	0.0845005746270936	0.0384265393898425	TCGA-CV-7255
a5ac43b6-1b92-4c14-bb3f-081e7a70cdcf	0.304671	0.562533204611406	0	0	0.0135016910908835	0.112643228481474	0	0.0198543039777088	0	TCGA-CV-7236
a63fbf1b-747e-45ff-8a3e-ec2ffd9828f4	0.221176	0.744170895501502	0	0.000690464736564316	0.00185472988637566	0.0339630364047731	0	0	0	TCGA-CV-5979
a6d01695-7b93-406d-816a-10f5e7750e97	0.29972	0.506254210366086	0	0	0.00206357844323449	0.073196721843823	0.0359033745936344	0.0658289105122224	0	TCGA-CR-5243
a706dca2-7530-4b52-8bf1-f51fc90aabdd	0.19935	0.732657591302513	0	0	0.00833104436025574	0.0592166130277806	0.000706558361910691	0.00716844586835238	0	TCGA-CQ-5324
a8194da1-d021-4c56-bb11-b344a321fa08	0.120546	0.875775780591395	0	0	0	0.00367804885350236	0	0	0	TCGA-CV-5977
a8da7443-1620-413a-a86c-2a1f6d2a1f65	0.333858	0.632877357530628	0	0	0.00489920389144498	0.0263640983825703	0.0025453510508813	0.0043550569577763	0	TCGA-CV-6941
a921fb29-fa4d-4a9e-a38c-6d585fd7c73d	0.178439	0.820769050046187	0	0.000791676249809785	0.0136393229752093	0	0	0	0	TCGA-QK-A6IH
a955619c-89ae-4b6f-ae23-a9365023958c	0.136068	0.745807730885797	0	0	0	0.0570841773550114	0.0106034815160509	0.0399950180132786	0.0104411112703328	TCGA-CV-7177
a97bc32d-8586-46a1-8ddf-0c06549a7f9a	0.211892	0.63840702423512	0	0	0.00101352003318708	0.132628405608725	0	0.0170727071654718	0	TCGA-CQ-7069
ab3c509d-88f7-4e91-80cb-e66519041591	0.203504	0.767848906158764	0	0	0.00544749955342273	0.0245759585396232	0.000824070904928532	0.00323121122991136	0	TCGA-D6-A4ZB
abb48615-6710-45cf-a50c-a14b39016c14	0.110084	0.712979329338026	0.00929928775313428	0.167637870397753	0.0773739748100248	0	0	0	0	TCGA-UF-A7JS
ac37406d-6ee7-47b9-b6c0-d1ec82c12cb4	0.254891	0.554506302688453	0	0	0.0290092310608939	0.0696951034874059	0.0383551408673971	0.0814945650624514	0	TCGA-CV-5430
acd29c8d-3356-424d-b40f-ba3f00e6047c	0.0870475	0.771773962964295	0	0.00306355580916123	0	0.0712905819463468	0.030502606473362	0.0362676877770569	5.41407399666757e-05	TCGA-QK-AA3J
acd735f1-d972-4e4e-b792-7db6712fc9b6	0.200568	0.762951565851839	0	0	0.000934581715184472	0.034273650647991	0.0004389808380697	0.00176798980870673	0	TCGA-CV-5436
ace8f3f7-a11a-44fe-aec5-a7d70123b890	0.616972	0.206122287229057	0	0.00422740321064438	0.147853765393556	0.106042766830202	0.0308352349396805	0.0030241556407494	0	TCGA-CN-5358
adb627bc-9164-4b3c-a6ab-cd1a9471bf4f	0.0362643	0.860107135699516	0	0.00660816967876359	0.00488795446685057	0.00889261034622962	0.028527278691578	0.0489666417220928	0.0106338357602388	TCGA-CV-7437
af01c84f-dace-4c11-997a-37bde4cedd94	0.131234	0.847264707733524	0	8.07162420931605e-05	0.000629154921077119	0.0214207933793961	0	0	0	TCGA-CN-A63W
af9bb55a-5b37-4f9e-81f0-6e26b549bc91	0.21882	0.670781987684592	0	0	0.0149719942434889	0.0654191541825942	0.000394574169131555	0.0318400666801446	0.0123206294748204	TCGA-CV-6935
afff756a-7e4f-4678-8e74-39deb653460f	0.316736	0.5416059435954	0	0.0534586693157569	0.0219573795814042	0.075547379229282	0.000736104407903042	0.0116713447785008	0	TCGA-D6-8568
b01bdd7d-e02b-466e-b60d-fb6f1e31f919	0.326237	0.614098844191296	0	0	0.00265236861080095	0.0353653276623383	0.00467917365470817	0.0196200152777265	0	TCGA-CV-7261
b0b6b2d7-48bd-432c-bfcb-220c09d0ca6d	0.183215	0.697389780172051	0	0.0671006983625929	0.00149695543060649	0.0464366817729206	0.000145764367597936	0.00571217487118434	0	TCGA-CV-5976
b0d1a890-cfe7-40af-a35d-9a8cdf495153	0.110888	0.635821619143217	0	0.113949630628131	0.000537262766907897	0.0525016280189195	0	0.0711692753214434	0.0135545130215009	TCGA-CV-7440
b166b768-33f7-4cc1-907b-15baed14a527	0.228449	0.731091288287564	0	0	0.00292881809720252	0.0163049013596382	0.0122801267936786	0.00969306135552195	0	TCGA-F7-A50J
b3097629-4f4a-410b-8488-bde66df17f6d	0.108178	0.858043821006025	0	0.0124137534176482	0	0.0213643394972346	0	0	0	TCGA-F7-A61W
b3dfa86c-8410-46c3-a25b-715d31891149	0.508722	0.439916986049118	0	0	0.109797309184365	0.0513607721806591	0	0	0	TCGA-CV-5978
b45caa56-bea2-4cb5-a211-fbbae7dd248a	0.22947	0.538539658670322	0	0.136582533374731	0.0385279272834614	0.0829593254833637	0.00242254193477225	0.0100257705908305	0	TCGA-CV-7238
b49a5dce-cd8e-4103-8027-8dd1a11ef3c8	0.0973017	0.889418069658911	0	0	0.00065963041474346	0.00971003702712802	0	0.00357018062156496	0	TCGA-CV-7432
b51ed084-8eee-43e4-9dbd-570ec4df8880	0.222877	0.637062869084657	0.000241475825851146	0.000441819345250246	0.0174434836087551	0.108120875003048	0.0168500520393376	0.00526070613033979	0	TCGA-CV-7248
b5557828-9913-4f6d-bdbb-fdeb916e1b82	0.0746033	0.910168515408963	0	0	0	0.00885398266598167	0.00384375576702472	0.00104882888872305	0	TCGA-QK-A8ZA
b5ae4926-2c2d-4abf-81e3-c6a34182e8e7	0.108306	0.828485117881344	0	0	0	0.0165696813705523	0.0123212965450912	0.0331741343364652	0	TCGA-CV-A463
b5c8e71a-4bf8-4703-8785-b778ea1d638d	0.360112	0.372385492082069	0.000177830706858784	0	0.0412512198850791	0.0528559027672367	0.11865700818239	0.0784378509555923	0.000210817575348889	TCGA-CR-6470
b6884bd7-dcae-47dc-8a00-4c802db09f9c	0.355054	0.414195422873564	0	0.154662330285708	0.00207506614474852	0.0594385918503976	0	0.0166494744199245	0	TCGA-CV-7406
b6e7f6bf-82aa-4ec6-ba72-5071e5462973	0.599126	0.290216605799422	0	0.00797260751247983	0	0.102685259142966	0	0	0	TCGA-IQ-7631
b7027279-3765-4fa3-bf6a-aa6e6d3c165a	0.0869038	0.874556970081908	0	0	0	0.0385392112687149	0	0	0	TCGA-CR-6493
b7512132-ba2e-4b12-a01a-de06cd822af6	0.7103	0.20003678937725	0	0.0128728692072356	0.134667905849966	0.0694589706558212	0.00113949912379869	0.00619138070312572	0	TCGA-CN-4728
b795525b-b9f4-4647-b3dd-49c59575c7b1	0.274571	0.5349200078972	0	0.0511884555935794	0.0464876576514096	0.0630346381041113	0.0251124479455107	0.0498234823980836	0	TCGA-HD-A6HZ
b7cb6d1d-d055-4304-9bbd-9d71725d3ace	0.319415	0.486087961531952	0.00230316922051893	0	0.0758445881298077	0.0474079475325921	0.0573314129980327	0.086929142902348	0	TCGA-CV-5443
b854a567-a87a-4ada-9237-431276cac821	0.0865662	0.882996228845072	0	0.00141431213028532	0	0.0139134233602808	0.0096955798073392	0	0.00541423803024957	TCGA-CN-A63U
b9775e38-4fc0-4df8-982b-a964985ff6d9	0.321004	0.621218201500756	0.000406166997701689	0	0.148297196381468	0.0420120551268044	0.0150189184018007	0	0	TCGA-UF-A7JT
b9cc93e1-c67b-4623-9a74-8491cb01eee9	0.386316	0.251657173446961	0.198024858004234	0.100593259347518	0	0.0624359609936283	0	0	0.000972406477523473	TCGA-CV-6933
ba72b0a5-8eb5-46c9-b620-a35aa3f21daf	0.0825353	0.915565726655967	0	0	0	0.00189896038995656	0	0	0	TCGA-CN-4730
ba776f42-548a-499e-9edb-2593ddbe3ee3	0.43826	0.497247572021967	0	0	0.103079632230432	0.0644928767502121	0	0	0	TCGA-CV-7090
bac62626-f0cf-48c4-b922-912b217872b0	0.256489	0.690305331913811	0	0	0.146293177183855	0.0263253387093204	0.00961982674818277	0.0172608800842678	0	TCGA-CV-6938
bb0e445b-2f54-412c-aaa3-34d49f66a73b	0.109954	0.836786173482843	0	0.00264195716003216	0.000151433478295064	0.0321747807323216	0.015555543686926	0.00209011720105693	0	TCGA-QK-A8Z7
bb46941a-ca24-4b84-9a28-ebab870ad857	0.15079	0.747013291792251	0	0	0.030805866024459	0.0650777104272639	0.0181008782068874	0.0190179543964596	0	TCGA-CV-6936
bbfc5849-aa67-4cf4-8a63-613161b706ec	0.128735	0.80519369865539	0	0	0.0101381115583897	0.0580547993589004	0	0.00503978098605667	0.00297663700865402	TCGA-BB-4227
bd15a2f7-2be1-417b-8e36-6885f4d551fe	0.103964	0.778066673086591	0	0.000301962951597273	0.00167071311832997	0.0298115605087501	0.039251382998245	0.0472570713185931	0	TCGA-CQ-A4CE
bd5da481-f5ec-4f73-8ab7-8f57f5289c3c	0.178665	0.650382309589757	0	0.126499384663383	0	0.0444537146824019	0	0	0	TCGA-CV-7247
bdf61bdf-5ef1-4023-aad4-bc2fa74ce394	0.3783	0.490925079309429	0	0	0.164009074689173	0.0372410279061858	0.091221026547224	0.00231243536020822	0	TCGA-H7-8501
be7abc73-b85d-4cbe-9d8f-cbf72556e030	0.184274	0.179031141009957	0	0.616328284660309	0	0.0203669717018491	0	0	0	TCGA-WA-A7GZ
be90750e-7579-4096-b49f-7903d45e54f7	0.0659443	0.729914056470792	0	0	0.00613208205530614	0.0829542188128683	0.0367581626857699	0.0530243796109189	0.000764700251482137	TCGA-CR-7368
beddb2ba-6a74-4e70-a7f7-0705a22bdf95	0.556825	0.342875040463077	0	0	0.191746061842121	0.0138005489526505	0.0538407888137128	0.0326587621559041	0	TCGA-H7-A76A
bf307194-093f-4fb0-867c-7db696aca1e8	0.192049	0.742051325455282	0	0	0	0.0551614579971921	0	0.0107381772567114	0	TCGA-CN-6997
c023b826-2e13-493f-9ff0-845bc8672f96	0.0687317	0.872336092732701	0	0	0	0.0589321705995565	0	0	0	TCGA-D6-A6EO
c0c9522d-74c4-4f8c-b87d-03f60d7bc3cc	0.146284	0.735117546955715	0	0.0010852456286308	0.0184154956479635	0.0883764630207845	0	0.0168030821662154	0	TCGA-CQ-A4CH
c170a822-8a12-489c-894f-554472fa4196	0.326544	0.460440530482836	0	0.021362757841765	0.0753272419421459	0.0961341153247507	0.043724265226222	0.0455378034516396	0.000434681003340348	TCGA-CN-5360
c18765b1-8199-4c88-a8dc-1c8bba32e29b	0.190618	0.714512808667505	0.0154440412537665	0	0.0238909645970203	0.0654952267342562	0.0038959400331193	0.00510036221468717	0.00493367043948163	TCGA-BA-6870
c1b29509-755b-4bd2-8b72-c19568d47bb2	0.196086	0.710244947714431	0	0	0.112454886923518	0.0454375200740742	0.0480878983027958	0.000144041748382849	0	TCGA-T2-A6WX
c231f327-26ae-42b1-9813-bff1ac1896d5	0.514725	0.313540606682074	0	0	0.103592461994445	0.157666999148362	0.00126541852242844	0.00435711567636691	0.000327685661973059	TCGA-D6-6824
c31156b1-a8e2-4c11-945f-f7a25bf00250	0.0373975	0.962602535209163	0	0	0	0	0	0	0	TCGA-DQ-7588
c38556a9-570f-4406-b0f1-8b0d1cfe1829	0.191873	0.594877602928558	0	0.137792750378025	0.00195696298556969	0.041985369550056	0.00880792536781903	0.0217898355017378	0.00280947311157314	TCGA-CV-7103
c3af6904-4496-4018-9a37-fe8d550a1771	0.185034	0.806028613407822	0	0	0	0.00323353385870201	0	0.00570375043716797	0	TCGA-P3-A6T3
c3ef45d5-134c-4962-b004-f70ca8d8d5c6	0.219669	0.678455332636744	0	0	0.0462988868905086	0.0437036155099825	0.0226806212650992	0.0283707480183846	0	TCGA-F7-A50G
c466966e-ef9e-485c-aad0-ba54f0af6d44	0.179441	0.69713534328333	0	0	0.0607638391851942	0.0329357336746066	0.0076368089943451	0.0817693823586368	0	TCGA-CV-A45O
c4863374-559a-46fb-ad6a-be97e838ab34	0.128948	0.766440926226768	0	0.0730293280574032	0.095005653908804	0	0	0.0315814262355414	0	TCGA-KU-A6H7
c5959596-de4f-4466-980d-d8973ca7e3da	0.10475	0.888725949211011	0	0	0	0	0.00214523652126649	0.00437861652597852	0	TCGA-CV-7180
c5c906c3-d3ee-4826-bdbb-502a0b7e342d	0.185291	0.730672531154021	0	0	0.00186653221664191	0.0605278743591848	0	0.0235082015744022	0	TCGA-H7-8502
c6857a43-614f-4211-b269-1a06243faa37	0.220702	0.768373720628582	0	0	0.00115811005915257	0.0090541711185925	0	0.00186966205630351	0	TCGA-CV-7245
c69828dc-cbe6-4a66-9e71-6fbabaf8899a	0.311134	0.594296587782819	0	0	0.0439751796475853	0.0814892483852932	0.00230462035173411	0.0070525605977135	0	TCGA-CQ-A4CB
c6de8fd6-3056-411d-b3f1-18438b0629c1	0.348316	0.508465298625739	0	0.0761417559351817	0.0392110949557979	0.0670771465513427	0	0	0	TCGA-CV-7102
c7de3e60-2036-43dd-87ec-2db672e0087f	0.208039	0.60836252528224	0	0	0	0.0861768509977177	0.0651680541393576	0.025797493517643	0.00147287456304794	TCGA-CR-7374
c82cadfb-7d6a-4f73-b4d8-817b75734357	0.121135	0.750908977119998	0	0	0.0239869277980163	0.0766437030291472	0.00848844586967407	0.0318714889439446	0	TCGA-HD-7229
c8309e7b-6b9b-48d7-b3f8-e97f9c1abde8	0.268249	0.642057615212891	0	0.000818390759190231	0.0172378401077143	0.0636321105209202	0	0.0141052829736267	0	TCGA-CV-5970
c85b5616-63e9-46df-8255-b29834ce4d26	0.371254	0.590857615983099	0	0.000595223577245447	0.0651959228883329	0.0362487742808186	0	0.000746988591896052	0	TCGA-CQ-5329
c87ab4c0-a1dd-4a56-8aec-29bee4d4b05e	0.282879	0.563284576597407	0	0	0.0217755296742317	0.100474406319729	0.0305272990098748	0.0228348223748663	0	TCGA-CV-7100
c8f7bd7e-b434-42cf-9bb3-415decab5b05	0.221167	0.675640406456042	0	0.00097676860441107	0.0136699073228645	0.0290718403038538	0.0144431718299945	0.0500210079629985	0.00867960592615941	TCGA-CV-7242
c97fefdf-df03-49e2-acfd-3270e52ee949	0.112896	0.863927038675791	0	0	0	0.0231774454692168	0	0	0	TCGA-DQ-5629
c9c46c93-798b-4817-a1ff-cbe34efeff84	0.214773	0.602801814469302	0	0.109444459777166	0.028181663654301	0.0530857728330409	0.000557113069586704	0.0189949015462427	0	TCGA-QK-A652
caa8dba0-5b74-4376-a38a-61a0f211aaff	0.14362	0.801236537613571	0.0425731041708719	0.0125698701283459	0.00876422564164059	0	0	0	0	TCGA-T2-A6WZ
caccd156-1a21-48ad-be0d-00ff5550c78d	0.32898	0.458374775472028	0	0	0.000471309561085164	0.0860007951105255	0.03763589882047	0.0792989926697682	0	TCGA-BA-A4IH
cb977e8e-cd86-4caa-9f70-486f1c15cefe	0.0250908	0.915546015557208	0.000666597448464304	0.0586965509687489	0.0169754254600863	0	0	0	0	TCGA-CV-A45Q
cbe1fbc6-87ae-4152-8fba-29fbaa2698c6	0.402739	0.273914072472239	0.00223717326606503	0	0.100741626499412	0.112253140209355	0.135988028246636	0.0632889201229173	0	TCGA-CR-6482
cbef6ebf-2fda-4175-9720-7f81401caa0a	0.180109	0.644183280051693	0	0	0.0658430496078608	0.0573613479307668	0.0761758330155982	0.0421703697065406	0	TCGA-CQ-7068
cc01b2b5-6520-4522-9bf6-5b23983abcee	0.179888	0.119279973872207	0	0.65366268205437	0	0.0244933818644917	0	0.0226758022820268	0	TCGA-CV-7406
cc08ee8c-e62c-48e5-a17b-1ff8cd3192c1	0.0959718	0.892921410432122	0.000722736551557427	0.0103840273155509	0.0523469224938889	0	0	0	0	TCGA-HD-A6I0
cc1c90c3-5906-41cd-bb2c-e9d5cdf4e47c	0.109999	0.611993566744278	0.000572644568499737	0.261014477988619	0.0370766271732744	0.0164203498026102	0	0	0	TCGA-CV-A6JU
cd4db6f3-935b-4321-aa38-44e47c8424c0	0.2048	0.664252824404342	0	0	0.00203952786879769	0.0604326687763682	0.0139208753871927	0.0364094456827454	0.000851111391405567	TCGA-CR-7369
cdbb68a0-b739-4b96-9f10-879e2c7ef9db	0.521051	0.283116903395269	0	0.000507013118883209	0.0631926450749603	0.10383291182371	0.0436271287619663	0.0419229132654972	0.000910507526609814	TCGA-CR-7393
ce0dc4cb-0dea-42ad-a6df-9f80d19cc426	0.0410469	0.904682530050488	0	0	0.0127536710387672	0	0.015723518015601	0.0355544632666375	0.00299263149807499	TCGA-P3-A5QF
ce16c4fa-9c6e-4bd9-9dc9-6fec2bf82e2d	0.0990256	0.836872761367337	0	0.00124746072105349	0	0.0327487983990322	0	0.0249759327801876	0	TCGA-C9-A47Z
ce45adac-fa61-4ba2-a95e-51157cf4615b	0.387466	0.556585833067386	0	0	0.0423080596619366	0.0327826307198858	0.0156327420821072	0.00753231264047235	0	TCGA-T3-A92M
ce5df95d-4091-4818-a7c3-35a6eaeac299	0.345071	0.581111154625741	0	0.028467508917898	0.00787069307803264	0.0453507287702601	0	0	0	TCGA-CR-7401
cf8e675f-4633-4085-a1ab-7f45d31aa6e8	0.209521	0.695682184380071	0	0.0257598304068727	0.0992662969546838	0.0503624842759517	0.00363390159943726	0.0145556246038026	0	TCGA-CQ-5327
d06a65c0-1b50-4706-8be7-297ca20d1f5e	0.100622	0.81984874952213	0	0	0.00304057187812264	0.0351282398336295	0.00444084377645658	0.0392265901503909	0.000733659686762458	TCGA-CV-A45X
d0a56b81-b1d6-4872-9355-7b8643d4d6da	0.0753429	0.842837509487696	0	0	0.0421458072887783	0.00940917196689332	0.0183152791472153	0.0522191472688968	0.00187594627965212	TCGA-CV-6955
d0fc5064-f46b-47e1-9d1f-020961af9f86	0.320189	0.535148009950267	0	0	0.0956387724201491	0.0960644569151106	0.0297980678218072	0.0186180429036212	0	TCGA-CN-5369
d313882c-f3f3-4c42-9630-0ca7fdd6b1d8	0.424757	0.35209144038219	0	0.112533055076374	0.0511449309952852	0.0704774140385902	0.000244351263677949	0.0247480390913915	0.0143517751020599	TCGA-CV-6936
d3c2a302-6b87-48bf-aad1-3dcb0c352828	0.157787	0.677427967859279	0	0	0.017190882975547	0.0742828956145508	0.0312416506255714	0.0208809534473481	0.000410708669591169	TCGA-F7-7848
d406540c-cfdf-4e3f-bec8-19254048720f	0.365107	0.621585203782453	0	0	0.0645934369409052	0.0125538347522642	0.000237686323915467	0.000516644780928606	0	TCGA-RS-A6TO
d41e8892-8b3e-4734-b2b9-5b979c04b04b	0.133459	0.844646658867318	0.0142920889580255	0.00700685203536878	0.0888400730666193	0.000595063161502552	0	0	0	TCGA-D6-A6EK
d52742b9-604d-4841-aa1c-7c95833fadd3	0.048417	0.743462943588539	0.00131921741272134	0	0.000853494824100395	0.086601445827411	0.0377145762606238	0.0820146682546511	0.000470147329768428	TCGA-CR-6480
d6133460-aa54-4f7d-a70c-6ca212bf36de	0.349707	0.432905213511775	0	0.143159714880352	0.0767506505645854	0.0351170673559775	0.0293467900090301	0.00810668871147058	0	TCGA-BA-A6DB
d617a04b-bde2-4219-b543-b772e4b49a35	0.627066	0.228801856663521	0	0.0938584351036603	0.0518532185041897	0.0476103487846	0	0.000849773323157348	0	TCGA-CQ-6224
d6600f51-bdac-4b29-8922-670cd84a7d85	0.365234	0.4226119512964	0.000429070822036729	0.0996821196051055	0.149294597181867	0.0603326113657618	0.0407869929472536	0.00868103397261877	0	TCGA-CQ-5325
d6f2d2a3-5e76-4af5-b636-1752903e5370	0.415334	0.40357438494444	0	0.14273833151189	0.27702109840218	0.038353263812316	0	0	0	TCGA-CQ-5333
d73a621b-c1a6-48da-af9d-1eee634f8937	0.290611	0.634450521574507	0	0	0.0319227136219255	0.0669177231190778	0	0.00802118390939992	0	TCGA-CN-4723
d743617a-f053-4abf-aa41-3eca383262be	0.218571	0.725686656437814	0	0.0244290563318463	0	0.031313397578033	0	0	0	TCGA-CV-5435
d763a3b4-ac09-4eb4-9089-b4fa20010491	0.380791	0.457319151948889	0	0	0.105704245062422	0.10673460128547	0	0.0171278667019097	0	TCGA-D6-6826
d7a5faa4-5905-44a7-978e-f94693b7e693	0.300355	0.557298850059979	0	0	0.149633163052745	0.0829488267061835	0.039790897620212	0.0116013616473064	0	TCGA-CR-6478
d8269b7c-4f2f-4110-bc4f-87bbabeadc9a	0.128712	0.783239787728647	0	0	0.0242544635608938	0.0445232312819354	0.0135006578148589	0.0233283929351748	0	TCGA-CV-7425
d856624c-78b6-410d-9143-bcf7a1c98714	0.0362086	0.899376752926723	0	0	0	0.0177815307217266	0.00581965351326511	0.0230571032189817	0	TCGA-CX-7086
d935dc79-7dfe-4d7f-bd99-46edda9870e9	0.13928	0.771678881364964	0	0	0.0474633067209363	0.0127930188011574	0.0392982348040843	0.0357803991808145	0	TCGA-CV-7425
da12a8b9-2009-415f-842b-2d2c5ce2a976	0.0704715	0.868589940301921	0	0.00850224681301724	0	0.00642786004507701	0.0111620218320436	0.0348464641080144	0	TCGA-BB-4224
db5f06cf-714c-4da8-8058-09a5b4dcaf33	0.293083	0.395037196132839	0	0	0.0887308137379406	0.0883472404127005	0.14099676536483	0.0542664601884433	0	TCGA-CV-7410
db84aaa8-8c60-44c5-b67d-65d602f9bbe9	0.116598	0.863398464764188	0	0	0.00219452233497459	0.0200030951855444	0	0	0	TCGA-CV-7437
dbb3980a-8051-4a7c-8032-790bf27bdbb5	0.343401	0.639437509998181	0	0	0.0574666378528648	0.01316418406797	0	0.00399695492977064	0	TCGA-CN-4726
dbf98359-06fe-4169-bc27-9e5a594c0f35	0.063515	0.918161587620236	0	0.00911835575531618	0	0.00920504451733954	0	0	0	TCGA-F7-A622
dc43d935-193a-4b15-a5e9-42e806b74b57	0.577025	0.300104824669363	0	0	0.0267019556859894	0.109553702688856	0	0.0110494908193083	0.00195805412329932	TCGA-CV-6938
dc9f78a3-ecf2-4403-a22e-4b90cc29727b	0.270787	0.513512430932046	0.149582813365407	0.0611746518767828	0.0575449485906936	0	0.00494335454114108	0	0	TCGA-TN-A7HI
dd45e973-d8c6-4a71-bd0a-a3aa396408b3	0.164288	0.486176775428159	0	0.00957325042627603	0.0187039652931737	0.0543298379914769	0.185180864379403	0.0945467944406422	0	TCGA-CR-6467
dd75268d-0654-46e2-862f-6415192dcac8	0.192159	0.733935293696019	0	0.00460856372323761	0.0265743052268468	0.0357740996242127	0.00171359750006398	0.0256259511035399	0	TCGA-CQ-A4C6
dd98690d-6958-499e-b869-ad662fb4e0a3	0.421534	0.507845999683131	0	0.0261210531792064	0.109350796245331	0.041590442965853	0.000900264105189168	0.000537588613920434	0	TCGA-DQ-5630
ddc2a5a9-79c4-4e60-9315-314b5ebc0b8e	0.123144	0.780604579299559	0	0	0.00326755305855259	0.0479308123705424	0.013450764349503	0.0345772845121478	0.000292181143138447	TCGA-CN-4741
df271da0-d02e-458c-b120-d0019f5456c8	0.453748	0.189314752247781	0	0.282136683804675	0.0966657845664137	0.0748007579693906	0	0	0	TCGA-HD-A6I0
dfd7f0c2-553d-48d3-8a6c-7ace95a0b40e	0.420074	0.50374548180616	0	0.0117552978109068	0.00263111895313399	0.0608747698288432	0.000407859930058978	0.00314230009936431	0	TCGA-CQ-A4C7
e0825761-9c42-4124-ad42-1d4f3ceb1c8a	0.205299	0.667417257263275	0	0	0	0.0581926941799264	0.0403490144524726	0.0287416415904254	0	TCGA-CR-6473
e11ace5e-548c-4ba1-aec1-6c6e16ca6acc	0.657243	0.227177680104326	0	0.0523562043560396	0.0172817514778809	0.061123227885319	0.000497472619886664	0.000229849137309022	0	TCGA-UF-A7JD
e16441ee-c8f4-45f1-89be-74a354a23576	0.128959	0.782384806305139	0	0	0.0213608121816689	0.0277470714441666	0.0370464764698887	0.0209265226595487	0	TCGA-HL-7533
e1e28318-f513-4e4f-9f93-db263c18da7b	0.453271	0.450709662478242	0	0	0.0100693759035381	0.0777247060482387	0.00411823051508341	0.0126587656693496	0	TCGA-BA-4078
e1f664a8-6086-4249-bc56-32bb152cda6c	0.0447381	0.90380576288909	0	0.0252269463460405	0.00554636367962366	0.00819942665320793	0.017801711504325	0.000228081488190434	0	TCGA-MT-A67A
e21a363b-8c5c-4d38-8422-a0ca06a0ad53	0.201349	0.782779262126132	0	0	0	0.0158718976208405	0	0	0	TCGA-CQ-A4CI
e25274b7-d7fe-48ab-aaa9-44a95e772f67	0.129165	0.817644818990585	0	0	0.000295883053053991	0.0316114839646938	0	0.0171539176829972	0.00442507382499545	TCGA-BA-4076
e32054f1-8482-46d1-9d08-5018d09bfd80	0.270441	0.70911613932536	0	0	0.00258082593423376	0.0111608920413239	7.92504079596985e-07	0.0092813222751962	0	TCGA-CQ-5332
e3b1ecb5-2f8a-4bea-a924-a57c046548c0	0.151465	0.788963095082474	0	0	0.00131164203930671	0.0128035828830856	0	0.0401215131464388	0.00525457476732617	TCGA-BA-6869
e416797c-5556-470c-a505-d0f5b5477b64	0.156676	0.789855988468139	0	0	0.0412311311572782	0.0337515690992608	0.00052026769387046	0.0191960822325382	0	TCGA-CV-A6K2
e462119f-487e-4cf5-8bff-cf196407bb1b	0.0646242	0.916233934731993	0	0.00700690729142487	0	0.0112613611244334	0	0	0	TCGA-CV-A465
e4e84678-7795-42b0-9bd9-36fd7d2dd9c7	0.205755	0.778982527282306	0	0	0.0182197826369995	0.0152628968771591	0	0	0	TCGA-P3-A6T5
e4f6a8ca-5dfd-43a2-a83f-b763502b52fe	0.300213	0.584255666433954	0	0.000455281282108325	0.00219038861469524	0.106455095192238	0	0.00306452829123859	0	TCGA-DQ-5631
e57fbcb1-64ce-4b77-a3fc-53869065e2c8	0.307518	0.590020200538415	0	0	0.00240066896162282	0.0774765927091848	0.00288818847708127	0.0220974439994895	0	TCGA-F7-8298
e5b21b7c-8182-44a8-8405-c2180e1ce23b	0.235146	0.615603905644387	0	0	0.0322957657246973	0.0929369504228227	0.0118586468495745	0.0323612801979086	0.000373714941816296	TCGA-CR-7371
e5bdee45-4f1a-47f8-908d-a08800acf41b	0.333047	0.506005730228107	0	0	0.0847755979328482	0.0199385594297911	0.0626230519471752	0.0774141649579625	0	TCGA-CR-7399
e98bffb9-fc9e-43ec-9b06-194066be54d4	0.639427	0.26750344513759	0	0.034470076578937	0.0482722319154086	0.0585999328033626	0	0	0	TCGA-BA-A6DG
e9cec958-908e-4011-8c36-4156b594c72b	0.173324	0.740368038064788	0	0	0.00374780143876994	0.0254518457350087	0	0.0402407081269116	0	TCGA-CV-7422
ea4630ae-18af-40ca-83a5-e119107e5752	0.148747	0.798510706300121	0	0	0.00815600388117344	0.0465281873984597	0	0.00609027237263004	0	TCGA-QK-A64Z
ea564109-e49e-4ac4-8873-b65156ed4105	0.630006	0.266098534284256	0	0.059735775268344	0.123359980064995	0.0432754196775758	0	0	0	TCGA-CN-4740
eaf18cea-394b-4cf4-be01-3a9e2498372e	0.302118	0.687636645845492	0	0.00384560513282523	0.0663253824926267	0.0063993904295994	0	0	0	TCGA-BA-4075
eb9d3f9e-ccd2-4584-820f-7b41fc3e1221	0.221713	0.151026427215904	0	0.601122560084192	0.00176843352005058	0.0210951902385225	0.00335738269075297	0.00168557202516505	0	TCGA-KU-A6H8
eba5cec4-fd1b-4480-be6e-dc4790d42b1f	0.539151	0.418894833260052	0	0	0.105089219254103	0.0377773493446275	0	0.00417716453924467	0	TCGA-UF-A7JV
ec1f7569-1bde-4c57-9ed7-63f94fcf2da9	0.738196	0.177940719988533	0	0	0.0632313073094853	0.0830866351676445	0.00077696037277841	0	0	TCGA-QK-AA3K
ec6aac3d-846a-45f3-9bef-6146af402729	0.41604	0.486420605614217	0	0	0.100003064647622	0.0587520549595927	0.00394549825280761	0.0104560907468304	0	TCGA-CN-5359
ec7dd846-c829-4119-bcf6-5196e427475c	0.148661	0.746433389837673	0	0.00329157107702947	0	0.0374890836769594	0.00266574642895395	0.0481437691104436	0.0133155218793074	TCGA-CV-7101
ed000aca-8ec2-4a5f-86ad-864ba11ee4ac	0.577119	0.280769350406531	0	0	0.065608710966217	0.129073331992961	0.00282572092015252	0.00943119290408587	0.000781814970176963	TCGA-BB-8596
ed0aa1df-3600-4bb0-8dae-fb0bebf09812	0.559464	0.00166928912127862	0	0.369532908350221	0.0589998248457142	0.0693340234703068	0	0	0	TCGA-CV-7097
ed6b4df3-55ec-4bb1-bffb-255256bfac2f	0.165917	0.732960074842633	0	0	0.0501240503786429	0.0519580663784548	0.000627710808448414	0.047671007826112	0	TCGA-CV-7407
ee8ea64d-a66e-449b-aa46-0e5c80d496e7	0.144383	0.784864754133649	0	0	0.00365352656686377	0.0341764254784904	0.00154738289865518	0.035028488675725	0	TCGA-CN-A498
eebc4881-601a-4cc2-9f32-2c17ed8c6514	0.0447386	0.901653507636772	0	0.00600214003152725	0	0.000800281518233592	0.00481808932191031	0.0419874108795755	0	TCGA-CV-5442
eee66774-435e-470f-9542-42457d2dbdf9	0.143716	0.79795567240071	0	0	0	0.0274552785564716	0.00499388063675521	0.0256914841106715	0.000187845641334529	TCGA-IQ-7632
f04003cc-7c05-42bf-919d-0136b3cd68c8	0.153685	0.67128103603195	0	0.119024918010702	0	0.0112610318086228	0	0.0395602183288484	0.00518760629870951	TCGA-CV-6961
f0873e47-14b2-4494-8256-8cebce08c09a	0.531113	0.336539507023965	0	0.0644916178315687	0.0670836165869309	0.0653018483969768	0	0.00159845715835965	0	TCGA-CN-6022
f1385873-d6f2-478b-ae62-0819d28db6ac	0.427717	0.475556333569093	0	0.0117710483653398	0.0351919955401448	0.0777286079052635	0.000941859185762748	0.000234954831912753	0	TCGA-CN-5363
f159b3dc-65ec-40bb-9295-22d1f5353dd4	0.154902	0.765455173381474	0	0.00414421702079015	0.0172211672836551	0.0481138068219141	0	0.0258438675138958	0	TCGA-CV-6952
f18a2319-a107-496e-89eb-c24a09d96bb9	0.0984131	0.900567061300743	0	0	0	0.00101985304349937	0	0	0	TCGA-UF-A71E
f1a1aa79-1319-4d17-bd9e-21bafdad1f8f	0.348976	0.475190422269741	0	0.11131230890867	0.020512215523589	0.0499523928605341	0.00136185582380144	0.013207227578262	0	TCGA-CV-6961
f1e8efd9-4dff-4eae-a2da-a27165881222	0.16189	0.73347542424269	0	0.0570628261139704	0.0180566398442967	0.0451162947541347	0.000769160333505351	0.00168675750438728	0	TCGA-CQ-6229
f241485e-70ee-4ca0-b62d-9cd5ab283bd8	0.295338	0.66686912403253	0	0.00535035775278959	0.0878032472830755	0.0324421210262313	0	0	0	TCGA-CV-5966
f26deb3a-a615-4678-865d-0e1b6c3ca046	0.272691	0.614179325932055	0	0	0.00196888105850273	0.0799511724207531	0.0109579179102069	0.0171973651759607	0	TCGA-CR-7370
f2ce9691-6282-42a5-97bd-4631954f5e0a	0.211258	0.527852923048268	0	0.169319765217859	0.0155339083265315	0.0739770166081602	0.000103435360611548	0.00450845221119335	0	TCGA-HD-8635
f2d0febb-72f9-4a3e-a26c-1250c509ffc6	0.249392	0.681872128829598	0	0	0.0265060340429232	0.0679835799765503	0.000752632170268201	0	0	TCGA-CR-7380
f443ac49-4bd2-438f-868b-e6f8ab2b2ace	0.0850533	0.669986996565637	0	0.177878360613526	0.00777554976268992	0.00508391081649448	0.0223647151001456	0.0340188684808318	0.00561389647625168	TCGA-CV-7423
f462b81a-b315-4147-8b7b-83790cb25699	0.476709	0.392296134667183	0	0	0.128392668234609	0.0950208986324488	0.0293821695462357	0.00456429365258855	0	TCGA-CV-6943
f480bebb-6a2c-4c8b-842b-9c3ac7c4ae38	0.125122	0.853441184268738	0.0148846793689604	0.00495165444331804	0.0183191426651621	0	0	0.000915549856558413	0.000684523328388915	TCGA-BA-A6DA
f5111793-c445-46a0-a8a5-e5d8a0e3cc1b	0.0300642	0.822050398329538	0.0416556171169806	0.106229735359224	0.0300642491942574	0	0	0	0	TCGA-D6-A6ES
f5492fd2-0f6e-495a-bad5-45007fafc0e1	0.462514	0.44082824222403	0	0	0.0187304287314944	0.0591553805001635	0.0149936025702864	0.0116211252457719	0	TCGA-CR-7367
f57a13c7-5a49-4eaf-b4e7-2a12dee694ee	0.201818	0.712210352679569	0	0	0.0135139040908509	0.0598744408148725	0.0142076483116546	0.0118900513519102	0	TCGA-CN-6011
f708d514-5999-4b33-93e0-97363015b338	0.122405	0.812353507364656	0	0.014994978938684	0	0.0357320111214596	0.00107474633833291	0.0131237246003409	0	TCGA-CV-A45P
f72ab9e9-2438-46ef-b787-b5180ed0df30	0.0721136	0.752213539991676	0	0.0890007651363236	0	0.00985660786421948	0.00147137940149379	0.0745041162495997	0.000840031050742337	TCGA-CV-7416
f7351529-073e-4c22-9f3e-63d32f775708	0.0767784	0.872503697068069	0	0.00162228326260004	0	0.0221086800084805	0.00540707100995438	0.0213331301363179	0.000246771909333311	TCGA-CV-A6JY
f751f2ab-b9a1-4370-832a-b9217a747ad5	0.103588	0.873346816814231	0	0	0	0.023065441077344	0	0	0	TCGA-D6-6823
f7816748-8e83-43ed-a50c-dc5adc2c460b	0.584843	0.299965288377364	0.0115671909272043	0.0599686603967887	0.00874821934704238	0.0436556896000927	0	0	0	TCGA-D6-A6EP
f7ba20a9-b313-4a99-98c0-139ad18e3a5a	0.163346	0.780164594120705	0	0.0536477362465069	0.00154842926764396	0.00284144303489375	0	0	0	TCGA-CV-6940
f8de6653-11fa-4062-8738-a4a060952d9c	0.242737	0.723291035951469	0	0	0.0334217065378553	0.0331323659786045	0.000632072633213815	0.00020751546910478	0	TCGA-CV-6954
fa6f781b-d8ad-458e-9e11-4a4078cc634c	0.880069	0.0256984806264308	0	0	0.0542540288023747	0.0942321410650857	0	0	0	TCGA-CQ-6221
fa9e9d37-f9ee-4d54-933a-24a7b338e8a3	0.130317	0.594296810747309	0.000614293925502877	0.0265744399885344	0.0105455375957784	0.0406651984126424	0.143146350509919	0.0611290824040827	0.00168059641941764	TCGA-CN-5374
fb4ad592-0518-4359-b249-dc5e433d37fd	0.257905	0.664095134595733	0	0.0649660662644579	0.00184056042283326	0.0130338585291051	0	0	0	TCGA-UF-A71A
fb4b0c6a-e687-47e1-852a-c26ad3893e8b	0.115713	0.771799040679083	0	0	0.00369965797778771	0.0563117000741157	0.0281749291602484	0.0280012930490057	0	TCGA-CQ-5323
fbaa20f9-2716-4031-a51f-747789a4bf10	0.31286	0.563830631510778	0	0.0769898166896907	0.0364909514515128	0.0435642099811063	0.000309701450869718	0	0	TCGA-CV-7263
fde05aa1-5f97-41b1-9225-b2b58ba435d7	0.163126	0.836873994646342	0	0	0	0	0	0	0	TCGA-CV-6945
fdf3bae2-bf58-44fb-aae5-c79ae28fc159	0.154614	0.672985969438239	0	0	0.0445267680398209	0.0668096611176607	0.0613941082508745	0.0290301729179723	0	TCGA-CR-7404
fe025507-164e-4531-8e15-223aa10e6600	0.0956371	0.535682960456117	0	0	0	0.0466155473988435	0.168324410993118	0.136731194556494	0	TCGA-P3-A5QE
feb4f446-ee40-43f6-a2cd-b0380694c4e5	0.141241	0.796013329344487	0	0.0007988612154497	0	0.0572745842233551	0	0.00467242939763497	0	TCGA-CV-7423
fee2d932-fa5e-4f53-87fd-2d005934de54	0.21591	0.77482846907193	0	0.0092613940501498	0	0	0	0	0	TCGA-UF-A71A
ff36ba95-c04d-4200-a223-73e8207a6534	0.17116	0.759784153792384	0	0.0214956861080899	0.0283012449564594	0.0408237364235627	0	0.00597458826348427	0	TCGA-CN-5364
ffba768a-7c68-4362-bf65-867d44a1fe34	0.529724	0.449339673818195	0	0	0.0116529148793413	0.0192119349429412	0.00163937027650561	0	0	TCGA-CN-A63V
fff1111a-5688-4261-a0cb-e25e53f19cda	0.273775	0.639673461489768	0	0.0343018017833817	0.0512765390488387	0.0521608009570187	0	3.21597555658395e-05	0	TCGA-CV-A45R
fff4c488-e280-4ac4-a180-457dacd1d3b2	0.450176	0.450583712761154	0	0.036765639924979	0.0580157333361502	0.0527421155599618	0.0094040969602575	0	0	TCGA-CV-7178
