# Supplementary material for: Single-Cell Deconvolution of Head and Neck Squamous Cell Carcinoma
Source: Cancers (Basel). 2021 Mar 11;13(6):1230. doi: 10.3390/cancers13061230 (PMC7999850; doi:10.3390/cancers13061230)
Supplement: Supplementary file 1 [file cancers-13-01230-s001.zip › for_cancers/fileS4.txt]

Row.names	Fibroblast	malignant_cancer_cell	B.cell	myocyte	Macrophage	Endothelial	Dendritic	Mast	CD4_conv	CD8	T_regs	CD8_exhaust	caseid
003a33f3-3658-4e60-967c-dc97b83c105c	0.321852165794669	0.592603604972231	0	0.0333941295853996	0.00373542031986299	0.0479193306085872	0	0	0	0	0	0.000495348719250007	TCGA-CV-6950
0097e580-5a77-4cc2-b43e-99df1eb9fad0	0.0626945801372447	0.791242098256538	0	0.0478111991801619	0.0121435126647025	0.00638286405354192	0.0197655385598564	0.016062550324561	0.0438976568233935	0	0	0	TCGA-CV-7183
0133b9e4-884c-45f8-8bd0-e796d7058012	0.390205389002325	0.367223517740548	0	0.0930913826204296	0.0864637405900839	0.0630159700466137	0	0	0	0	0	0	TCGA-CQ-5330
031eaab8-67fc-484c-ac4c-2678758ced23	0.679784406718915	0.169082143228653	0	0.00219706556484839	0.030046312456725	0.118890072030859	0	0	0	0	0	0	TCGA-CV-7434
03f33c10-915f-4523-8871-1482aaff3549	0.225871609616561	0.686611830684611	0	0	0.0198599215361761	0.00790588254043794	0.0276098684979237	0	0	0.0307056455876112	0	0.00143524153667889	TCGA-BA-A6DJ
04303348-e957-474f-9667-0f36ee8cbbf6	0.0706609909001177	0.875164918140932	0	0	0	0.0334635288591984	0.0207105620997515	0	0	0	0	0	TCGA-CN-6988
04527ea0-e6b1-4bbc-8b30-983bb193779a	0.14378524653616	0.755115144004861	0	0.00243716408776364	0	0.0363264343309273	0.0260877383310136	0.00245523300175294	0.033793039707521	0	0	0	TCGA-CV-7261
0494838d-60cc-4bb8-8edd-f53f11238e51	0.218465353953768	0.439640647568995	0	0.16560300061006	0.0674219678659193	0.0333305715996132	0.0242854845899899	0	0	0.0495954621299675	0	0.00165751168168676	TCGA-DQ-5625
069ded62-6c9d-462c-8ae7-dde7437e5d7d	0.229987441568369	0.531155629808096	0	0	0.083744924375928	0.0691963790884415	0.034915942283312	0	0.000493287530705306	0.0488844214792716	0	0.00162197386587646	TCGA-CR-7395
06a08433-a734-4fb6-b300-e4bb50209bca	0.324887730390196	0.442978048532578	0	0.0347248837857988	0	0.0580198022305152	0.0364056395621608	0	0.102983895498751	0	0	0	TCGA-D6-6827
06f89bc6-2e97-4bfa-989c-4934e7f28f05	0.101271666622133	0.608306716087417	0	0.264515686977777	1.81702393776922e-05	0.0258877600732959	0	0	0	0	0	0	TCGA-CV-5440
07458e60-4784-4ba5-963c-a9acb12444e0	0.359582731741898	0.605103382677352	0	0	0.00050856483501777	0.034805320745732	0	0	0	0	0	0	TCGA-BA-6868
085f785f-2814-4a18-98df-972590b6f709	0.0817632435372069	0.819698882691501	0	0	0.00574174724720644	0.0346029057616019	0.0468693055619741	0	0.00104962696545448	0.0102742882350548	0	0	TCGA-CV-7250
08c7a80d-8171-445e-ba07-d3fd28207d72	0.371277838293466	0.402213931079645	0	0.000919628756226839	0.0856859812320713	0.117145926063821	0.00126438124228205	0	0	0.00762099403535999	0.00638915752711537	0.00748216177001155	TCGA-CR-7392
08e984c0-12a9-4e4a-956c-c92900222a2a	0.317844580518231	0.504045833811483	0	0	0.0143696969507585	0.0829101065573436	0.0317631272501389	0.000801866479017423	0	0.0482647884330279	0	0	TCGA-CV-6955
09414789-ca82-4bf6-bd19-e3b5f3d03147	0.197411313501853	0.587890952420826	0	0	0.0400350713923977	0.0277236540977242	0.0938909698048189	0	0.00857711268093208	0.0418781086148503	0.00172500008927608	0.00086781739732115	TCGA-QK-A6VC
096fd4f5-1110-43a1-a3c6-0d9477af2c6d	0.0884305229308542	0.602525402855886	0	0.227774901096532	0	0.0197327583769365	0.00577230179085391	0	0.0557641129489376	0	0	0	TCGA-CV-6441
098f61ae-a7f9-42d4-9e02-7a035c498d32	0.310842122025331	0.656775099211603	0	0.00313917569840926	0.0167051243128428	0.0125384787518139	0	0	0	0	0	0	TCGA-CV-6937
0a595371-0a31-47af-8ab5-9e06657f8e5e	0.0560413126501548	0.849477691925302	0	0.0761170096906947	0	0.00232376929470115	0.000505537094559235	0	0.0118196146898393	0.00371506465474853	0	0	TCGA-F7-A61V
0aae20cd-2601-4c12-a00f-d5f8bad66be5	0.24723588110401	0.600856636423	0	0.000822965977176093	0.0982939266165819	0.0187279650983214	0.0133562341679536	0	0	0.0207063906129569	0	0	TCGA-CQ-6219
0aeb1520-4cbd-4813-8617-42cd30e0380b	0.0340901587565091	0.851804201994888	0.0246682465638622	0.0207644696031577	0.0127859090730966	0.0441670623515692	0	0.000972517691731027	0.00689909705719618	0.00384833690799002	0	0	TCGA-MZ-A6I9
0b856563-ca19-4b37-8a62-075e3e87e737	0.221232176411378	0.735014043165276	0.00885869409682761	0.0225887618725867	0.0120426312827427	0.000263693171189529	0	0	0	0	0	0	TCGA-BA-7269
0bd21617-3015-48ca-9446-93f72be95017	0.340485640480048	0.52702310946333	0	0.0278140107407677	0.001950922599997	0.09188424152936	0.0082946911470413	0	0	0.0012910506099894	0.0012563334294672	0	TCGA-CN-5355
0bd6bed4-4187-44c5-affc-2b3f5d5c7e67	0.0604623139055605	0.878341646279647	0	0	0	0.0173044259892409	0.0251822327094775	0	0.0171564073738312	0.00155297374224307	0	0	TCGA-CV-7430
0be3caed-1b5b-4d6f-b0ad-a4cacd485e2d	0.776546217249132	0.176806686205404	0	0	0.00490562705038036	0.0417414694950842	0	0	0	0	0	0	TCGA-HD-7831
0bf43782-fc2b-4a3a-ac9b-05e326020581	0.25434173768293	0.553371941248578	0	0.104718676113072	0.0673295121074408	0.0190126675449793	0.000980178083971981	0	0	0	0.000245287219027858	0	TCGA-CV-7097
0d7fd7fd-dc4c-41f8-a007-5a3a48302a9c	0.319533364469228	0.220675244511123	0	0.388959330113445	0	0.0651697418206163	0.00536723287239591	0	0	0.000295086213191661	0	0	TCGA-CV-7238
0e1e5d5a-3a07-450c-afc8-e7e27a1ff168	0.329751803928904	0	0	0.607219213685491	0	0.0626090848205771	0	0.000419897565027156	0	0	0	0	TCGA-CV-7091
0e4e0745-9574-4c33-aa7a-61421d007dab	0.169969526810611	0.570550327171433	0	0	0.0919102401449239	0.0701425080221568	0.0467444018628258	0	0	0.00878923327455228	0	0.0418937627134973	TCGA-D6-6825
0e4fe560-21c7-40d2-9823-04097b42e78b	0.13655225377639	0.836672383104652	0	0	0	0.0180674819529461	0.0015750084762534	0	0	0.00713287268975871	0	0	TCGA-BA-A6DE
0eb11f4f-e9ae-464b-a8aa-61ece9300a23	0.328188526805537	0.498169712405752	0	0.092141765696404	0.0152431447413421	0.0649039738889173	0	0	0	0.000869616665247648	0.000483259796799998	0	TCGA-CN-4737
0ef54a23-f0e4-4f7b-83a1-d2923c638922	0.118633314756951	0.692326495080765	0	0	0.00832407510091587	0.0656296213976524	0.0391518626760515	0	0.0112267121408316	0.0647079188468328	0	0	TCGA-CN-4739
0f9baaaf-6a08-45aa-a260-c17230f1e453	0.345367090431003	0.43457777851233	0	0.0311297788291774	0.095987549019726	0.0911348554493407	0	0.000626706975971252	0	0	0.00117624078245164	0	TCGA-CR-6488
10e8e323-cf3b-434c-859a-204b536c5458	0.151942459910357	0.51631924191053	0.00195783847633493	0.0646111758641836	0.0461196473694834	0.0385333766955481	0.0625644442725271	0	0	0.0587482417376335	0.00114269816520576	0.0580608755981969	TCGA-CN-A6V6
11035726-5020-4883-b524-767cd6cde005	0.151274287188765	0.709427613712344	0	0.00635952617364096	0.0138589069791983	0.0508658144555078	0.0233926188996288	0.000714500081368444	0	0.0414413578230007	0.00017612197809468	0.00248925270845137	TCGA-CV-7418
1111cefb-edb0-4b87-ab49-3c22c4f896aa	0.226233110462438	0.761751573798248	0	0	0.00591215976746118	0.00610315597185277	0	0	0	0	0	0	TCGA-P3-A5Q6
11274e57-44c8-4933-8ecf-37cc1be5b129	0.193947974967685	0.555495534426814	0	0.0450624944295214	0.10005497391446	0.0475660826564364	0	0	0	0.0494327909698409	0.00164711277518888	0.00679303586005283	TCGA-CV-A45T
11432de6-8437-4cdb-b8fe-c247221122e3	0.0631929821978792	0.86922753840487	0.00316937211050123	0.0348774457121563	0.0286761576085148	0	0	0	0.000856503966078184	0	0	0	TCGA-CV-A6K1
11547448-a38b-40ec-861a-6c54a60e740c	0.131497891313322	0.802081407803787	0	0	0.0105432511272751	0.0550273786323873	0	0	0	0	0.000169120170135752	0.000680950953093412	TCGA-CQ-A4C9
1291a345-5d82-4f7b-b96f-aacd5fe946b6	0.192092984095679	0.784978127228876	0	0	0.00181004757191803	0.00522539374423153	0	0	0.00203859196458027	0.0138548553947149	0	0	TCGA-CV-5441
13ea889a-a024-44ca-9dea-5f4f6e9588b6	0.506006323176233	0.272001635377339	0	0.0781895634564377	0.081030781624928	0.0627716963650624	0	0	0	0	0	0	TCGA-CV-5444
1428c13b-e812-467b-af45-860e6a83432d	0.282059725848302	0.460524754985248	0	0	0.0204128603119035	0.0198022655897588	0.140980025832934	5.2771035487808e-05	0.0270110465226947	0.0360587651109709	0.000641526871314364	0.0124562578913848	TCGA-BB-4225
143c0b64-41e7-4fc4-92a6-3d0ee503a097	0.18764983692795	0.451182870602162	0	0.146252978524946	0.0561803516423654	0.0765145057252585	0.0444343261815846	0	0	0.0264637238779227	0	0.0113214065178111	TCGA-HD-8314
154e7e05-be33-45cb-bc49-f242644e2070	0.851068339017715	0.0512982837088084	0	0	0.0543412689773521	0.0432921082961247	0	0	0	0	0	0	TCGA-IQ-A61O
171f45e7-83e7-4286-970a-0dafa6f46d8a	0.106277330828704	0.749006951447843	0	0	0.102506116369104	0.0403938605733204	0.000708133259436074	0	0	0	0.00110760752159277	0	TCGA-BA-5152
172e44c9-668b-4c07-b318-5a56fdbb6417	0.272697857849028	0.528411680675347	0	0	0.0785207588570356	0.0944812150173322	0	0	0	0	0.000964173138225638	0.0249243144630319	TCGA-CQ-5334
17f69467-be9f-482b-a078-8f2cd3c4019d	0.269616439117295	0.673999819359726	0	0	0.00228557495862628	0.0288317035333063	0.0188495185321961	0	0.00454136801306699	0.00187557648578272	0	0	TCGA-CV-7411
18c458aa-7f03-435d-9408-81d1c3e65c29	0.170127196178522	0.746597004964945	0	0	0.053071838846468	0.0274562377434379	0	0	0	0	0.00120868598599863	0.00153903628062812	TCGA-BA-A6DD
197d966c-8951-4a7b-a2ef-1fb7aec545a1	0.394579007192618	0.247245929959735	0	0.000210743318938551	0.157648104024424	0.0880615851494106	0.0206474610041863	0	0	0.0678340554245086	0.00570216869048419	0.0180709452356952	TCGA-CN-4733
1992a92f-009b-4ea8-ac84-4d0ac2169761	0.350991834059565	0.614039680559932	0	0	0.00349518534105787	0.0314733000394451	0	0	0	0	0	0	TCGA-CV-7177
19a4b668-18fc-421b-a360-73942643f780	0.154520833407747	0.671976675449747	0	0	0.018048158323566	0.0380834070095577	0.0477401959103414	0.00670098804191882	0.00205148107445929	0.0581418578344226	0	0.00273640294823935	TCGA-CV-7242
19b31950-9b4f-482f-bcc4-95d63921f41b	0.206814781393591	0.747803120732836	0	0.00110903216729532	0.00139870664486846	0.0399063369177175	0	0.000256064742771878	0	0.000583125623614203	0.000474851281501501	0.00165398049580458	TCGA-CV-7414
1a292c1a-5d71-4885-aebc-7843dc674ddc	0.236997343933601	0.638542354720956	0	0	0.00134775802861072	0.0928922816274453	0.00470267258210549	0.000225589629139371	0.0184211169625896	0.006870882515553	0	0	TCGA-CN-5356
1ad553f7-8901-4b61-8c00-f0627ff6722e	0.511442852245809	0.256755704202734	0.0188445410895518	0.0499456815474137	0.054264162685473	0.0892948099539707	0.00747487579696438	0.0103157622311086	0.00166161024697565	0	0	0	TCGA-CV-7432
1adecb22-fd42-45d7-8501-64f78bdb80a3	0.269490453547726	0.580964387752607	0	0	0.0903450901519111	0.0588204088371628	0	0	0	0	0.000379659710593033	0	TCGA-CR-6477
1bb12c3e-00e3-414e-8633-4c890cf1f51c	0.355767533889853	0.508381093850554	0	0.000382666958827346	0	0.00671216295702121	0.0810765024880141	0	0.0476800398557305	0	0	0	TCGA-BB-4228
1bf35f7e-a8a3-481d-93ca-886d4cf4d08d	0.103176842016625	0.792551489005261	0	0	0.00750904808286543	0.0428274176551773	0.0211715699183506	0	0.0043780395276088	0.0279058166683105	0	0.000479777125801094	TCGA-F7-A623
1c471e91-2e80-4d03-adf8-ebafbf41358f	0.136299046678437	0.805296086625335	0	0	0.00522805111103815	0.0124467146701589	0.0206593167705949	0	0	0.020070784144436	0	0	TCGA-MT-A51W
1c840420-280d-4746-b475-eba70c2caed6	0.385307744813184	0.453936384257136	0	0.00104133130826132	0.0748078465757351	0.0683363376557426	0.00699862032150816	0	0	0.0073335077832641	0.000518387687824378	0.0017198395973444	TCGA-CN-6018
1ca5aa1c-09d2-4ca8-8231-bea6d259951f	0.352108389787783	0.397142403992819	0	0	0.0464598838932881	0.0650577285658809	0.103861389864554	0	0	0.00175403695025502	0	0.0336161669454204	TCGA-CN-4735
1cee979e-57dd-4314-aff4-fe343598596a	0.0415727801462714	0.918243563961034	0	0	0	0.0333839660856845	0	0	0	0.00679968980700953	0	0	TCGA-QK-A8Z8
1d0aeb08-a5c2-41b8-bae4-35a3b533e0b2	0.127547459318473	0.853912549447393	0	0	0	0.0105185808824323	0	0	0.00663921273250783	0.00138219761919319	0	0	TCGA-KU-A66T
1e395cd1-9ad2-40f4-8fe6-df17d97d10d0	0.0136879097830747	0.936171476634248	0	0.00134745740028355	0.00242316414934223	0.0126673760326104	0.0200801736111055	0.00101609543265553	0.00841781369699143	0.00418853325968836	0	0	TCGA-BA-A6DL
1f0eec7b-3a21-4889-9458-b55f7d9de8f4	0.275982801874684	0.475219347648298	0.000540089743660104	0	0.0920659125526108	0.110704104405862	0.000250701535401576	0	0	0.0122510247068821	0.00276061970843222	0.0302253978241692	TCGA-CV-6942
20065f98-f2c0-4d3e-a7a7-bf6dc9dc856a	0.219358491345186	0.601326182246392	0	0	0.0397073269483251	0.0725204854979414	0.0444874842321131	0	0	0.0226000297300424	0	0	TCGA-CN-4738
20dac8ef-52ee-45cc-88aa-c3a37316a503	0.611060664389482	0.188661178919528	0	0.0321586858503771	0.0683775457040303	0.0972187456385787	0	0	0	0	0.000986252441568776	0.00153692705643541	TCGA-CV-6934
2174931d-39b8-4d2c-b646-8e299412b82f	0.0930152063074019	0.701866442588796	0.0240168816987452	0.0281989095458104	0.0585707732006686	0.0210151849848014	0.0354561443232538	8.19036266254516e-05	0.00397684186930147	0	0.0189526596024645	0.0148490522521318	TCGA-IQ-A61I
21ea6561-2bd1-4a3d-ae70-3c504530bb26	0.488129594718405	0.327889037924499	0	0.0178128987842295	0.0962218943242825	0.0658354625590683	0.00359100541507797	0	0	0	0.000520106274437938	0	TCGA-CN-6989
221aad7a-3ef4-479f-8467-059b011b5e0a	0.0226444765780335	0.954973084732552	0	0	0.00696298468233762	0	0.0115041954728295	0.000584604078635144	0.00333065445561239	0	0	0	TCGA-IQ-A61G
229ae16b-d25b-4d55-a177-a3c1cefc01ac	0.123476969431677	0.758648100134574	0	0	0.00939693355696746	0.0383752682919451	0.0347203773907899	0	0	0.0198335783590985	0	0.0155487728349476	TCGA-CN-A6V3
22bd5396-a6ba-47db-bc0d-24f59e210ff9	0.330344078930445	0.510780519060574	0	0.0488674399214802	0.0244227660133102	0.0594238516975639	0.0177284115427883	0.000318973195741341	0	0.00655461885101243	0.000822363037442212	0.000736977749642204	TCGA-IQ-A61J
22f37606-6bcf-455f-9d7f-e7c15ec04d13	0.095934666830743	0.683959280015405	0	0	0.165329036926203	0	0.0266351307260037	0	0	0.0181769195292089	0	0.00996496597243664	TCGA-UF-A7JO
23c768dc-75f5-4afb-af7d-8233bf239420	0.186464785858724	0.696794047018851	0	0	0.0703171366495974	0.0389061879721435	0.00751784250068503	0	0	0	0	0	TCGA-CQ-5326
2404eae5-9d7c-4cd1-9788-621ef9b296ae	0.141162593097649	0.822533844857012	0	0.00712604108878108	0	0.0240059081389229	0.000779923384620108	0.000180200863589707	0.00421148856942541	0	0	0	TCGA-CV-6962
24f94b1c-b769-4674-9357-251aa685e925	0.0912250392663263	0.775359033837362	0	0	0.00555594712525749	0.0965634820287905	0.0253089362447904	0	0	0.00563991375962895	0.000347647737844202	0	TCGA-CN-6021
2529fdb9-59e1-446d-88d8-195a8a20c700	0.229412881251687	0.68368269964765	0	0	0.0209943339223631	0.018195118141664	0.0148594767528642	0	0	0.0309256930969407	0.000320297477470153	0.00160949970936027	TCGA-T2-A6X2
25419cb4-972e-41ef-ae52-c74a432f43b4	0.165539087078225	0.752732615189795	0	0.0391305739454672	0.00244468138313986	0.0295128389343774	0.00360939136678327	1.64003505044753e-05	0	0.00518318420369464	0	0.00183122754801323	TCGA-IQ-A61H
255a2d8a-0f56-46a2-a9eb-3d5c342257b6	0.157073420798349	0.412221786769117	0	0.316118186985514	0.00741725534434662	0.0303107184950645	0.0309325729759992	0.000161063933204443	0.0303015467239521	0.0154634479744533	0	0	TCGA-CV-6959
2596084c-897f-4947-b4da-837f3dc116ec	0.2265153998721	0.580888418395007	0	0	0.0372528695667085	0.0737508525401952	0.0459466506449527	0	0	0.0339714815759154	0.00151331188818616	0.000161015516935489	TCGA-F7-8489
259fba1b-7012-40dc-8508-2ac8fdf9993c	0.345984693112744	0.61141288370943	0	0	0.0406236113001279	0	0	0	0.00197881187769792	0	0	0	TCGA-BA-4074
25b77e9d-9c9d-4607-8a22-558ced994415	0.491171002423998	0.437488180037429	0	0.0199822104987988	0	0.0513586070397749	0	0	0	0	0	0	TCGA-P3-A6T8
26033c22-7119-4587-9eab-fc033328e6d0	0.149282020964004	0.768665458592442	0	0.0119626077751208	0	0.0700899126684336	0	0	0	0	0	0	TCGA-CV-7255
2702aab0-0336-42cd-b46b-6bf5b906803d	0.119398395474373	0.613157244985363	0	0	0.0711887149469966	0.0860194675221621	0.0489890441340165	0	0	0.0528940714225568	0	0.00835306151453236	TCGA-BA-5556
27d9dbe5-71de-4dac-8a64-cbda6022c44d	0.158513759876813	0.314533675349716	0	0.344696059916324	0.151388579445095	0.0252260478299921	0.000647713566981964	0	0	0.0044086761670184	0.000585487848059466	0	TCGA-CQ-6222
27fea04d-8345-4814-8fe1-83f8fa0e1885	0.448946575017716	0.524097264645467	0	0	0.0147220835325755	0.00888240071457178	0	0	0	0.00335167608966974	0	0	TCGA-CV-7424
282a88ab-9137-4599-b31b-67f79766490b	0.415199073959398	0.405364417083641	0	0.0934731281669964	0.0061060890027959	0.0785170678683367	0.000607139339480917	0	0	6.87427078814341e-05	0.00066434187146951	0	TCGA-CQ-6227
28837d04-2c5b-4421-9da9-9e8e9e8bf24d	0.10924354322142	0.729262140040439	0	0	0.0135915457136956	0.0535140675467773	0.0394469595141429	0	0.0131448599945675	0.022120029757636	0	0.0196768542113218	TCGA-T2-A6X0
28d2f6bb-c09c-4e4b-9c20-bb7f36dfb430	0.381447062880724	0.367579925701668	0	0.0304145099009846	0.080425905809724	0.103154124754697	0.00796256789838445	0	0	0.00902594346552442	0.00147580039430948	0.0185141591939843	TCGA-CR-7377
291edbab-0d0d-4022-b366-65b69e9339d7	0.391918805310627	0.567557470173492	0	1.07276261124346e-05	0	0.0405129968897688	0	0	0	0	0	0	TCGA-CN-A49A
2921a8d9-71fe-4bb3-ac08-bed30167d230	0.363767374655158	0.423628209350602	0	0.0113812220116592	0.0752408897264141	0.0859752157350358	0.0189607363163076	0	0	0.0210463522048228	0	0	TCGA-CR-7391
2a06816e-ae0e-4ac1-b88e-cb8a88607f2e	0.105147432456001	0.884286517013803	0	0.000308534280457661	0.00184303840304234	0.00825416450623623	0	0	0	0	0	0.00016031334046036	TCGA-CV-5432
2b61c836-d952-4a68-9027-ac17ec4ce51c	0.0735961909721434	0.85076918306202	0	0	0.0557574487132122	0.0183996916118901	0.000614717617321483	0	0	0	0	0.000862768023412869	TCGA-CN-5365
2b969a8a-4f10-468f-9fa6-28f53bcce267	0.230228217157603	0.632397335553918	0	0.0857930256413974	0.0515814216470815	0	0	0	0	0	0	0	TCGA-CV-A6JT
2bcc4e1c-70bb-4152-9573-de97f23dcd10	0.463639348907262	0	0	0.424676451580507	0.00152801379056972	0.108825065296975	0	0.00133112042468739	0	0	0	0	TCGA-CV-7245
2c1a8df8-1333-4a09-913d-8f79636db9c6	0.301690522902414	0.627637781134236	0	0	0.0226418320505992	0.0289535870307195	0.01349938500468	0	0	0.00557689187735092	0	0	TCGA-CR-7379
2daa0903-a384-4b30-9787-887ea2032138	0.163122889944305	0.48777233859953	0	0	0.00197211661253513	0.0838564872277091	0.143888967517365	0.000245346070758715	0	0.0721966323408354	0.00109472328965793	0.0458504983973035	TCGA-BA-5153
2e1ab9e9-f3db-44b9-a061-ba1a61583692	0.16356576212855	0.78133152089559	0	0	0.00203089074161157	0.0214432523213028	0.0145817953698145	2.84736616636556e-05	0	0.0170183048814668	0	0	TCGA-P3-A6T4
2e83f03c-9017-4239-81d6-21e5a02c0877	0.526128616573016	0.355029405971305	0	0	0.0490496064098019	0.062824363412993	0.00532792558666381	0.000141214146290764	0	0	5.24291132724951e-05	0.00144643878665754	TCGA-CV-7435
2faa5e01-e664-47cc-85db-4ab07d9b5595	0.406328270680921	0.524366141031699	0	0	0.00773754904232146	0.035547324020539	0.0260207152245191	0	0	0	0	0	TCGA-BB-A5HU
3018e36f-6e37-49f2-889e-6bdcc6b75759	0.291025222377253	0.407921013055998	0	0.11641516360868	0.125220641497914	0.0576987435127124	0.000342814258077905	0	0	0	0.00127832651693698	9.8075172428609e-05	TCGA-CN-4736
30405f4e-a8ae-4ad8-900a-cc031f63436e	0.114610360812709	0.818792313603102	0	0	0.000551156470330265	0.042839867892369	9.23575324825887e-06	0.00164374693610282	0.0215533185321386	0	0	0	TCGA-TN-A7HJ
3048300b-bd01-4af3-b411-7460e1daaca6	0.00333058719282762	0.972417204903636	0	0.0164106568009072	0	0	0	0	0.00784155110262936	0	0	0	TCGA-CQ-6225
306adcc1-a1bd-4d44-b13b-395192e6298d	0.114643436001694	0.864595620106641	0	0.0129309798370618	6.41109122909651e-05	0.00641636437270509	0	0	0	0.000310669424447842	0	0.00103881934515926	TCGA-BA-A4IF
30ecedaf-0e5a-49db-bb51-5c980439b28b	0.0467502705820904	0.871696364625689	0.00597727091799082	0.0549254784924543	0.0206506153817757	0	0	0	0	0	0	0	TCGA-CV-A6JM
31313b9a-e8b8-4ac4-b58c-f7528cb10dd9	0.390452424357299	0.6095475756427	0	0	0	0	0	0	0	0	0	0	TCGA-CR-5247
313b5e99-d3a3-4f58-abb9-cc3d53e752ca	0.633151506485717	0.317762081277878	0	0.0208428431257602	0	0.0278204075307917	0.000423161579853685	0	0	0	0	0	TCGA-P3-A5QA
3153d274-f3ba-4b31-9283-84e140e6b320	0.409970703426423	0.433081986052556	0	0.0148170953824471	0.0472866264146534	0.093351691775027	0.000281721821224002	0	0	0	0	0.00121017512766887	TCGA-CV-7429
316f7b32-c096-4d0d-93a2-88679704a183	0.0336092274871936	0.916070556908328	0	0.0173800400006386	0	0.02941652043367	0	0	0.00352365517016937	0	0	0	TCGA-P3-A6T6
317f3ecd-6d53-4831-aace-424f3b191fa4	0.280558449940501	0.469849849786876	0	0	0	0.0903819215674369	0.0947512893881334	0.000716159606388677	0.0304064409855918	0.0271696391589427	0	0.00616624956612947	TCGA-CR-5250
31b52a11-cc5b-4734-b989-bda5106c54ae	0.181102816948368	0.33321078512479	0.0131807113998985	0.0039794847010321	0.118637849118255	0.0376898929421699	0.0723303604223864	0.000625902529547028	0.0492336920172516	0.143473692295532	0.00124576683154148	0.045289045669229	TCGA-CR-6487
32bceee4-ddc7-44da-85ec-d1e6afafadbb	0.0749808797106048	0.873783149935449	0	0.000592721220296172	0	0.0101194702804969	0.000685125416358096	0.00184368159436207	0.0379949718424327	0	0	0	TCGA-CN-A641
32fcbbde-985f-4ce5-94f7-82eac34f71ed	0.239447153171043	0.533355215265923	0	0.0879350012820384	0.0619408778968201	0.0656706950822929	0.00960432721433228	0.000733527397359596	0	0	0.00087154996537832	0.000441652724812723	TCGA-CV-7104
3416f66b-9155-498e-a986-635865801c6c	0.456311539174295	0.434231795412548	0	0	0.0988541199983931	0.0059361054345253	0.00320759799101983	0	0	0	0.00145884198921957	0	TCGA-CV-A6JD
3525f19b-e6a4-4c68-976f-c5a4263f2a8e	0.146735350821396	0.660760177567913	0	0	0.0582587809667174	0.0815061848636426	0.0112520470766467	0.000352028371550751	0	0	0	0.0411354303321331	TCGA-CR-7373
35b863ac-5fbd-4608-9989-0fcad57aa537	0.376280815939299	0.466798009561145	0	0.0892837130192706	0.0130817642745286	0.0538227158459071	0	0	0	0	0.000732981359849724	0	TCGA-CV-A464
35e3186a-220c-4298-ab22-9b2ae0e196fb	0.315405605675046	0.530676182509377	0	0	0.028374726976061	0.12378335024092	0.000531483963670633	0	0	0	0.00122865063492546	0	TCGA-CR-7389
35ee7b03-22ce-4eab-8a50-de7ada08e9ab	0.199244881862359	0.68841281912507	0	0	0.027256065798861	0.0842021401462647	0	0	0	0	0	0.000884093067444923	TCGA-CV-7252
3616da5c-996d-4d08-9c20-7092ed877406	0.145261020380134	0.771764756382912	0	0	7.2033278679367e-05	0.0635037801641469	0.0171308482323311	0.000466470552177824	0	0.00054401901306753	0	0.00125707199655099	TCGA-BA-A6DI
3628b955-b59d-4575-b8b0-0112ab01c1f6	0.431942167044027	0.3597955728694	0	0	0.0538809739401113	0.00861602224062306	0.076561025796752	0	0.00271171173784922	0.0317449015264125	0	0.0347476248448247	TCGA-CV-5431
37b148fa-ac82-4906-baa3-608f2fa4f145	0.141915051175871	0.816394239772173	0	0	3.88101838735077e-05	0.0415408631413627	0.000111035726719875	0	0	0	0	0	TCGA-CV-6960
381ec1ca-3c1c-4ac7-a290-d23454263b20	0.252699455206676	0.439905956750483	0	0	0.0963817443947553	0.091287006504919	0.0159800707266468	0	0	0.0890911673261522	0	0.0146545990903672	TCGA-CR-7394
38a423a2-ed21-4d47-8049-014fe3df3674	0.0563901632301295	0.683190830472348	0	0	0	0.0156444113453324	0.0879673266062071	0	0.0797767318504863	0.0770305364954964	0	0	TCGA-QK-A6V9
38c32579-953b-436b-aaa0-bebe2fd13236	0.221882359316676	0.583729491830186	0	0	0.0241330679633893	0.051218210148281	0.0455747999090194	0	0	0.0712238065535055	0.000445448797421947	0.00179281548152017	TCGA-CR-6471
39176327-d4f5-4f46-be77-c9332849d842	0.143993049081158	0.833373813265687	0	0	0	0.00932711171463564	0.00100224328180754	0	0	0.0101483094309458	0.000729189595663545	0.00142628363010249	TCGA-CR-6491
393898c7-cbc4-4eef-b458-67f899bdf0b3	0.224239655548356	0.482356951464145	0	0.0764678467013843	0.0984880101651515	0.0568785440643752	0.0285080439389043	0	0	0.0205200559312543	0	0.0125408921864297	TCGA-CN-6996
3ab392ee-0968-4521-b625-36f4026e042e	0.564318147520764	0.0866409260579126	0	0	0.166688036336752	0.156380646530573	0.0234873386234314	0.000788598001255148	0	0.000150766221371271	0.000637606655352508	0.000907934052588897	TCGA-CV-7235
3b4335ad-fff0-4420-bc59-1a67b6adb2cc	0.581019441946262	0.102136766078596	0	0	0.196465128130146	0.0832943246694334	0.000886933752237983	0	0	0.0240255506122965	0	0.0121718548110276	TCGA-CR-7376
3b548e7d-6ecf-4b2d-befc-ea5940c05874	0.259790400319993	0.676624241098447	0	0	0.0130619625350288	0.04228014622818	0.00717103765421881	0	0	0	0.000810808214472027	0.000261403949660547	TCGA-CN-6994
3b6d7876-ff39-407a-88b9-74ea88be970a	0.0778415784233645	0.318647056734344	0	0.46805542822186	0.0260444297373806	0.0285900801334754	0.0288793413409656	0	0.0341052841239661	0.0163792512811246	0	0.00145755000351957	TCGA-CV-7250
3bba5749-0c10-4aa9-87a2-992abb577478	0.0642668092394899	0.625676631359215	0	0	0.0605738176112924	0.026954278367044	0.0778616172766817	0.000871831187958677	0.0840666343551149	0.0597283806032033	0	0	TCGA-CR-7385
3bfa40c8-978a-450f-bcf5-a5585cc9e0fd	0.100477943715072	0.867704939862848	0	0.0157492447178851	0	0	0	0	0.0160678717041954	0	0	0	TCGA-CV-7253
3d0fd49d-0675-45aa-9b4b-66a078c5b6c4	0.13407250126956	0.858018585700284	0	0	0.000784507507596515	0.00664306215731923	0.00018780939496045	0	0	0.000226943264707408	5.65501686786776e-05	1.00405368945796e-05	TCGA-IQ-A6SG
3d4110d3-92fe-403e-94f4-7cbd54931d9e	0.252823556277426	0.330795956560297	0.0950460076204931	0.0323330555317154	0.222235205254791	0.0300633880641063	0	0	0.00349145702299725	0	0	0.0332113736681742	TCGA-F7-A624
3d7d4632-9c68-4269-8b54-44af2b4324b1	0.223239732067821	0.541187426484698	0	0.0968502570493402	0.0274128658820499	0.0882191783764535	0.020988031175902	0	0	0.000461582999098426	0.00036269066348462	0.00127823530115275	TCGA-CV-6959
3dfa9114-584c-4d23-989a-c16ee5adc0b9	0.12698727107046	0.711451490307325	0	0.000176120036368785	0.0925583841429942	0.0542978860983082	0.0145288483445437	0	0	0	0	0	TCGA-BA-4077
3e8b13af-953b-47af-aea6-2431da04405a	0.370054515926665	0.449089829818098	0	0.0843537761921232	0.00191737027969095	0.082425832308355	0.00339410534251374	0	0	0.00608137921354373	0.00144644544049939	0.00123674547851052	TCGA-WA-A7H4
3e9308ea-6978-467a-b795-19ffd4eb223e	0.250557780713144	0.657507969657472	0	0.000740148222401969	0.0023666913219073	0.0879631461142695	0	0	0	0	0.000864263970805164	0	TCGA-CR-7372
3f11bf82-b4b0-49a1-958f-855e7f3032a8	0.120074486025144	0.642026495671839	0	3.67725230894435e-05	0.045280741630806	0.0594269489427443	0.0369491270698693	0	0.00731743614799198	0.088887991988516	0	0	TCGA-CN-6023
3ffd5337-f97c-4d54-888b-3704158d9ffe	0.195107507485043	0.774423983956411	0	0	0.00215148600881596	0.0253821601265891	0.00293486242314057	0	0	0	0	0	TCGA-CR-7390
4076a326-58ed-474a-96de-6dc21f061352	0.115176330239495	0.767488282110497	0	0	0.00144835392999005	0.030847575994821	0.0569621671451134	0	0.000771709030973308	0.0257628316539109	0	0.00154274989519968	TCGA-CV-5439
40c375ae-e9eb-42f2-bd8c-e122352d1e67	0.190684102107477	0.568342533527297	0.0745438770845687	0	0.0746028861010249	0.0413198902661123	0.00442928267580711	0	0.0207973308199005	0.0252800974178122	0	0	TCGA-CV-A45W
412ace6b-c615-43e2-b8db-59f85568e15e	0.158863280951098	0.777457349422708	0	0.0142630953022542	0.0494162743239403	0	0	0	0	0	0	0	TCGA-CV-A6JE
42b78b73-68e1-401d-86e7-d597a4065012	0.0485562116655677	0.620001890756259	0	0.140129360007894	0.00811078756779612	0.0246060694645201	0.0565819760803899	0.000274246455453749	0.0479660532854236	0.0537734047166954	0	0	TCGA-HD-8635
434759e8-712f-4578-bcfa-346675c2b99f	0.135601498847392	0.791158800201283	0	0.0652670633256579	0	0.00797263762566702	0	0	0	0	0	0	TCGA-CV-6951
437b053e-2efb-4d86-8d97-6b662d482cdd	0.280628211527419	0.51814035473009	0	0.110058508085741	0.0228345531056446	0.0453112362202566	0.0216226992746687	0	0	0	0.00140443705618016	0	TCGA-CV-7438
43897c39-4597-4974-a881-4fb58bd76755	0.127870027166917	0.843644077589958	0	0	0	0.0284858952431251	0	0	0	0	0	0	TCGA-UF-A7JK
4397e9b0-2971-44d5-90ac-500f4af28f78	0.0982237163023368	0.493132946580822	0	0.289506588785979	0.0014243987096604	0.0147006440772053	0.0710176978417781	0.000129096840675108	0.0198123919864382	0.0120525188751052	0	0	TCGA-CV-6956
44124510-41dd-46cb-a67d-b3eecc230115	0.168907249082746	0.711911895508729	0	0	0.00104575017932658	0.0762934595720648	0.023451489859605	0	0	0.0182232499066715	0.000166905890857345	0	TCGA-HD-A4C1
443cdf70-d729-4765-b4e8-bc97f8721d85	0.283059467172222	0.631751386550957	0	0	0	0.0357769244609637	0.0137681180565847	0.00294559890261097	0.023402591155121	0.00594761326630046	0	0.00334830043524097	TCGA-CR-7398
44579dec-3df5-4514-8ca3-13a2a4c6e788	0.184583158376439	0.638182574861573	0	0	0.0933668689236989	0.0173610177756186	0.00488951662024036	0	0	0.0393944535890703	0	0.0222224098533601	TCGA-CV-A461
44c12e8c-395d-41d4-80f8-021ebb668f17	0.148749592069438	0.713627060808427	0.000322289654900287	0	0.0369121765710623	0.0713819061141197	0	0.000418385469688891	0	0.02725235762064	0.00133623169172433	0	TCGA-CN-6012
451f2ca1-7ad6-46b3-b3b9-2c9b0c347fd3	0.15728121736406	0.756494201191835	0	0	0.017105599968984	0.0324517260415718	0.018869431510582	0	0.00166533995549779	0.0161324839674694	0	0	TCGA-BA-A4II
454f1fcf-bddc-4589-92c9-25004c1d7be6	0.238526198025412	0.698712987347828	0	0	0.02496955035483	0.0226170627099212	0.0113482125384807	0	0	0.000986764687581783	0.000148713940627376	0.00269051039531884	TCGA-IQ-7630
459c41e9-2285-43ac-9244-f68dd12dec16	0.502120599112248	0.439552719180429	0	0	0.00711984857343093	0.037512804785224	0.0128920152568685	0	0	0	3.00250925787926e-06	0.000799010582542304	TCGA-UF-A7J9
470e814e-82c5-41c3-a644-fe57af017bf6	0.1985847632402	0.485690598859466	0	0.00218747679809206	0	0.0532207944262701	0.0836163817068592	0	0.15704003290281	0.0082717206197816	0	0.0113882314465205	TCGA-BB-4223
471b3c29-de71-44f2-95dc-a262ec24d7d8	0.206846795945408	0.102333673745558	0	0.651378638203259	0	0.00195613348233585	0.0141198897800352	0	0.0219499786632693	0.0014148901801344	0	0	TCGA-H7-A6C4
4757564b-c12f-4f8b-b7b7-ae377fe309d0	0.0550089110981178	0.729107210932998	0	0.00718818581092152	0.194134925078708	0.0120286584617049	0	0	0.00253210861755029	0	0	0	TCGA-D6-A6EN
47be90b7-021b-4a5d-9fcc-1795d1da2e07	0.191675826407762	0.590211492893559	0	0	0.0655355437229591	0.0485417796957314	0.0475764009560179	3.83722518083796e-05	0	0.0541808222495815	0.00223976182258042	0	TCGA-CQ-7063
48d49e35-2ac8-4ce5-aea9-053961267ea3	0.129532667784037	0.793520279572903	0	0.00389957518321722	0.00695593750691984	0.0497772218428013	0.00372618943830234	0	0	0.0125881286718193	0	0	TCGA-D6-A4Z9
49f8e4a0-262d-42dd-bfa4-7ed46316e2ed	0.274917118963086	0.674932918948652	0	0	0.00032923528095391	0.0413532914858023	0.00846743532150642	0	0	0	0	0	TCGA-CQ-A4CG
4a6b5dd5-9efb-498d-ab97-b673f9679137	0.0131369366294124	0.926579332930518	0	0	0	0.0165521145623051	0.0310574924678514	0	0	0.0126741234099132	0	0	TCGA-UF-A719
4b832842-a442-475f-8856-019c9571fa1b	0.366815924261412	0.437111439936716	0	0.0229443475818067	0.0724662605960598	0.0281926378068194	0.00595400628518623	0	0	0.0647883463663648	0	0.00172703716563514	TCGA-CV-A468
4bb2e835-23b7-4b0f-afb7-85b8311a8323	0.19866752538875	0.712200125985689	0	0	0	0.0678727170278215	0.0212596315977399	0	0	0	0	0	TCGA-CN-4727
4cc2ccf2-9e6f-4532-809f-fd7f719e5a73	0.132317837515688	0.750535075923858	0	0	0.0570306013089436	0.0271137184965867	0.00850567135484605	0	0.000677448626890348	0.0238196467731873	0	0	TCGA-CV-A6JO
4ce3fb6e-bdc3-4633-974e-c6732a25b481	0.259857885032004	0.515289137787748	0	0	0.0387622248741725	0.101975630874804	0.0329760369919596	0	0	0.0487368168651009	0.00239622818407028	6.03939013961399e-06	TCGA-CR-7388
4d241527-a117-4343-8925-e21cb4567afa	0.170910320490079	0.743575091277162	0	0.0407720798648422	0	0.017650534081671	0.0169888011770427	0	0	0.0101031731092029	0	0	TCGA-CX-7082
4d4163ea-fab1-4ec6-b94a-28e00fbf042d	0.247595029326603	0.716296494670974	0	0	0.00646960147710303	0.0172726115781518	0	0	0	0.0123662629471684	0	0	TCGA-CV-7091
4d45de1f-17fe-4cec-b59e-5d3ffe5ab823	0.238941311966484	0.647685860745344	0	0	0.0359860450594562	0.0547927273322091	0.0222524873119246	0	0	0.000120582013355787	0.000220985571226769	0	TCGA-CN-6020
4d46f344-096e-475f-ab04-ca561fbe8fed	0.312284099467254	0.630147804413436	0	0	0.00428643001595842	0.0265171037663992	0.0202479740812162	0	0.0017885709454955	0.00472801731024085	0	0	TCGA-QK-A8ZB
4d50c130-f9fc-4dde-8d56-9b687c8e93c5	0.340556407914146	0.428320689020429	0.000526816308290814	0.0115921925993214	0.00579752471026721	0.119445315523064	0.0287399594727024	0.0321564209642614	0.0328646734875169	0	0	0	TCGA-H7-A6C5
4db54f2a-e515-4737-80cb-ac90cd48558c	0.232170187423338	0.675125946382869	0	0	0.0533194155038713	0.0376373585486223	0.00058174186442619	0	0	0	0.00116535027687269	0	TCGA-CV-7415
4dcbd438-8c68-4b00-b81b-989577ceda0d	0.0575469869412696	0.851645247361613	0	0.00060165106912994	0	0.0306905767169376	0.0214950596529927	0	0.0380204782580572	0	0	0	TCGA-UF-A71D
4f285bbe-055e-4e78-8e24-fadf6bb5e316	0.229317903088036	0.587678344617366	0	0	0	0.0642697628889048	0.0364696357274721	0	0.0428846424036681	0.0393797112745537	0	0	TCGA-CV-7446
4f86be11-77c3-4437-9fcb-7196a2f681d8	0.067660755059843	0.869454391924851	0	0	0.0142906297941764	0.00059014067794924	0.0298037884275401	0	0	0.0169075592484752	0.00118655027950907	0.000106184587656089	TCGA-H7-7774
4fa52ddb-8fa1-4dce-85ca-4d8ca8b2e5c8	0.114710249602165	0.670525378701228	0.0338826990751926	0.000158827023090571	0.0310185546847905	0.0385828782790568	0.0239073136837453	0.00182735034126386	0.0645290815516236	0.0144222066657851	0	0.00643546039205895	TCGA-P3-A6SW
5034ad01-7c05-4c1d-aec3-c48641dda2be	0.503532283589906	0.300287803531379	0.000149394271575946	0	0.106512824224257	0.0873194894566481	0	0	0	0	0.000936345967173502	0.00126185895906044	TCGA-CV-7254
50c36bfb-4ce2-4cc0-916a-92b857593d83	0.0463485004887209	0.851141473597205	0	0.000448853612413525	0.0955505112494845	0.00399663528629829	0	0	0.00251402576587739	0	0	0	TCGA-CV-6436
523ecf7b-ff49-4198-a5f5-d7d9cd76cd92	0.172960469914168	0.763254604411109	0	0.0396581597857671	0.0241267658889557	0	0	0	0	0	0	0	TCGA-BA-A6D8
52c66078-6fb5-43e0-85fe-4bd9b1b51d12	0.0825442913439577	0.911859037431092	0	0	0	0	0	0.0019950780097207	0.0036015932152297	0	0	0	TCGA-MZ-A7D7
52e1eb29-879e-468d-9021-eddd5f7d74b8	0.498289402287917	0.160325154040101	0	0.000329143830563523	0.133538589472165	0.193416617816008	0.00344823464852285	0	0	0	0.000667236307573336	0.00998562159714935	TCGA-CR-7382
53d31821-b709-4dd0-b722-21c29e59ea65	0.216143821227942	0.749338096928093	0	0	0	0.0296718193786559	0.00484626246530918	0	0	0	0	0	TCGA-P3-A6T0
53e45f03-661f-487d-9ee6-147ffcff1215	0.283390634824803	0.654317029003276	0	0.0622923361719214	0	0	0	0	0	0	0	0	TCGA-CN-6024
55a43afc-197d-441d-aa98-a82c10c160b1	0.149986939922872	0.495832235883816	0	0.0070510478066228	0.011092985553578	0.0384581084927084	0.0984804292154179	0	0.157044223975774	0.000446556489292021	0	0.0416074726599195	TCGA-DQ-7591
560901a7-1bca-44e9-a580-66f5d4e4a5eb	0.498549468274726	0.380968313475478	0	0.043700217907102	0.046408026457859	0.0293660284873011	0	0	0	0	0.00100794539753406	0	TCGA-4P-AA8J
56273b12-98f3-46f7-a450-5cfddfe91375	0.201661282401229	0.649246946132801	0.0012065883728615	0	0.0278480272385498	0.0600056171713308	0.0293174220269943	8.94533520903023e-06	0.0116032336826387	0.0191019376383856	0	0	TCGA-CV-7101
564765f8-d7fa-438c-9105-f0b850853c3c	0.19346393676554	0.745216948672294	0	0	0.0447747331134236	0.0165443814487422	0	0	0	0	0	0	TCGA-D6-A6EQ
56a0b7bc-9611-42ce-8d69-400a540a2998	0.371667958410678	0.483546757665254	0	0.0220882162644944	0.0524746840266483	0.0690251635433925	0.000391977231690885	0	0	0	0.000805242857841962	0	TCGA-CV-5434
56bd997f-fcf8-4835-b285-464cdea29b0d	0.287619726003634	0.411730441200368	0	0	0.00442855121071805	0.130441347770164	0.105602278084251	0	0	0.0574474447986802	0	0.0027302109321856	TCGA-CV-6939
570f0bb5-4483-4a5e-8374-9fef274d4eab	0.40722335227954	0.488456265006896	0	0	0.0239706546001246	0.0802184137320523	0	0	0	0	0.000131314381387083	0	TCGA-CN-5361
576967f8-4350-40b5-96d7-92ab303378ed	0.149321040069748	0.686219383799221	0	0.0387204460779965	0.0743108017798453	0.0143100379936196	0.0356249310080788	0	0	0	0.00149335927149119	0	TCGA-UP-A6WW
577c8f90-2f0b-4920-a4e6-5e6dcece44a7	0.317160044207903	0.530196068634153	0	0.0288994353053731	0.0709356280020173	0.0474498520550027	0.000204986455530881	0	0	0.0019510534866936	0.000416775558602674	0.00278615629472437	TCGA-CR-7383
578ac066-274d-42b7-83f9-a0eae2665dd3	0.0924742615245579	0.822340764917656	0	0	0.0144914814832719	0.00714817798445503	0.0227673105090889	0	0.0407780035809703	0	0	0	TCGA-T3-A92N
58b0d2dc-b8f9-44ff-9283-460205ce35e1	0.0446632519709913	0.868485681840222	0	0.0401432850989899	0.0370766870016138	0.00134606019569981	0.00828503389248365	0	0	0	0	0	TCGA-QK-A6II
58bf721c-8e59-4161-9186-dd783077785d	0.209659120354041	0.557531340924866	0	0.147788359513411	0.0160178678975585	0.0295044288249879	0.0308946399199803	0	0	0.00660692526909807	0.00169030485807926	0.000307012437978264	TCGA-H7-A6C4
58dc60a6-bad8-4acb-ac59-a5558d580dc8	0.567494322149207	0.341680899759265	0	0.0527199782157614	0.00204161040289093	0.0360631894728755	0	0	0	0	0	0	TCGA-CV-7103
5a63418d-2e6c-437d-ab4e-40ece1bf022c	0.392969935777089	0.353351079679084	0	0	0.190000306385075	0.0359497365604104	0.0277289415983414	0	0	0	0	0	TCGA-BA-5557
5b137359-0502-4c2d-84cb-8ccfae9e2d84	0.527861977431456	0.388282280427157	0	0	0.0283851807236683	0.0453823857024563	0.0100881757152628	0	0	0	0	0	TCGA-QK-A8Z9
5b9112e1-2566-4139-9fd7-2a0ea0f146e1	0.185507094780344	0.6581787601703	0	0	0.00171999968511833	0.0763574045728596	0.0400122304604215	0.000148108966077189	0	0.0155473576546695	0.00130123347148536	0.0212278102387246	TCGA-CR-7402
5c6a2247-933f-4aa5-ba17-266a508cb2d4	0.227025863803895	0.702693765650685	0	0.0119100021459393	0.00807463482308666	0.0252780683191848	0.00822305955229478	0	0	0.0109001210643177	0	0.00589448464059733	TCGA-DQ-7592
5cbe8899-0c31-41f8-bae9-1d860f4c71e5	0.0548621630218453	0.590592988991576	0.000151827578809564	0.00565033217050255	0.20444150253125	0.00887923985130816	0.0219415789568881	0	0.00340204615473506	0.031369813995128	0	0.0787085067479575	TCGA-TN-A7HL
5cdc04c0-0ab9-4cdc-a740-0966faf4b8e4	0.210715595495271	0.676541570925696	0	0	0.0226176420165064	0.0406447418832653	0.029623964239234	0	0	0.0179315740216197	0.000349646343347376	0.0015752650750598	TCGA-CV-A45V
5d4d1a39-7d11-4a59-b320-6d66f37ff22d	0.0811558913175866	0.732285838498157	0	0	0.0890392161962343	0.0106869395974061	0.0207944354279507	0	0	0.0015586348185232	0.00287968049811448	0.0615993636460272	TCGA-KU-A6H7
5e73188a-c767-4421-aa02-43a052a14234	0.307216583537665	0.432761748496622	0	0.23584797052721	0.0162189923581046	0.00795470508039915	0	0	0	0	0	0	TCGA-HD-A6HZ
5e7fa034-f88f-4d52-9c3e-fac0b8cd7e63	0.387604993970775	0.477732085439421	0.0051896432254024	0.0609029987951877	0.0148392296671503	0.031310879801228	0	0.0188475658529995	0.00357260324783649	0	0	0	TCGA-CV-7178
5f539c74-0116-4bd7-84fb-acdc277da761	0.039784375679365	0.957915565091197	0	0.000340300885533096	0	0	0	0	0.00195975834390508	0	0	0	TCGA-BB-8601
5f7bc37b-52c0-4ace-a5e5-230361eac4b1	0.170689495419396	0.533414877402892	0.000507451955993935	0	0.0314926783612129	0.0608247545565903	0.0825720243477609	0	0.0232222735792348	0.0949522881032245	0.00232415627369468	0	TCGA-CR-5249
60438009-ee9c-4164-83ca-944f52c6d637	0.264048187293845	0.633406180345431	0	0	0.0188501199130313	0.0201683321550167	0.0393883530456039	6.54839284735617e-05	0.00884886359408288	0.012784529424105	0.000651281539011357	0.00178866876139854	TCGA-CQ-7071
604d9cf2-ba6b-4be5-80e0-baf0d6ecc9db	0.174298604623759	0.449288059188678	0	0	0.0242818209075494	0.0905619536852912	0.0279468577534518	0	0.205389844828634	0.028232859012637	0	0	TCGA-BB-4217
61288549-f222-470c-a660-e6b395cfb08b	0.125714127835754	0.778375124563958	0	0.00786881296368928	0.000778182062089786	0.0330842986068404	0.0458230216385097	0	0	0.00799994100566874	0.000356491323490441	0	TCGA-CN-6998
616a0b7b-9293-4456-b581-578130a4e409	0.15620507011388	0.773700590028291	0	0	0	0.0244413668750102	0.0116763256369727	0	0	0.0224234107165944	0	0.0115532366292511	TCGA-CV-A45U
6267695a-6e35-4bef-9d24-39dbc783ed75	0.11243246042083	0.855383079798238	0	0.0222210118685404	0.00102778433452362	0.00893566357786742	0	0	0	0	0	0	TCGA-WA-A7GZ
62a09737-8205-466f-9f59-fb02acf77e96	0.130348891264657	0.805207634755369	0	0.0043958159937565	0.0571900287886572	0	0	0.00274708097600236	0	0	0.000110548221557935	0	TCGA-UF-A7JF
62dd9aed-92f0-4cc4-b81d-2dd439aa4aa9	0.111287352033382	0.612730525783055	0	0	0.0652142056066758	0.0702449996234776	0.0884496908687877	0	0	0.0510309834428725	0.00104224264174961	0	TCGA-CV-7427
63065301-23b9-472a-b194-9ff85f330375	0.376020281258463	0.553719977827591	0	0	0.00164356722635432	0.0686161736875924	0	0	0	0	0	0	TCGA-CV-7421
63882a8b-1be3-4d28-8a83-675b34dd3de1	0.063700842333276	0.724478081428116	0	0	0.0198687374280051	0.0636005285814774	0.05912555494328	0	0	0.0252102291764213	0.00131497071101897	0.0427010553984052	TCGA-CN-A499
6388d898-6e9b-4857-a5fd-d977b6fe2aa0	0.582700998903158	0.313983501299792	0	8.60342351066549e-05	0.0311053597125552	0.0598076463774835	0.0100538616484374	0	0	0.000176979896401551	0.00112924737651117	0.000956370550554467	TCGA-CR-7397
63ad0a97-76b8-4eda-a858-7edd69bc534c	0.248402881324297	0.670279057024778	0	0.00457398491401256	0.00528646395423684	0.032631265854231	0.0101692750071954	0	0	0.0247514318988752	0	0.00390564002237442	TCGA-BA-6873
63c27216-9a44-441b-a77b-8720126521ac	0.185269327929925	0.73745891306727	0	0	0.0357902459060235	0.0328508348544383	0.00862818009009728	0	0	2.49815224567408e-06	0	0	TCGA-CQ-6218
64225ca6-2b1f-4ea0-8efd-e26be03c7ea7	0.224808207870078	0.746400983573356	0	0	0	0.0204594958890793	0.00135660193484497	0	0.00697471073264235	0	0	0	TCGA-BB-A5HZ
65619910-3d84-4210-97c4-69fa776b57c2	0.189699585796436	0.610022323171202	0	0.0779858328091525	0	0.076747928398076	0.0332560254310053	0.000554703007165081	0.000733153997693702	0.0110004473892691	0	0	TCGA-CV-7424
66157725-fad8-43bf-a9f1-f2a3e2333fc7	0.359600045149417	0.364743064191703	0.102644703608675	0.0486446351396036	0.10487199110661	0.0194955608039911	0	0	0	0	0	0	TCGA-MT-A7BN
6619cf91-e808-4d3e-887f-44d4509eb684	0.138866843148283	0.843357948317174	0	0.000615644433360342	0.0157653348106674	0	0	0.00139422929051511	0	0	0	0	TCGA-CV-5973
6630a529-2259-4710-a4fb-73d67181156e	0.193354288996956	0.704611804372073	0	0	0.00292834747257603	0.0854791273063597	0.00512892913780319	0	0	0.00783294835480314	0	0.000664554359428799	TCGA-CN-6010
66aaf82c-9cb7-401f-ba0b-16d0753b0bbf	0.146941903269309	0.800977306304866	0.000653979911568624	0	0.0200183505674229	0.028876809265342	0.000141438810053908	0	0	7.72287923488541e-05	0.00206208393090465	0.000250899148184247	TCGA-UF-A71B
67681abc-91f4-4886-a88c-bc2bb8d2dd28	0.0880737433295665	0.897576457027621	0	0	0	0.00796307113081083	0.00431683994056768	0	0	0.00206988857143351	0	0	TCGA-UF-A7JC
67dd02e1-e8cc-4934-aced-7f79d66b632b	0.0492723072768254	0.904072133788488	1.44695698228064e-05	0.00984516431654489	0.0367959250483189	0	0	0	0	0	0	0	TCGA-CV-A6JN
67f61b31-c2bf-42e0-9674-380cd054ad35	0.264608180124588	0.663368167942213	0	0	0.00348092010558297	0.0426154449371462	0.0178392310849566	0.00363515100021135	0	0.00445290480530275	0	0	TCGA-CN-4729
682b700e-e472-4c83-b564-4f514c89853f	0.120473090894669	0.752188658396547	0	0.028929551182019	0.000474518995495025	0.0474215986913	0.0284333273745156	0	0	0.0214837880239524	0.000471102550228605	0.000124363891272928	TCGA-C9-A480
6865e2e5-c89b-4b90-9a5e-0bf1a2fe519a	0.410819539763667	0.532087292086497	0	4.85562341718415e-05	0.00145918538742839	0.033231346789829	0.0110811261135886	0	0.00123056625596655	0.0100423873688522	0	0	TCGA-BA-A8YP
68677a0d-a154-4cc5-ac3f-1497d6b68bdc	0.183926842132019	0.756925304324018	0	0	0.00696485081215999	0.0129806425413884	0.0145570819676063	0.0101238822376344	0	0.0114367490593101	0.00204119882081435	0.00104344810504973	TCGA-D6-A74Q
68ab64d5-a565-4dd8-ba16-509ab67aee5b	0.234277616127263	0.700538169632255	0	0	0.0191197589548175	0.0255779184350708	0.00373955911887714	0	0	0.00308837763400496	0.00108735463494866	0.0125712454627622	TCGA-IQ-A61E
698dda04-145e-44ca-bb2e-db2450708a9d	0.20297841115099	0.540265180938723	0.00197681248760365	0.0117813974318906	0.00863558023165796	0.0554136265820456	0.112620241086616	0.0335226213522085	0.0240549323450446	0.00875119639322067	0	0	TCGA-CV-6934
6a03be9a-9086-4875-80c0-df219c8c438a	0.300516320766196	0.675653625536303	0	0.000471911307105912	0.00183648605299542	0.0186225879753012	0.00289906836209881	0	0	0	0	0	TCGA-CV-6935
6a0f5727-ebc9-4c63-b3c0-0fe54f0f1c15	0.662266702799964	0.14774443053494	0	0.00583656282973219	0.129530423921994	0.0534711498498891	0.000310866073798059	0.000116560869018353	0	0.000458556571209339	3.59284724199545e-05	0.00022881807703641	TCGA-CN-6019
6a10eac7-9856-4c99-ac96-a7645813f611	0.0647104019980339	0.488569147862228	0	0.000188833042019688	0.130581040698741	0.0236705359489713	0.0310648660693565	0	0.0028947001759519	0.109697551225888	0	0.14862292297881	TCGA-CR-5248
6a72a44d-636e-4a86-958a-c6f96b4b9ae3	0.137682451463842	0.700477140056468	0	0.0203518008872167	0.00893085319997254	0.0100931248235069	0.0480853203574282	0	0.058659262585153	0.0157200466264124	0	0	TCGA-CV-7438
6b13b859-0bdc-4ecc-ac40-a4ac6a850cf7	0.0660667846797375	0.801322094864624	0	0	1.81916734523465e-06	0.0305666385901066	0.033151501525837	0	0.0379578180092898	0.0309333431630602	0	0	TCGA-RS-A6TP
6bf4f489-e133-4d34-98ff-14d31d6e6148	0.300942887991142	0.647721379861925	0	0	0.00129769011152869	0.0499481948920814	0	0	0	0	0	8.98471433228592e-05	TCGA-UF-A7JA
6bf5b9c5-6572-4838-b0c3-ba16eb03d979	0.241763940269094	0.710237704810786	0	0	0	0	0.0121756862235859	0	0.0358226686965337	0	0	0	TCGA-CQ-6228
6ceeed42-b10b-4ce4-ae77-d844e81be28b	0.296067175494758	0.685277229134292	0	0	0	0.00234004985675861	0.00111409341477844	0	0.015201452099413	0	0	0	TCGA-BB-A5HY
6d522946-e471-45b2-8712-be249d695331	0.465665724682271	0.216886653750575	0	0.0202809314693862	0.121110763886795	0.0946413599843118	0.0350918264234638	0	0	0.0463227398031976	0	0	TCGA-CX-7085
6e75a9b1-1619-4312-826d-2243771756c9	0.0325845310994865	0.899044282738784	0	0.0136368417120894	0.0547343444496397	0	0	0	0	0	0	0	TCGA-QK-A6IJ
6eb8e8da-cd71-48c0-bd30-35fbe00a8486	0.173378524036572	0.738694104111	0	0	0.00327772931118752	0.0703274249751182	0.0134860426689815	0.000146926120353918	0	0	0	0.000689248776786017	TCGA-CN-6992
6ece52bf-cea3-4b4c-baaa-3d6bf0713d6b	0.342252647747806	0.0453273677624638	0	0.343809505123597	0.105629753677366	0.0913557543554823	0.0082325244953014	0.000151592055731221	0	0.0453958424841778	0.00257418698310982	0.0152708253149647	TCGA-CN-6017
6f0f57e1-6cb1-4891-9977-b46dc0939ea7	0.199815426808706	0.707435408480739	0	0	0.00189565368819292	0.0509154596094977	0.0276153667475178	0.00614732860830237	0	0.00617535605704432	0	0	TCGA-CR-7364
6fcf8a5f-614b-42be-8334-50cd955910d4	0.0627939473420234	0.8691986320977	0	0	0.0186715413750209	0.0171834243984191	0.0221544696311213	0	0	0.00605384657643057	0	0.00394413857928465	TCGA-HD-7832
6fe0f602-2a8d-482c-8e93-033cf1eb5de8	0.17424561175372	0.706196636440352	0	0	0.106362020662081	0.0131957311438475	0	0	0	0	0	0	TCGA-CV-6933
70a6658a-7a68-4632-a0ce-a20287d83293	0.214081780269522	0.683372155512885	0	0	0.0329863965857096	0.0218407821699085	0.0139067632062616	0	1.50845272361179e-05	0.0337970377284772	0	0	TCGA-CV-7428
71ebfa38-db28-4c6f-b8d8-52ec694d9f41	0.316317786870729	0.570399859298533	0	0	0.0273200172327804	0.0762517882791911	0.00971054831876681	0	0	0	0	0	TCGA-CV-7416
71f9b1a9-27b8-4d75-ba00-e61552ffad5b	0.137409827378675	0.798605396613072	0	0.0274315321391152	0.0144032160238567	0.0212607710348428	0.000889256810438315	0	0	0	0	0	TCGA-CV-7095
71ff8ef7-b505-487f-bc5f-b6a458e684ef	0.28473757593913	0.423230253438591	0	0	0.173307547169893	0.0778331060816401	0.0153193934726866	0	0	0.0223311405660651	0.0018763710611018	0.00136461227089267	TCGA-CR-6484
72ac31e0-b517-4bc1-94e9-79b7d6ad1b97	0.559483496173422	0.3077132905074	0	0.00909957287854499	0.0470485036021328	0.0744118000934074	0.000662052767466756	0.000317861339174728	0	0	0.000872690456175874	0.000390732182275463	TCGA-CR-6474
72f87aaf-c152-4a1f-884d-b03a935bb723	0.183332707659559	0.694855760645547	0	0.000476656416786845	0.0659901879348529	0.0333483438251135	0.00240930813707478	0	0.00262183972965045	0.0166258675905926	0	0.000339328060823676	TCGA-CN-A63T
73050df2-9a8c-4d9c-9e8b-7d72aa03367d	0.151795222365185	0.758910329351502	0	0	0.00103960700458955	0.0375141405979325	0.0323844418890255	0	0	0.0183562587917657	0	0	TCGA-CV-7434
73dcb0aa-ffda-4aee-9945-2886d94ee163	0.110268334311888	0.532397043237406	0	0	0.0716933088341697	0.047806111888174	0.106140600829237	0	0	0	0	0.131694600899125	TCGA-CV-6433
73faf404-af65-4543-95ad-03065d2f0a14	0.500950545225071	0.345939319458224	0	0	0.113479287597127	0.0379886511642702	0.000295797773258612	0	0	0	0.00134639878205015	0	TCGA-CR-7386
74025693-3328-46ca-85c8-c88a9fd7bb1d	0.185269406702827	0.727893829564375	0	0.0221989092020151	0.0343978895724467	0.0299706413308497	0	0	0	0	0.000198746092326657	7.0577535160422e-05	TCGA-QK-A6IG
75170977-32b7-4ef6-9fbb-5931e198b4b0	0.0853814737506733	0.891057875641859	0	0	0	0.00731851561625756	0	0	0.0148682736281155	0.00137386136309413	0	0	TCGA-QK-A6VB
757996cf-e6fd-4d76-82a2-5653fce08ae1	0.209968780698253	0.48815629554313	0	0.188750787112309	0.0819333356885371	0.0306518796524021	0	0	0	0	0	0.000538921305369055	TCGA-CQ-A4CA
76707b65-cb6d-4093-8765-f1c58873aac2	0.0956551451574669	0.736681206537177	0	0.0197657661914583	0.0793326308021174	0.0165886902093106	0.0343561503504234	0	0	0.00127929611983485	0	0.0163411146322111	TCGA-CN-6995
79785c86-72c8-48fb-876f-22140f683956	0.173962269408799	0.376565759337738	0	0	0.12535839657244	0.0454861789448873	0.0801447643334725	0.00902193678888075	0.0547903349029308	0.133773371364353	0	0.000896988346498711	TCGA-MT-A67F
799a92eb-5497-4298-bf23-505b6129a8de	0.0274664680028754	0.849975845491761	0	0	0	0.0102165488514224	0.0425128260687874	0	0.0430711331176752	0.0267571784674787	0	0	TCGA-BA-A4IG
79d9bc65-7ad7-4bc5-8f34-a04acf513eee	0.34445921726767	0.560870973087393	0	0	0.0390555120213247	0.0544013234457451	0.000588968657223473	0	0	0	0.000624005520643988	0	TCGA-CN-4742
7a0e3bed-39fb-4760-87db-d3b7f72fbed9	0.174122222518601	0.746714674597654	0	0.0010103309919363	0	0.0335826002537841	0.0186050395729628	0.00532599960902516	0.020639132456037	0	0	0	TCGA-CV-6960
7a32fe57-6045-47b5-90bf-7349a0a19c41	0.278274993440685	0.587173860613862	0	0	0.00305309070179499	0.071445834976705	0.0255723772246756	0.00240705469466104	0.0193872876972486	0.0126855006503677	0	0	TCGA-CN-A497
7a63683b-382b-4f2e-a22e-61d8ce6b6c62	0.0978329230191481	0.901603574076851	0	0	0.000443993840934274	0.000119509063066919	0	0	0	0	0	0	TCGA-CV-6003
7ac5eab1-04ac-43ec-9eb0-63993a7efd0a	0.0945280099028971	0.835917285393016	0	0.000133113225445696	0.00163787556364256	0.0411505592580822	0.0107905418308457	0	0	0.0150731641657425	0.000769450660328086	0	TCGA-HD-8634
7addabca-07be-4823-ab56-85e5a9191358	0.259182585947504	0.304586751479514	0.00165539585122401	0.00274220211487124	0.00240491105197256	0.0386820372352429	0.117896543172361	0.0001521656958843	0.224565179748523	0.0481322277029024	0	0	TCGA-QK-A6IF
7c1fdd93-9e5f-434e-8a79-ca0e506c61ae	0.187998767415622	0.638140428513011	0	0	0.0287297127989952	0.108074281741035	0.0217526352195142	0.000246691947855549	0.00507476946549738	0.00881396992168427	0	0.00116874297678542	TCGA-BA-5151
7c602e9f-38b2-47f7-a5f5-8ed0e276a4b2	0.0725945554398572	0.814824731231129	0	0	0.0257664528014569	0.0532473848888149	0.00906000699331388	0	0	0.0230033293244078	0.00150353932102068	0	TCGA-D6-6516
7d41b110-63ad-45d6-944c-58fa49ce3188	0.476632315513313	0.423773521775211	0	3.63390602566979e-05	0.00914123083322816	0.0524090347321327	0.00857289865000048	0	0.00374972823661858	0	0	0.025684931199239	TCGA-BA-6871
7d6de174-f645-41b0-9caf-81ff9c295704	0.662337984125024	0.242416594771609	0	0.00719165370380547	0.000865236002942649	0.0726706246024163	0.0132084749844622	0	0	0	0.00130943180974	0	TCGA-CQ-7072
7dc69807-1c83-4ead-9fd4-4f05a25c8630	0.0867045114212039	0.782015455143482	0	0.0139526016917152	0.0194793803667819	0.0773693357917783	0.0166939237171673	0	0	9.68342705669755e-05	0.00128854121927075	0.00239941637803354	TCGA-D6-8569
7e000bbe-a471-41a3-a3f6-ab4f5e915339	0.331602848810769	0.546023439020314	0	0	0.0173633318842137	0.0594957745629708	0.037490361186131	0	0	0.00631009815368574	0	0.00171414638191607	TCGA-HD-7754
7f18c74b-79d7-492a-9783-cb7431e81809	0.123985559199797	0.801823352293345	0	0.0567676564577557	0	0.0174234320491026	0	0	0	0	0	0	TCGA-CV-6956
7f34f72a-b7d3-4071-8323-51eaff3e9ba9	0.104884065990849	0.660639169924409	0.00072658566019394	0.0804751603973142	0.00145349599052711	0.0267976878360758	0.0471843933896273	0.00563084279580977	0.072208598015194	0	0	0	TCGA-CV-6943
802910d4-b9db-4991-bbf8-2967aee6371b	0.130659768570751	0.614602399073738	0	0	0.0909238763649749	0.0889432790672754	0.0209620107689611	0	0	0.0506674008033977	0.000477605895619007	0.00276365945528225	TCGA-CQ-5331
807e292d-50d5-4ea6-a58f-646f8c8a890d	0.340291389960321	0.00381874758792221	0	0.486135149185065	0.0496773069262456	0.120077406340446	0	0	0	0	0	0	TCGA-CV-5971
81720320-dd38-4aa3-bebd-aed0858a18f6	0.0989374891669355	0.722206756393968	0	0.0500654602848309	0.0594994629107434	0.0320039173143688	0.010209177415355	0	0	0.000999699161650814	0.00235327218602353	0.0237247651661239	TCGA-F7-A620
823f5b0a-3d36-4c6a-9c2c-520d4fba1029	0.225462638552966	0.577633432165615	0	0.0652896358579204	0.0458317039355536	0.0388842099727925	0	0	0.0165799240393762	0	0	0.0303184554757768	TCGA-CN-A642
82cfb1c3-e32b-427f-98cc-fe54909ac06a	0.30386883225298	0.581967445866081	0	0.0524905082005255	0.0373049623696772	0.0168976042033289	0	0	0	0.00500351062115741	0.00113234306166545	0.0013347934245845	TCGA-UF-A7JH
83d208df-56df-4815-9064-c5c6c39a8d95	0.00149174671252044	0.9150037404263	0	0.015514677850222	0	0	0.0272149996364988	0	0.0285016248250491	0.0122732105494095	0	0	TCGA-CN-A6V7
83d6abae-d311-487b-bcc3-d46e2c39de14	0.360401322766	0.558152737868712	0	0	0	0.0682769803690688	0	0	0.0124910267499685	0.000677932246251339	0	0	TCGA-CN-4722
83ff3e62-d929-4e84-99b4-f73ce5874e96	0.240375594366465	0.272032393328665	0	0.124816525646843	0.0938901719397784	0.0542665165250623	0.0854777243783017	0	0	0.0288571729208555	0	0.100283900894029	TCGA-BA-5559
84ca4c25-14c2-4852-83a5-bc5e301bc719	0.335678281253417	0.62528119071568	0	0	0.00600159845827865	0.0309182762842032	0	0.00189272286397455	0	0	0	0.000227930424446952	TCGA-CN-4731
84edcd0c-a7b1-4465-987a-a69a9841137c	0.328991618615435	0.572421375048187	0	0	0	0.0297797865512593	0.0441537488243916	0.00696167344958059	0.0154238636231357	0.00226793388801061	0	0	TCGA-CV-6962
854e4d92-57ba-4398-8951-b09293db3eb3	0.0264002749979301	0.880132601806075	0	0	0.0223367355272679	0.031460269040856	0.0237620580761521	0	0	0.0159080605517185	0	0	TCGA-CN-A49C
859ea6d7-ccb1-4b60-bedc-7ccc32e59ec4	0.0622860158781117	0.856429902181648	0	0	0.0133705610372682	0.00255065193992977	0.0424674688247667	0	0	0.0228954001382756	0	0	TCGA-CQ-6223
86627daf-ce01-4c49-b09f-db64afff547a	0.108463281172183	0.77033087218263	0	0	0.0423698846258684	0.00884700237783387	0.032430201241048	0.00034699193746567	0	0.035658474120726	0	0.00155329234224521	TCGA-CV-7099
86a12c44-4853-4ffd-81ae-12c10f1e6c0c	0.346490059443332	0.377625533873186	0	0.0811310888224207	0.0535717317489923	0.0887424502758724	0.0246749404176033	0	0.000327899458075733	0.0271389552857068	0	0.000297340674810999	TCGA-CV-A6K0
86fd69ec-fbe4-4ca7-a1a5-a42367527929	0.190666533400974	0.446623924323968	0.0404222357857253	8.83233984566904e-05	0.0926659574907964	0.0409111448163068	0.145905990972537	0.00058971085327833	0.00401775964318537	0.0256495963977693	0.00530429515970445	0.00715452775729826	TCGA-MZ-A5BI
887e2e89-af5f-49ee-b54c-ef9d323ddde9	0.305204553838763	0.561683795096697	0	0	0	0.0660927534709504	0.0313443496162659	0	0.0356745479773241	0	0	0	TCGA-CV-7440
89bc8017-a565-4160-8e07-6ccd7ecfa96f	0.126884829556156	0.5146855554712	0	0.000656890552035261	0.19955702199611	0.0601718337722769	0.04272142365244	0	0	0.0538013319795586	0	0.00152111302022233	TCGA-CN-6013
8a6e0e48-2a12-447f-8c7a-abee412f2669	0.0935244301537916	0.810400848792551	0	0	0.00641255618749661	0.0870550800053789	0.00242272237253918	0	0	0	0.000184362488243075	0	TCGA-BA-5555
8ad0eef6-02eb-4f8c-a201-a27e45ee18a5	0.454229384899358	0.328229972689519	0	0.0186647214402073	0.130511717831979	0.0669703660327798	0	0	0	0	0.00139383710615717	0	TCGA-CN-5370
8b082cb1-feb9-44a5-8693-11db8e802902	0.503313434345732	0.332127856259939	0	0	0.0245085713757092	0.0694884938459762	0.0451904994846074	0	0	0.0253711446880364	0	0	TCGA-CV-7235
8c2bb3c1-582d-44e4-a88d-6fe88e4d2785	0.235163537065612	0.669774525813306	0.000738839086505324	0	0.0411073096194848	0.0369622144454998	0	5.77012456677969e-05	0	0.0138189999429739	0.00190780348550592	0.000469069295444221	TCGA-MT-A67D
8c326fb7-18f4-44ec-a2c8-479ce33fda20	0.307135265921633	0.631270209745016	0	0	0.0076357298698318	0.0428973872484539	0	0	0	0.00917998128518448	0	0.0018814259298805	TCGA-UF-A718
8c5e3dae-aacf-45fc-8c43-12ba41035c57	0.290121889154954	0.526590875156033	0	0.0309233111658549	0	0.0700558206366126	0	0.00731981808205612	0.0749882858044886	0	0	0	TCGA-KU-A66S
8ca6a052-24a5-479b-8a75-b7c997e88ee0	0.13846538959888	0.809428635654823	0	0	0	0.0418627833365478	0.0100158609906144	0	0	0	0	0.000227330419134514	TCGA-P3-A6T2
8cd9be2a-769d-4f2a-a85a-9d714dc67b14	0.22148264088424	0.730188371902991	0	0	0.0100072374985278	0.0383217497142409	0	0	0	0	0	0	TCGA-BB-A6UO
8cf5048d-6fc2-45c2-a954-bd8ea814fa60	0.169114938286664	0.711405310574346	0	0	0	0.0400293171003211	0.0169497076691999	9.95149719822787e-05	0.0610745224166887	0.000496406674003304	0	0.00083028230679397	TCGA-CR-6472
8e0030c8-0a94-4e3a-97d2-b1d5d18846d5	0.173005384726401	0.779842929964581	0	0	0.0171485942494287	0.0300030910595894	0	0	0	0	0	0	TCGA-BA-6872
8e10f12e-c1cb-4882-9d24-a4932f017131	0.156549954978469	0.802850099149222	0	0	0	0.0405999458723091	0	0	0	0	0	0	TCGA-CV-7183
8e3900a0-376b-4836-b8e9-a410141027e1	0.157718532576388	0.804597810587854	0	0.0170251737786326	0	0.0206584830571255	0	0	0	0	0	0	TCGA-CQ-7065
8ea5b238-1405-42df-b341-954032921728	0.234900199203591	0.519412860904276	0	0	0.0588418126881706	0.0758225084752963	0.0746373270602809	0	0	0	0.013402773271035	0.0229825183973501	TCGA-CV-A460
8f05e203-92c8-4c12-833c-c2987d9c1013	0.312959230857417	0	0	0.613519872083948	0.00105585206544044	0.0724650449931942	0	0	0	0	0	0	TCGA-CV-6939
90855e52-b713-4c3b-ba28-16c7485f65c8	0.112585747289288	0.831048822225248	0	0	0.0124545085179218	0.0433439394455433	0.000566982521999334	0	0	0	0	0	TCGA-HD-A633
91785368-f582-4344-86af-8f2be0841f6c	0.142514066105887	0.733028220741914	0	0	0.0374177152058841	0.0797165130039397	0.00634891710904225	0	0	0	0.000974567833332576	0	TCGA-CR-6492
9204697e-6fb3-4292-8d6b-3df715a6ed74	0.231646790193295	0.610699111595074	0	0	0.044725758741195	0.0336869372384368	0.0315060656725187	0	0	0.0477353365594796	0	0	TCGA-CN-4734
9289c2c8-e4fb-4c6b-8b10-1f25b0b61037	0.583332054349444	0.151286139917727	0	0.167923255775502	0.0581910070431035	0.0370550330122183	0	0	0	0	0.00221250990200572	0	TCGA-CN-6016
934a8347-5f77-4166-8af5-ec34ffd19461	0.0216492535404249	0.519509533878573	0	0.0174135220452208	0.249838728041265	0.00948924619715046	0.00870782807419444	0	0.0879446048450667	0.0401399440796182	0	0.0453073392984863	TCGA-P3-A5Q5
9458044a-2970-41ad-82b5-d83a06c453c0	0.103758924220156	0.739120928033399	0	0	0.0620339720108378	0.0728101657183379	0.0141983392296947	0	0	0.00651810679888386	0	0.00155956398869079	TCGA-BA-5558
95393cc4-fee7-44e6-b435-8f58420a4d48	0.409430173664129	0.521323451919198	0	0.0169424588704345	0.000329805975475457	0.030263761211609	0.00490670554626104	0.000229512903786076	0.0125088098933354	0.00309962269345021	0	0.000965697322321704	TCGA-CV-7568
96ef0eff-b305-44e4-858c-3503955c2415	0.303672211535066	0.627961990135503	0	0	0.0147334457233433	0.0433392332622947	0.0044540380147608	0	0	0	0.0012786603356723	0.00456042099336022	TCGA-HD-7753
9724a09a-f0f5-4a8b-a09c-b55523249962	0.149473219361302	0.810425707696698	0	0	0.00468785320462374	0.0116425995500396	0.0177512166176979	0	0	0.00436792108466903	0	0.00165148248496931	TCGA-P3-A6T7
97563567-b29b-448f-a327-c6d30390003f	0.0345941018084719	0.572861132259921	0.00109461066248633	0.248113203839224	0.128887158935058	0.0144497924948398	0	0	0	0	0	0	TCGA-D6-A6EM
97617183-0925-4790-b04b-48b6bd5d6668	0.372711853639575	0.47131770126527	0	0	0.0451442010982532	0.0680781109302021	0.027653920532468	0	0	0.0150942125342319	0	0	TCGA-CX-7219
97617240-ca64-4299-86ae-1294951f7057	0.161545285095244	0.800660675724062	0	0.0142624943688293	0.00159487430149563	0.0214527549505878	0	0	0	0	0.000483915559781987	0	TCGA-MT-A51X
982eb00f-e5f1-45dc-9890-e8f78f8fb683	0.381972236882677	0.420450051486785	0	0	0.141831534736039	0.0544310845221188	0	0	0	0	0.0013150923723802	0	TCGA-CV-7433
983cb886-0581-4ccd-a0da-2097ac697c0d	0.0813437152938343	0.853910398948747	0	0	0.0477153238142913	0.0159914366062369	0	0	0	0	0.0010391253368906	0	TCGA-IQ-A6SH
986e1cfc-481d-4f10-8aa3-0c4b039bffb4	0.278754623118505	0.633242962517062	0	0	0.00736241482799825	0.042873277293456	0.0275946696214862	0.000228051358404452	0	0.00656559875232461	0.000276569456399233	0.00310183305436514	TCGA-F7-A50I
98a86f60-48e9-46f8-80d5-5d96a8bf4448	0.156171486409608	0.389725717470701	0	0	0.204722787727179	0.0753416530669021	0.0497143597486292	0	0.00263890910035182	0.0560571769373176	0	0.0656279095393123	TCGA-CR-6481
98b527de-55ea-450f-a635-8c6e6ad32157	0.170524556602043	0.682558780262083	0	0	0.0823477955552455	0.0253303332114546	0.0115104731985286	0	0	0.0255426482421494	9.96390143917466e-05	0.00208577391410413	TCGA-CN-A49B
990471a6-1f49-464a-872e-024e78c553cf	0.123006980384167	0.574218713041814	0	0.0724732889784884	0.0598758386055264	0.00974025506716408	0.11123103941412	0	0.00314113807978802	0	0.0138511805711496	0.0324615658577822	TCGA-CN-A6UY
9a214ce5-69da-4a24-a935-0a366d3f6cd2	0.262386529821987	0.647876862331535	0	0	0.0539727988811273	0.0356731082937399	0	0	0	0	9.07006716106554e-05	0	TCGA-CV-7413
9a613a44-da30-4cdb-829b-5822870ff883	0.151418968131258	0.763282219969463	0	0	0.036774414546994	0.0238865581951489	0.00463269662873685	0	0.00307681790412516	0.00159049880280205	0	0.0153378258214722	TCGA-CV-A45Z
9a8faf8c-ef1c-4dd3-9e63-198fb3be0f09	0.141757714021288	0.740592770948307	0	0.00250487336861439	0.0127648459456438	0.0233671473798199	0.000275538841066083	0	0.0787371094952607	0	0	0	TCGA-CV-6948
9aab5cae-1c0e-4249-bb84-c5e6a484ee60	0.32866359562397	0.557933190518678	0	0.00842075487455155	0.0148125999416378	0.0570900910321422	0.0316877995476967	0	0	0	0.00139196846132441	0	TCGA-DQ-5624
9ab80984-8be0-4fa8-a0d6-dd86a240b459	0.216698162306027	0.701941756854452	0	0	0.0208631819608123	0.0603307404241465	0	0	0	0	0.000166158454562774	0	TCGA-CN-5366
9af804e5-d24f-425c-9019-aef959ab2e40	0.125179945746871	0.737155595392978	0	0.0863981434308495	0.000862936206918512	0.0501076312033737	0.000295748019008858	0	0	0	0	0	TCGA-CN-4725
9bf802cd-f282-4be4-aaa3-30381fbf6ae8	0.209950800018082	0.580842319703693	0	0	0.140957994064165	0.0163044751629646	0.0030872258825623	0	0	0.0317022528675291	0.000430700171811638	0.0167242321291919	TCGA-CV-A6JZ
9c06bb27-28b2-455b-a2bd-ffc21499b89a	0.176301921492419	0.763602453166372	0	0.0445765506957101	0	0.0155190746454992	0	0	0	0	0	0	TCGA-P3-A6SX
9d117ac5-a64c-46b8-b172-1c1c25cea4ba	0.373001523112384	0.382852042685946	0	0.00151462385518073	0.0787151007982875	0.0536420616516036	0.0491273665458663	0	0.00394297460754445	0	0.0439676589352112	0.0132366478079767	TCGA-CX-A4AQ
9d4a9d46-a8f0-4b4a-bbcc-7d58b60d673c	0.477474904474687	0.364118589357613	0.000539651921351429	0	0.109639747548208	0.0323133128472756	0	0	0	0.00764267721536404	0.00279302722100115	0.00547808941449879	TCGA-UF-A7JJ
9d87191c-909b-4047-a155-fa93c09f69af	0.0846243692289741	0.738436360281912	0	0	0.026017504068038	0.0374400882640711	0.0537370103285803	0.00420887922715581	0.0502791005075107	0.00525668809375796	0	0	TCGA-CV-6953
9dd7e11e-f07b-43e9-b908-2661110dd5ca	0.257867573236078	0.690088740505308	0	0.0219110899671952	0.00185116106654727	0.0282814352248713	0	0	0	0	0	0	TCGA-CR-7365
9e493073-8295-45dd-8bbb-baa3aa27e9c8	0.0768242731443669	0.891222943853124	0	0	0.0142229812790546	0.00791149777380801	0.00391467893582381	0	0	0.00590362501382289	0	0	TCGA-CQ-6220
9e7ca3a0-4af5-407e-a2fa-7484fadcbfc8	0.0930902056682932	0.796959930790178	0	0	0.0526615081644719	0.036711485083463	0.00382636660455913	0	0	0.0136522833004663	0.000921729944057068	0.00217649044451109	TCGA-F7-A61S
9ffe5716-2ebe-4df9-aa09-f5a0dbec315e	0.4029854956529	0.462930373862933	0	0	0.0763747059204729	0.0478126271717287	0.00010666135995464	0	0	0.00648520121056613	0.00330493482144498	0	TCGA-CV-A45Y
a02282e7-b292-46f1-a2c0-d0ab581fb126	0.0397066917669931	0.792588924622401	0	0	0.0232495706316499	0.0201884397901289	0.0553971978857594	0	0	0.031995848378072	0	0.0368733269249958	TCGA-BB-A6UM
a0449ff1-fdc5-44b0-8a9e-db35d1d8dabc	0.377791894348122	0.353800160493333	0	0	0.162468397121808	0.0742327241194444	0.00623438459981077	0	0	0.0121539701866801	0	0.0133184691308017	TCGA-D6-6515
a0906ed7-1afe-42cf-81df-cd13fe190cba	0.214696545304818	0.704326423139624	0	0.00607386842300494	0.0327226435487054	0.0421805195838477	0	0	0	0	0	0	TCGA-CN-5367
a0c9c4e2-b1c4-49cb-a009-cee2aafa8104	0.139133308937336	0.740473032184452	0	0	0.0294671779737982	0.0765685218799551	0.0129384175727493	0	0	0	0.00141954145170945	0	TCGA-D6-6517
a36a29a7-211f-4081-841d-be5628804bb7	0.206002670020762	0.392101495920432	0	0.295725768118113	0.0160910418306144	0.0845413533267386	0.00553767078334006	0	0	0	0	0	TCGA-HD-8224
a36bc6fb-50ce-4c49-9d12-a40059316a1a	0.159762131530875	0.581870955118612	0	0.104061284116701	0	0.0431184957017478	0.0383858050253645	0	0.06128875352298	0.0115125749837192	0	0	TCGA-CV-7252
a3cd08fa-8b40-4169-8b8f-2f243f7a3315	0.301987981845368	0.51579491297705	0	0	0.0646230391471704	0.0690149372424337	0.0377298444022583	0	0	0.0083997809641962	0.00244950342152332	0	TCGA-CN-5373
a44747b5-176f-4e0f-bbe4-993efadf7187	0.112348030270055	0.780377780413774	0	0	0.00749778115687129	0.0710546347206614	0.0200355398585774	0	0	0.00868623358006122	0	0	TCGA-CV-7089
a4e2f3d0-0278-4b98-94b0-08d854df9fb5	0.0990950132803268	0.528139242693211	0.17942995063073	0.148935216360727	0	0.032797959972302	0	0	0.0116026170627033	0	0	0	TCGA-HD-A634
a58369cf-039c-414b-b62c-b4485e6d2469	0.213883100943109	0.543293546951823	0	0.0377364300586002	0.00193662302616963	0.0290508425253731	0.0725250392689749	0.0226445786018662	0.0493215447889385	0.0296082938351454	0	0	TCGA-CV-7255
a5ac43b6-1b92-4c14-bb3f-081e7a70cdcf	0.292581517463564	0.56286509641136	0	0	0.0131862019993585	0.111951283536138	0.0194159005895795	0	0	0	0	0	TCGA-CV-7236
a63fbf1b-747e-45ff-8a3e-ec2ffd9828f4	0.220358445563796	0.743736137378923	0	0.000664891034636349	0.00173508847664564	0.033505437545999	0	0	0	0	0	0	TCGA-CV-5979
a6d01695-7b93-406d-816a-10f5e7750e97	0.300368790835578	0.508109802753627	0	0	0.00164374720884648	0.0670791761388578	0.0749363168626717	0	0	0.00992012290285224	0.00299832003527074	0.034943723262295	TCGA-CR-5243
a706dca2-7530-4b52-8bf1-f51fc90aabdd	0.192370314516058	0.732636772742119	0	0	0.0081507818707477	0.0589478793953436	0.00666633530570587	0	0	0	0.000503495569620052	0.000724420600406576	TCGA-CQ-5324
a8194da1-d021-4c56-bb11-b344a321fa08	0.142187307850925	0.852067610310427	0	0.000254274408604399	0.000349585127005155	0.000359246232359955	0.00081733505332986	0	0	0.00253146113983982	0	0.00143317987750927	TCGA-CV-5977
a8da7443-1620-413a-a86c-2a1f6d2a1f65	0.341358587632883	0.621479026554337	0	0	0.0110404507962466	0.0193371399607899	0	0	0	0.00653563879324282	0	0.000249156262500284	TCGA-CV-6941
a921fb29-fa4d-4a9e-a38c-6d585fd7c73d	0.164705699850393	0.821170266245701	0	0.000782627823360397	0.0133414060805454	0	0	0	0	0	0	0	TCGA-QK-A6IH
a955619c-89ae-4b6f-ae23-a9365023958c	0.133566592533031	0.737667348321742	0	0	0	0.0492991749586037	0.0255848594057264	0.00520286484815108	0.0463282447730346	0.00235091515971133	0	0	TCGA-CV-7177
a97bc32d-8586-46a1-8ddf-0c06549a7f9a	0.211279088289577	0.638431791211555	0	0	0.000924022379365285	0.132456801928289	0.0169082961912135	0	0	0	0	0	TCGA-CQ-7069
ab3c509d-88f7-4e91-80cb-e66519041591	0.206290399960029	0.761747927126251	0	0	0.00418092912555919	0.0204356835455062	0.00235706385716469	0	0	0.00375544712584591	0.000366079210991979	0.000866470048652143	TCGA-D6-A4ZB
abb48615-6710-45cf-a50c-a14b39016c14	0.0315764765867274	0.71387066367725	0.00941994252572598	0.16774422720131	0.0773886900089866	0	0	0	0	0	0	0	TCGA-UF-A7JS
ac37406d-6ee7-47b9-b6c0-d1ec82c12cb4	0.235580027705752	0.552871675475351	0	0	0.0374512614080628	0.0600813764547271	0.0746164474190307	0	0.0126340763917303	0.0226086053658473	0	0.00415652977949877	TCGA-CV-5430
acd29c8d-3356-424d-b40f-ba3f00e6047c	0.0925013128903401	0.753880325853048	0	0	0	0.067561589313427	0.0302482221046458	0	0.040520119231103	0.0152884306074358	0	0	TCGA-QK-AA3J
acd735f1-d972-4e4e-b792-7db6712fc9b6	0.200717101324731	0.762349953806961	0	0	0.000693796273113086	0.0335361459540569	0.00142637300082345	0	0	0	0.00127662964031489	0	TCGA-CV-5436
ace8f3f7-a11a-44fe-aec5-a7d70123b890	0.473793472895341	0.194784651862299	0	0.00632687957666906	0.159035415740212	0.113887457738533	0.0048348109563067	0	0	0.0473373112306393	0	0	TCGA-CN-5358
adb627bc-9164-4b3c-a6ab-cd1a9471bf4f	0.0316570359591571	0.836417486588718	0	0.00883274982244295	0	0.00733142052320678	0.0382557135843874	0.00870931489404435	0.0687962786280436	0	0	0	TCGA-CV-7437
af01c84f-dace-4c11-997a-37bde4cedd94	0.12805575858781	0.843490636071274	0	0	0	0.0190602648246316	0	0	0.00157982690949155	0.0078135136067931	0	0	TCGA-CN-A63W
af9bb55a-5b37-4f9e-81f0-6e26b549bc91	0.195105125002504	0.666304249243943	0	0	0.0131361225645401	0.0667638078093939	0.0242055008254454	0.00950399202117903	0.0249812025329952	0	0	0	TCGA-CV-6935
afff756a-7e4f-4678-8e74-39deb653460f	0.295464075098671	0.541158871013807	0	0.0533523142377721	0.0212687028968884	0.0749336219054498	0.0103950445779539	0	0	0.00257036380519332	3.45829486377484e-06	0.000853548169400569	TCGA-D6-8568
b01bdd7d-e02b-466e-b60d-fb6f1e31f919	0.325686482559859	0.606554101146587	0	0	0.00258338501913652	0.0303977177605116	0.0123825204867413	0	0.0161027039502416	0.00570087572354908	0	0.0005922133533745	TCGA-CV-7261
b0b6b2d7-48bd-432c-bfcb-220c09d0ca6d	0.182990260805606	0.697112532550364	0	0.0669948571248029	0.00131476514157814	0.0459350327367921	0.00507093770086848	0	0	0	0.000542438853773203	3.91750862151777e-05	TCGA-CV-5976
b0d1a890-cfe7-40af-a35d-9a8cdf495153	0.101708442901837	0.641907850549772	0	0.106780660981848	0	0.0609243155869795	0.0557601497070283	0.0104118376966465	0.0225067425758878	0	0	0	TCGA-CV-7440
b166b768-33f7-4cc1-907b-15baed14a527	0.184452146688043	0.765017678736993	0	0	0.00352587332892623	0.0249001609870572	0.00612669310105533	0	0	0.0145204320973281	0	0.00145701506059745	TCGA-F7-A50J
b3097629-4f4a-410b-8488-bde66df17f6d	0.109138861962423	0.856946099421587	0	0.0124687880507931	0	0.0214462505651971	0	0	0	0	0	0	TCGA-F7-A61W
b3dfa86c-8410-46c3-a25b-715d31891149	0.415401707007932	0.42840513339086	0	0	0.103228049262891	0.0529651103383174	0	0	0	0	0	0	TCGA-CV-5978
b45caa56-bea2-4cb5-a211-fbbae7dd248a	0.187978426081957	0.536172679441089	0	0.134539100783277	0.0350808099020389	0.0810227139294038	0.00246984533541975	0	0	0.0207590199124063	0.00197740461440905	0	TCGA-CV-7238
b49a5dce-cd8e-4103-8027-8dd1a11ef3c8	0.106635984001588	0.88521562325795	0	0	0.00098946908213487	0.00312611405379289	0.00386054447889369	0.000172265125640728	0	0	0	0	TCGA-CV-7432
b51ed084-8eee-43e4-9dbd-570ec4df8880	0.20862787461102	0.627722731996198	0.000903521461489696	0.000425790555607776	0.014274289818587	0.110863259064694	0.00228396989629642	0	0	0.0334836233988122	0.00100870069545016	0.000406238501845729	TCGA-CV-7248
b5557828-9913-4f6d-bdbb-fdeb916e1b82	0.0601935372403084	0.910911822246228	0	0	0	0.0120378074372875	0.000838289131063171	0	0.0160185439451133	0	0	0	TCGA-QK-A8ZA
b5ae4926-2c2d-4abf-81e3-c6a34182e8e7	0.105055100271699	0.811617237405855	0.000386017388496739	0	0	0.0112481694352039	0.0157336592093618	0	0.054919488549152	0.00104032774023151	0	0	TCGA-CV-A463
b5c8e71a-4bf8-4703-8785-b778ea1d638d	0.31612821639155	0.375633655604281	0	0	0.0438692070901203	0.046570275333526	0.0897444424726637	0.000177318555970682	0.00760775146281533	0.0365183016171268	0.0129702383133181	0.0707805931586276	TCGA-CR-6470
b6884bd7-dcae-47dc-8a00-4c802db09f9c	0.354828007960281	0.414144679531477	0	0.154610910946962	0.00196727814628925	0.0585792458822776	0.015869877532713	0	0	0	0	0	TCGA-CV-7406
b6e7f6bf-82aa-4ec6-ba72-5071e5462973	0.600716276496823	0.290026013846497	0	0.0077724761641575	0	0.101485233492523	0	0	0	0	0	0	TCGA-IQ-7631
b7027279-3765-4fa3-bf6a-aa6e6d3c165a	0.0870321166797367	0.874583808716285	0	0	0	0.0383840746039787	0	0	0	0	0	0	TCGA-CR-6493
b7512132-ba2e-4b12-a01a-de06cd822af6	0.578445149696941	0.199917411512838	0	0.0126835393558315	0.134136543280327	0.0680618948389228	0.00540482714114167	0	0	0	0.000214813519363005	0.00113582065463455	TCGA-CN-4728
b795525b-b9f4-4647-b3dd-49c59575c7b1	0.249241049286764	0.519533732417986	0	0.0466022536229706	0.0465774655927137	0.0580923063184899	0.0467166496260402	0	0.00549942011690387	0.0256377939627347	0.00209932905539656	0	TCGA-HD-A6HZ
b7cb6d1d-d055-4304-9bbd-9d71725d3ace	0.250757799465049	0.483684074955307	0.0021517596461767	0	0.0752873807377162	0.0434517717212818	0.0850076686559384	0	0	0.00343217516989781	0.00156138313392582	0.0546659865147079	TCGA-CV-5443
b854a567-a87a-4ada-9237-431276cac821	0.0801124150351757	0.870763669070312	0	0.00105434619912208	0	0.0119387918629991	0	0	0.0361307778323916	0	0	0	TCGA-CN-A63U
b9775e38-4fc0-4df8-982b-a964985ff6d9	0.17348228030136	0.615485947520061	4.15874518832706e-05	0	0.141882560726974	0.0408968823280548	0	0	0	0.00805121833116188	0.00248453655860998	0.0176749867818958	TCGA-UF-A7JT
b9cc93e1-c67b-4623-9a74-8491cb01eee9	0.392086209216991	0.24747212549618	0.203264659498012	0.0965691821045024	0	0.0590198404854201	0	0.00142674174496204	0.000161241453932913	0	0	0	TCGA-CV-6933
ba72b0a5-8eb5-46c9-b620-a35aa3f21daf	0.0889420858375402	0.90989373479178	0	0	0	0	0	0	0.00116417937067957	0	0	0	TCGA-CN-4730
ba776f42-548a-499e-9edb-2593ddbe3ee3	0.336697878634913	0.49748269506101	0	0	0.102134917533447	0.0636845087706297	0	0	0	0	0	0	TCGA-CV-7090
bac62626-f0cf-48c4-b922-912b217872b0	0.114759511495567	0.674038624172483	0	0	0.148167815843477	0.0218113295764727	0.0143443432139227	0	0	0.025714445879843	0	0.00116392981823469	TCGA-CV-6938
bb0e445b-2f54-412c-aaa3-34d49f66a73b	0.105923207899465	0.811268756163049	0	0.00363010775557604	0	0.0274376318279198	0	0	0.0517402963539897	0	0	0	TCGA-QK-A8Z7
bb46941a-ca24-4b84-9a28-ebab870ad857	0.141346670163896	0.742260756224545	0	0	0.0249333179965942	0.0489308233617015	0.0151973039761745	0	0	0.0218396423683957	0	0.00549148590869349	TCGA-CV-6936
bbfc5849-aa67-4cf4-8a63-613161b706ec	0.118676478921294	0.80486724135466	0	0	0.00984908522802766	0.0580346761245887	0.00433405278709959	0.00281558946075987	0.00142287612357077	0	0	0	TCGA-BB-4227
bd15a2f7-2be1-417b-8e36-6885f4d551fe	0.0977211400871335	0.773546992982794	0	0.000431485551138847	0.00163891540903536	0.0275592505817485	0.0358114932448211	0	0.029405703310417	0.033601108618428	0.000283910214483886	0	TCGA-CQ-A4CE
bd5da481-f5ec-4f73-8ab7-8f57f5289c3c	0.179416907776648	0.650158994416973	0	0.126526802883885	0	0.0438972949224934	0	0	0	0	0	0	TCGA-CV-7247
bdf61bdf-5ef1-4023-aad4-bc2fa74ce394	0.219870240706625	0.486125195751611	0	0	0.159593135746137	0.0338733564303694	0.000283416625754866	0	0	0.019583794362566	0	0.0806708603769371	TCGA-H7-8501
be7abc73-b85d-4cbe-9d8f-cbf72556e030	0.184928515996602	0.178943783712689	0	0.616366468399708	0	0.0197612318910011	0	0	0	0	0	0	TCGA-WA-A7GZ
be90750e-7579-4096-b49f-7903d45e54f7	0.078048323129358	0.72376547323957	0	0	0.0102364988390989	0.0799499734862211	0.0515772183098818	0.000483150674533128	0	0.0367563707306156	0	0.0191829915907213	TCGA-CR-7368
beddb2ba-6a74-4e70-a7f7-0705a22bdf95	0.337537752701187	0.33353043420499	0.00417202767827385	0	0.20744939473693	0.0217813419994171	0.0203504994320131	0	0.0173873827355039	0	0.000139551911543083	0.0576516146001417	TCGA-H7-A76A
bf307194-093f-4fb0-867c-7db696aca1e8	0.188659756720928	0.742893854397834	0	0	0.00114760795397506	0.0565957955084181	0.0105562677995479	0	0	0.000146717619296996	0	0	TCGA-CN-6997
c023b826-2e13-493f-9ff0-845bc8672f96	0.0689787999931342	0.87223659434552	0	0	0	0.0586895395365989	0	0	0	0	0	9.50661247466668e-05	TCGA-D6-A6EO
c0c9522d-74c4-4f8c-b87d-03f60d7bc3cc	0.133250640916477	0.736067342992527	0	0.00130262491186712	0.0194893789594863	0.0912923914436918	0.0185976207759514	0	0	0	0	0	TCGA-CQ-A4CH
c170a822-8a12-489c-894f-554472fa4196	0.285213661845335	0.432523426429068	0	0.0237124999236584	0.0730919773742172	0.0885655042887437	0.0375784639902154	0	0	0.0575442786361881	0	0.00177018751257362	TCGA-CN-5360
c18765b1-8199-4c88-a8dc-1c8bba32e29b	0.198624515341096	0.679570584269605	0.0115920669279768	0	0.0197574152089413	0.0536830411026918	0.00323139741711279	0.00357784689334485	0.021388015305895	0.00857511753333611	0	0	TCGA-BA-6870
c1b29509-755b-4bd2-8b72-c19568d47bb2	0.0869132751956542	0.698706769671264	0	0	0.107508624234805	0.0424637385806452	0	0	0	0.00922096213164599	0.00157217776782732	0.0536144524181583	TCGA-T2-A6WX
c231f327-26ae-42b1-9813-bff1ac1896d5	0.408412066185713	0.31786912056349	0	0	0.104071038338454	0.166203127613207	0	0	0	0.00344464729913675	0	0	TCGA-D6-6824
c31156b1-a8e2-4c11-945f-f7a25bf00250	0.0366374195587439	0.963362580441256	0	0	0	0	0	0	0	0	0	0	TCGA-DQ-7588
c38556a9-570f-4406-b0f1-8b0d1cfe1829	0.203818459694025	0.568375962753646	0	0.153878478865217	0	0.0266017056488041	0.0165079101188847	0	0.0263642434898384	0.00445323942958437	0	0	TCGA-CV-7103
c3af6904-4496-4018-9a37-fe8d550a1771	0.186237798104591	0.805801848462217	0	0	0	0.00272899441308938	0.00523135902010235	0	0	0	0	0	TCGA-P3-A6T3
c3ef45d5-134c-4962-b004-f70ca8d8d5c6	0.182071155063475	0.658806902616842	0	0.000140251662663774	0.0379927773826619	0.0382999298616324	0.0282402058012095	0	0	0.0544487776115149	0	0	TCGA-F7-A50G
c466966e-ef9e-485c-aad0-ba54f0af6d44	0.118506988854332	0.689450622637648	0	0	0.0547322154067555	0.0275325291366945	0.0774808931925607	0	0	0.0322967507720094	0	0	TCGA-CV-A45O
c4863374-559a-46fb-ad6a-be97e838ab34	0.0316350186270653	0.764073479014585	0.000828963778652427	0.0733657138321239	0.0940441766700226	0	0.0326558342554545	0	0	0	0.00339681382209644	0	TCGA-KU-A6H7
c5959596-de4f-4466-980d-d8973ca7e3da	0.0731292900887729	0.91280170715596	0	0	0	0.00178667039584298	0.00099356334396377	0	0.0021562148523843	0.00913255416307589	0	0	TCGA-CV-7180
c5c906c3-d3ee-4826-bdbb-502a0b7e342d	0.184425086242229	0.730346605267115	0	0	0.00203159570031841	0.0598344199383192	0.0226418913307058	0	0	0	0	0.000720401521312578	TCGA-H7-8502
c6857a43-614f-4211-b269-1a06243faa37	0.220682376302094	0.768398037944637	0	0	0.00105760500939763	0.00842916969545942	0.00143281104841185	0	0	0	0	0	TCGA-CV-7245
c69828dc-cbe6-4a66-9e71-6fbabaf8899a	0.269555703854353	0.595244410849202	0	0	0.0441591432221465	0.0820577223776273	0.00749265425212318	0	0	0	0.000132609139500349	0.00135775630504809	TCGA-CQ-A4CB
c6de8fd6-3056-411d-b3f1-18438b0629c1	0.311032023005913	0.508139075659674	0	0.076220789961269	0.0384357730619526	0.0661723383111917	0	0	0	0	0	0	TCGA-CV-7102
c7de3e60-2036-43dd-87ec-2db672e0087f	0.204290668497713	0.594114747440318	0.000677387994646642	0	0.00157385031094706	0.0834426941442439	0.0195790936638481	0.00148033817969018	0.0659421014081539	0.0288991183604397	0	0	TCGA-CR-7374
c82cadfb-7d6a-4f73-b4d8-817b75734357	0.100867820134815	0.746497492824607	0	0	0.0213644136743605	0.0787742907054687	0.0296431172447332	0	0	0.00324680588651133	0	0.0196060595295049	TCGA-HD-7229
c8309e7b-6b9b-48d7-b3f8-e97f9c1abde8	0.242157882151575	0.65086111336035	0	0.00418097324829026	0.020328181195132	0.0673327014979502	0.0144942889329742	0	0	0	0.000644859613727787	0	TCGA-CV-5970
c85b5616-63e9-46df-8255-b29834ce4d26	0.307455184510847	0.590775763308632	0	0.000595633546137227	0.0645735072760953	0.035582027060019	0.000635336087681875	0	0	0	0.000382548210587676	0	TCGA-CQ-5329
c87ab4c0-a1dd-4a56-8aec-29bee4d4b05e	0.238939177757598	0.595235652587639	0	0	0.0165517968885615	0.0976947172857529	0.0179808314842839	0	0	0.00496016896252137	0	0.0286376550336429	TCGA-CV-7100
c8f7bd7e-b434-42cf-9bb3-415decab5b05	0.20514520931717	0.656854953898761	0	0.00147720962882808	0.00673032305412276	0.0266566701909503	0.0348365507218034	0.00641032546064564	0.061888757727719	0	0	0	TCGA-CV-7242
c97fefdf-df03-49e2-acfd-3270e52ee949	0.113141940322114	0.86394989270476	0	0	0	0.0229081669731259	0	0	0	0	0	0	TCGA-DQ-5629
c9c46c93-798b-4817-a1ff-cbe34efeff84	0.194400153896282	0.593330382379319	0	0.109191912353099	0.026484743044382	0.0494482518577093	0.0146138447369014	0	0	0.0101292295793097	0.00240148215299789	0	TCGA-QK-A652
caa8dba0-5b74-4376-a38a-61a0f211aaff	0.13442708776285	0.802105312292157	0.0414506343274091	0.0125682907564255	0.00844796612423921	0	0	0	0	0	0.00100070873691923	0	TCGA-T2-A6WZ
caccd156-1a21-48ad-be0d-00ff5550c78d	0.342000396294996	0.468470197415336	0	0	0	0.0767768642257262	0.0668807299854267	0	0.0324888341322093	0.00644681142281315	0	0.00693616652349202	TCGA-BA-A4IH
cb977e8e-cd86-4caa-9f70-486f1c15cefe	0.00681861782492359	0.916589605870909	0.000662879625787021	0.0588873876467758	0.0170415090316048	0	0	0	0	0	0	0	TCGA-CV-A45Q
cbe1fbc6-87ae-4152-8fba-29fbaa2698c6	0.307117426178353	0.298167740127655	0	0	0.106565424041081	0.104846495491004	0.0570265955168163	0	0.0582707331501039	0.0484046720543269	0	0.0196009134406601	TCGA-CR-6482
cbef6ebf-2fda-4175-9720-7f81401caa0a	0.115301943389937	0.639006225976243	0	0	0.0626776770991425	0.0543701743358219	0.0369039524053468	0	0	0.0560102264727495	0.00109867924092981	0.0346311210798295	TCGA-CQ-7068
cc01b2b5-6520-4522-9bf6-5b23983abcee	0.178856531469887	0.118385942428643	0	0.656482577178435	0	0.0241930582106009	0.0218663759378827	0	0	0.000215514774551057	0	0	TCGA-CV-7406
cc08ee8c-e62c-48e5-a17b-1ff8cd3192c1	0.0425041668263201	0.893912577644082	0.000724713655726464	0.010500760392019	0.0523577814818529	0	0	0	0	0	0	0	TCGA-HD-A6I0
cc1c90c3-5906-41cd-bb2c-e9d5cdf4e47c	0.0717468106881043	0.612822280489391	0.000433667116895645	0.261485105542028	0.0369103394697366	0.0164649890134082	0	0	0	0	0.000136807680436822	0	TCGA-CV-A6JU
cd4db6f3-935b-4321-aa38-44e47c8424c0	0.212188134125677	0.660776297729985	0	0	0.00213040363088551	0.0599597940073566	0.0285510594884379	0.00085835347805657	0.000102409352382082	0.0346600933882337	0.000134563355804656	0.000638891443181162	TCGA-CR-7369
cdbb68a0-b739-4b96-9f10-879e2c7ef9db	0.48496521547996	0.260774867821232	0	0	0.0564173224804476	0.100176434069735	0.0351280442413595	0	0	0.0625381159072667	0	0	TCGA-CR-7393
ce0dc4cb-0dea-42ad-a6df-9f80d19cc426	0.00921517339409449	0.931946255952455	0	0	0.0237664767734086	0.00243750571643863	0.0145351309939891	2.31993329407933e-05	0.00741674864477813	0.0106595091918957	0	0	TCGA-P3-A5QF
ce16c4fa-9c6e-4bd9-9dc9-6fec2bf82e2d	0.101204556184205	0.83569448150457	0	0.00125527681476787	0	0.0333721524466855	0.023983008033526	0	0	0.00403925320259718	0.000451271813648792	0	TCGA-C9-A47Z
ce45adac-fa61-4ba2-a95e-51157cf4615b	0.332524277315086	0.57462270902016	0	0	0.0490280812283348	0.0191219071091654	0.00211366733338055	0	0	0.00886457159092774	0	0.0137247864029449	TCGA-T3-A92M
ce5df95d-4091-4818-a7c3-35a6eaeac299	0.338753240778971	0.581059739807004	0	0.0284056058557153	0.00729589615537693	0.0444111212115539	0	0	0	0	7.43961913793454e-05	0	TCGA-CR-7401
cf8e675f-4633-4085-a1ab-7f45d31aa6e8	0.127079650025575	0.6480078008425	0	0.0211557482333187	0.118782241362645	0.0362927399696346	0.0204488194165288	0	0.00358777377451694	0.0246452263752813	0	0	TCGA-CQ-5327
d06a65c0-1b50-4706-8be7-297ca20d1f5e	0.0957996277755363	0.812227849588908	0	0	0.000854086908429377	0.0351786675820513	0.0342824790004037	0	0	0.0216572891446709	0	0	TCGA-CV-A45X
d0a56b81-b1d6-4872-9355-7b8643d4d6da	0.0323283601771205	0.828668056705203	0	0	0.0385046086180206	0.0078093166120343	0.0449951862325324	0	0.000495280594414385	0.0471991910606746	0	0	TCGA-CV-6955
d0fc5064-f46b-47e1-9d1f-020961af9f86	0.244480284558057	0.512826805133369	0	0	0.0934312644110279	0.0867965577617628	0.0200682035217834	0	0	0.0391668073063032	0.000879076409347313	0.00235100089834927	TCGA-CN-5369
d313882c-f3f3-4c42-9630-0ca7fdd6b1d8	0.375074192747628	0.351067666518158	0	0.112608371577229	0.0500101727232263	0.0692665525475732	0.0216071767387941	0.0108805423089601	0	0.00901074883501094	9.26513585550015e-05	0.000381924644864572	TCGA-CV-6936
d3c2a302-6b87-48bf-aad1-3dcb0c352828	0.171033855317542	0.67317727604294	0	0	0.0175226925984	0.069081694761912	0.0202457038716622	0	0.00753151889533209	0.035067644196513	0	0.00633961431569835	TCGA-F7-7848
d406540c-cfdf-4e3f-bec8-19254048720f	0.301430279153289	0.621605746888562	0	0	0.0637436096622111	0.0119839157850272	0.000284395969493312	0	0	0	0.0006339705813538	0.00031808196006362	TCGA-RS-A6TO
d41e8892-8b3e-4734-b2b9-5b979c04b04b	0.0314841781019264	0.836148521836868	0.000418174351234869	0.00871216066336333	0.100655886835489	0.00243905944378546	0	0	0.00273372394306205	0	0.01740829482427	0	TCGA-D6-A6EK
d52742b9-604d-4841-aa1c-7c95833fadd3	0.0459482217307313	0.738204460762138	0.0012528560858487	0	0.000899711177951476	0.0846040923849591	0.0832433307070435	0.0013832016243323	0	0.0431113166342001	0	0.00135280889279517	TCGA-CR-6480
d6133460-aa54-4f7d-a70c-6ca212bf36de	0.299028402721772	0.389659688963063	0	0.148504251205559	0.0750762745991326	0.0295841620177587	0.00305066621280245	0	0.00348665427535197	0.0516099000045607	0	0	TCGA-BA-A6DB
d617a04b-bde2-4219-b543-b772e4b49a35	0.578396465040979	0.229094792243734	0	0.0937194442631544	0.0505584341324193	0.0467328478811959	0.000507940646109055	0	0	0	0.0009900757924088	0	TCGA-CQ-6224
d6600f51-bdac-4b29-8922-670cd84a7d85	0.241994635175316	0.396020825158897	0	0.0985203294795382	0.155329861608736	0.0508708656274159	0.00440446908178077	0	0	0.0289097900375787	0	0.0239492238307378	TCGA-CQ-5325
d6f2d2a3-5e76-4af5-b636-1752903e5370	0.136720075057835	0.40497491954309	0	0.143110349914028	0.276064441697799	0.0391302137872475	0	0	0	0	0	0	TCGA-CQ-5333
d73a621b-c1a6-48da-af9d-1eee634f8937	0.259015446858499	0.634478876713405	0	0	0.0315676075590299	0.066450122746101	0.0073962164742195	0	0	0	0.0010917296487462	0	TCGA-CN-4723
d743617a-f053-4abf-aa41-3eca383262be	0.218281040364424	0.726670027198363	0	0.0244004133076253	0	0.0306485191295878	0	0	0	0	0	0	TCGA-CV-5435
d763a3b4-ac09-4eb4-9089-b4fa20010491	0.290095017124493	0.456784044517249	0	0	0.109304018339638	0.113486604938891	0.0212783517527791	0	0	0.00905196332695029	0	0	TCGA-D6-6826
d7a5faa4-5905-44a7-978e-f94693b7e693	0.152941434244445	0.551352338080198	0	0	0.143158903732385	0.0815417604221189	0.0116583828406888	0	0	0	0.00149457011466009	0.0578526105655042	TCGA-CR-6478
d8269b7c-4f2f-4110-bc4f-87bbabeadc9a	0.104859796798711	0.778806866846647	0	0	0.022796526122245	0.0442984622731248	0.0199555429865508	0	0.0152135592983884	0.012923659933672	0.001145585740661	0	TCGA-CV-7425
d856624c-78b6-410d-9143-bcf7a1c98714	0.0341800427503718	0.906819689437175	0	0	0	0.0201306200794455	0.0170847148107379	0	0	0.0217849329222695	0	0	TCGA-CX-7086
d935dc79-7dfe-4d7f-bd99-46edda9870e9	0.0797632743173027	0.73968920685132	0	0	0.0671504204205112	0.0235842394093309	0.0336151446108155	0	0.012444179804182	0.0437535345865379	0	0	TCGA-CV-7425
da12a8b9-2009-415f-842b-2d2c5ce2a976	0.0726875841227699	0.849449412353262	0	0.00826851925855091	0	0.0028112520025593	0.0217284839650599	0	0.0450547482977976	0	0	0	TCGA-BB-4224
db5f06cf-714c-4da8-8058-09a5b4dcaf33	0.231186457815083	0.364537762876407	0	0	0.0953830856421333	0.0835932673444552	0.0553805736313434	3.09863744150689e-06	0.0932081703418908	0.0515462766742257	0.0029197001485749	0.0222416068884457	TCGA-CV-7410
db84aaa8-8c60-44c5-b67d-65d602f9bbe9	0.114634322244285	0.863548089905496	0	0	0.00196541008726102	0.0198521777629579	0	0	0	0	0	0	TCGA-CV-7437
dbb3980a-8051-4a7c-8032-790bf27bdbb5	0.320605007400055	0.612837245928855	0	0	0.053688918953398	0.00678832044873675	0.00608050726895524	0	0	0	0	0	TCGA-CN-4726
dbf98359-06fe-4169-bc27-9e5a594c0f35	0.0565377441667085	0.921264086665817	0	0.0087517636734176	0	0.0109761323453669	0	0	0.00247027314869043	0	0	0	TCGA-F7-A622
dc43d935-193a-4b15-a5e9-42e806b74b57	0.550729950182037	0.296579319012394	0	0	0.0255235308328135	0.109159096984964	0.0139836163986924	0.0030616532436998	0	0.000962833345399362	0	0	TCGA-CV-6938
dc9f78a3-ecf2-4403-a22e-4b90cc29727b	0.188024045806718	0.561295780336271	0.134172590980693	0.0319597725236982	0.0625677542274175	0.000970518727938102	0	0	0.00420359410229316	0	0.00620528446826376	0.0106006588267077	TCGA-TN-A7HI
dd45e973-d8c6-4a71-bd0a-a3aa396408b3	0.157977072817098	0.487837116151791	0	0.00611361276966241	0.0195548101718297	0.0513512975293963	0.0912087695058048	0	0.0711331538970994	0.046759129021632	0	0.0680650381356862	TCGA-CR-6467
dd75268d-0654-46e2-862f-6415192dcac8	0.168894507167321	0.73422824177774	0	0.00485825397629017	0.0266139084911245	0.0365373080339864	0.0254861493670631	0	0	0	0.00263102065672352	0.000750610529750864	TCGA-CQ-A4C6
dd98690d-6958-499e-b869-ad662fb4e0a3	0.315788421785511	0.505176658398471	0	0.0262066567356785	0.109117793183086	0.0414019118915626	0.000261372362909496	0	0	0	0.0017386242487452	0.000308561394036603	TCGA-DQ-5630
ddc2a5a9-79c4-4e60-9315-314b5ebc0b8e	0.131416955582055	0.766980387041745	0	0	0.00241641095406523	0.0381771447827984	0.0302037642890207	0.000217521274203553	0.000511030096564751	0.0294210515354623	0.000284918849491904	0.000370815594593363	TCGA-CN-4741
df271da0-d02e-458c-b120-d0019f5456c8	0.357195140058209	0.189761103474037	0	0.282221081909956	0.0955023104262984	0.0746648339427868	0	0	0	0	0.000655530188712755	0	TCGA-HD-A6I0
dfd7f0c2-553d-48d3-8a6c-7ace95a0b40e	0.419732919868656	0.504029659263745	0	0.0116269458934583	0.00183112265040037	0.0595444009943556	0.00242028133732471	0	0	0	0.000360658184622158	0.000454011807437851	TCGA-CQ-A4C7
e0825761-9c42-4124-ad42-1d4f3ceb1c8a	0.20077926615833	0.652748108859431	0	0	0	0.0493775114676595	0.0230496783695963	0	0.0731131417036958	0	0.000878510929563635	5.37825117229846e-05	TCGA-CR-6473
e11ace5e-548c-4ba1-aec1-6c6e16ca6acc	0.642995987951691	0.216351039176586	0	0.0547880046388239	0.0218435371651263	0.0612376512053587	0.00125641170728386	0	0.000796509450611333	0.000310605160509022	0	0.00042025354401001	TCGA-UF-A7JD
e16441ee-c8f4-45f1-89be-74a354a23576	0.130515184256283	0.760906488651584	0	0	0.0169706406147521	0.0203646439409729	0.0193802497630924	0	0	0.0218670772345148	0.00108875430538955	0.0289069612334118	TCGA-HL-7533
e1e28318-f513-4e4f-9f93-db263c18da7b	0.443357268629776	0.451210641410594	0	0	0.00882108056833002	0.0769771271183116	0.0113772861184656	0	0	0.00640763133367382	0.000525414682345139	0.00132355013850341	TCGA-BA-4078
e1f664a8-6086-4249-bc56-32bb152cda6c	0.0207501080485367	0.91660734456212	0	0.0226331489434866	0.0148374985148193	0.0163287853092984	0	0	0.00372480987143049	0.00511830475030878	0	0	TCGA-MT-A67A
e21a363b-8c5c-4d38-8422-a0ca06a0ad53	0.201356670641257	0.783263032245922	0	0	0	0.0153802971128205	0	0	0	0	0	0	TCGA-CQ-A4CI
e25274b7-d7fe-48ab-aaa9-44a95e772f67	0.166957511301273	0.798830870284833	0	0	0.000683913843089028	0.0147689165433901	0.0146216218431878	0.00328982445793467	0	2.56024003650818e-06	0.000844781486255987	0	TCGA-BA-4076
e32054f1-8482-46d1-9d08-5018d09bfd80	0.299001644826194	0.683179371798393	0	0	0	0.00295036173284435	0.0116221918098215	0	0.00324642983274676	0	0	0	TCGA-CQ-5332
e3b1ecb5-2f8a-4bea-a924-a57c046548c0	0.143878436051039	0.798102809562435	0	1.75885769376086e-05	8.69939581693179e-05	0.0105875669532603	0.0358570945504697	0.00619731932326218	0.000950568887623214	0.00432162213680349	0	0	TCGA-BA-6869
e416797c-5556-470c-a505-d0f5b5477b64	0.116199123335542	0.789800118991424	0	0	0.0410054291245989	0.0334092364055278	0.018948430380947	0	0	0	0.000545376324251376	9.22854377086533e-05	TCGA-CV-A6K2
e462119f-487e-4cf5-8bff-cf196407bb1b	0.0643368688533941	0.916385121472646	0	0.00760868633791754	0	0.0116693233360425	0	0	0	0	0	0	TCGA-CV-A465
e4e84678-7795-42b0-9bd9-36fd7d2dd9c7	0.18798137597498	0.778968951198818	0	0	0.0177898218973112	0.0148636218047097	0	0	0	0	0.000396229124181552	0	TCGA-P3-A6T5
e4f6a8ca-5dfd-43a2-a83f-b763502b52fe	0.301612579292509	0.585004294255491	0	0.000487304659921999	0.00246473826971421	0.107076733767164	0.00335434975520058	0	0	0	0	0	TCGA-DQ-5631
e57fbcb1-64ce-4b77-a3fc-53869065e2c8	0.307287984155933	0.587245358089891	0	0	0.00220796080647917	0.0760066866616949	0.0167713124743318	0	0	0.0104074368761691	7.32609355017244e-05	0	TCGA-F7-8298
e5b21b7c-8182-44a8-8405-c2180e1ce23b	0.227225072118784	0.598298234305463	0	0	0.0390850709275617	0.0801164476752109	0.0230486338405641	0.000304708667685602	0	0.028688800525351	0.00222661894324281	0.00100641299613706	TCGA-CR-7371
e5bdee45-4f1a-47f8-908d-a08800acf41b	0.256957643773553	0.510112320761235	0	0	0.0917503254014118	0.015281449830756	0.0731907806475286	0	0	0	0.00231322069921069	0.0503942588863043	TCGA-CR-7399
e98bffb9-fc9e-43ec-9b06-194066be54d4	0.588422508161177	0.268802596171378	0	0.0365437905325177	0.0479285024618976	0.0583026026730302	0	0	0	0	0	0	TCGA-BA-A6DG
e9cec958-908e-4011-8c36-4156b594c72b	0.179067346231258	0.738401103074996	0	0	0.00542006341250751	0.0229197776341734	0.0402290015129623	0	0.000572090774070388	0.0133906173600322	0	0	TCGA-CV-7422
ea4630ae-18af-40ca-83a5-e119107e5752	0.141531845539063	0.798232221605309	0	0	0.00791625325332331	0.046177143393576	0.0057074508510817	0	0	0	0	0.000435085357646247	TCGA-QK-A64Z
ea564109-e49e-4ac4-8873-b65156ed4105	0.50896547272827	0.266570356378992	0	0.0599547776478353	0.122131854126133	0.0423775391187695	0	0	0	0	0	0	TCGA-CN-4740
eaf18cea-394b-4cf4-be01-3a9e2498372e	0.238995847198309	0.688727602197538	0	0.00304525901392111	0.0626083749295362	0.00558022618946338	0	0.00104269047123196	0	0	0	0	TCGA-BA-4075
eb9d3f9e-ccd2-4584-820f-7b41fc3e1221	0.215872484618734	0.149301275643157	0	0.598024028386716	0.00145411741301169	0.0215656246741849	0	0	0	0.0118857346824178	0	0.00189673458177896	TCGA-KU-A6H8
eba5cec4-fd1b-4480-be6e-dc4790d42b1f	0.434589453440716	0.419687816023565	0	0	0.104363998332703	0.0374040649299225	0.00395466727309358	0	0	0	0	0	TCGA-UF-A7JV
ec1f7569-1bde-4c57-9ed7-63f94fcf2da9	0.677428004812001	0.178175092540059	0	0	0.0615559955866728	0.0816682805562233	0	0	0	0	0.000326904424133571	0.000845722080909751	TCGA-QK-AA3K
ec6aac3d-846a-45f3-9bef-6146af402729	0.324297783386959	0.487050796139628	0	0	0.107985859712385	0.0538003786098452	0	0	0	0.0261275492251183	0	0.000737632926063836	TCGA-CN-5359
ec7dd846-c829-4119-bcf6-5196e427475c	0.140514948634317	0.721102195615649	0	0.00431970263255928	0	0.0369028729051063	0.0302834963953781	0.00347384966647323	0.0634029341505165	0	0	0	TCGA-CV-7101
ed000aca-8ec2-4a5f-86ad-864ba11ee4ac	0.514309251178854	0.280349883990097	0	0	0.0646509912891246	0.128327118015374	0.00889631183046186	0.000690794509677876	0	0	0.00142977815300928	0.00134587103340145	TCGA-BB-8596
ed0aa1df-3600-4bb0-8dae-fb0bebf09812	0.502766853831511	0.0016689302289835	0	0.369511159682915	0.0580728191999219	0.0679802370566689	0	0	0	0	0	0	TCGA-CV-7097
ed6b4df3-55ec-4bb1-bffb-255256bfac2f	0.115903912029849	0.732262203109363	0	0	0.0488096069265107	0.0509729475952017	0.0453197561158612	0	0	0.00560759761803669	5.67601634138521e-05	0.00106721644176306	TCGA-CV-7407
ee8ea64d-a66e-449b-aa46-0e5c80d496e7	0.140813434946539	0.781801678819801	0	0	0.00242537470429023	0.0333433905480352	0.0325037701387312	0	0	0.00779641046630913	0.000252792316136706	0.00106314806015723	TCGA-CN-A498
eebc4881-601a-4cc2-9f32-2c17ed8c6514	0.038066825594223	0.86123859457468	0	0.00553945329496768	0	0	0.020053459315129	0	0.0751016672210008	0	0	0	TCGA-CV-5442
eee66774-435e-470f-9542-42457d2dbdf9	0.137161367123423	0.797990917151884	0.00299991574945226	0	0	0.0316410514695065	0.0119577626834598	0	0.00746833570964217	0.0107806501126322	0	0	TCGA-IQ-7632
f04003cc-7c05-42bf-919d-0136b3cd68c8	0.199783741370711	0.622316675023107	0	0.121247978797814	0	0.0109698133042847	0.0359859213368654	0.00260118948626268	0.00709468068095481	0	0	0	TCGA-CV-6961
f0873e47-14b2-4494-8256-8cebce08c09a	0.466157650319171	0.33619350741232	0	0.0645861090667489	0.0663106244574434	0.0649859908836749	0.00102852259866249	0	0	0	0.000737595261979914	0	TCGA-CN-6022
f1385873-d6f2-478b-ae62-0819d28db6ac	0.395913942398458	0.47479144935415	0	0.0118763328666529	0.0338204953288402	0.0778494778567444	0.000230731206842156	0	0	0	0	0.00551757098831288	TCGA-CN-5363
f159b3dc-65ec-40bb-9295-22d1f5353dd4	0.162495522327256	0.740292895739786	0	0.000718976327567792	0.0133481690289153	0.045199882604597	0.0277204127440335	0	0	0.00782754296506317	0	0.00239659826278086	TCGA-CV-6952
f18a2319-a107-496e-89eb-c24a09d96bb9	0.102237381896738	0.897314311998667	0	0	0	0	0	0	0	0.000448306104594716	0	0	TCGA-UF-A71E
f1a1aa79-1319-4d17-bd9e-21bafdad1f8f	0.334301210841212	0.468223169406792	0	0.113604398453523	0.0196083060691613	0.0476584161574215	0.0138111321350896	0	0	0.000844967793182256	8.59998868587533e-05	0.00186239925676012	TCGA-CV-6961
f1e8efd9-4dff-4eae-a2da-a27165881222	0.145237985467771	0.732935669611617	0	0.0570067174416796	0.0177523554510587	0.0445877093106602	0.000895988743449875	0	0	0.000404874195869722	0.00117869977789378	0	TCGA-CQ-6229
f241485e-70ee-4ca0-b62d-9cd5ab283bd8	0.208288208936664	0.664367918881076	0	0.0048958443447918	0.0845186994679294	0.0313761613265028	0	0	0	0	0	0.00655316704303591	TCGA-CV-5966
f26deb3a-a615-4678-865d-0e1b6c3ca046	0.283141532661336	0.611636390132821	0	0	0.00136079231349802	0.0700865755134122	0.00634462694842524	0	0	0.0253362009093002	0.000316577960690406	0.00177730356051663	TCGA-CR-7370
f2ce9691-6282-42a5-97bd-4631954f5e0a	0.206582393320365	0.519641436535062	0	0.172549243385291	0.015999945602929	0.0748337687104602	0.00320110184699814	0	0	0.00633784734154554	0.00041724202542184	0.000437021231927872	TCGA-HD-8635
f2d0febb-72f9-4a3e-a26c-1250c509ffc6	0.224196110920693	0.681371695540954	0	0	0.0258399908833927	0.0672228980855874	0	0	0	0	0.00136930456937214	0	TCGA-CR-7380
f443ac49-4bd2-438f-868b-e6f8ab2b2ace	0.0700500925958198	0.673588359020208	0	0.161904362790998	0.014806034045598	0.0125541532918227	0.0272943416601607	0.00269946067567838	0.010433451226841	0.0266697446928739	0	0	TCGA-CV-7423
f462b81a-b315-4147-8b7b-83790cb25699	0.352755374434954	0.383233084947913	0	0	0.124771379744349	0.0899849041975127	0.000240801917820124	0	0	0.0416155599335075	0.00318347818277743	0.00421541664116671	TCGA-CV-6943
f480bebb-6a2c-4c8b-842b-9c3ac7c4ae38	0.0853124774636173	0.874641045428823	0.000359435379468949	0.00446755947488369	0.0319782596622656	0	0	0	0.00324122259094169	0	0	0	TCGA-BA-A6DA
f5111793-c445-46a0-a8a5-e5d8a0e3cc1b	0	0.822010172548582	0.0416970076440763	0.106192795871639	0.0301000239357025	0	0	0	0	0	0	0	TCGA-D6-A6ES
f5492fd2-0f6e-495a-bad5-45007fafc0e1	0.450570454981274	0.448938493259404	0	0	0.0246771326025365	0.045797151387846	0.00635057314000871	5.06379551515952e-05	0	0.0210299339697461	0.00123321374950299	0.0013524089545295	TCGA-CR-7367
f57a13c7-5a49-4eaf-b4e7-2a12dee694ee	0.186727295947324	0.711009187208887	0	0	0.0115555331334663	0.0580684336486977	0.00745213194302696	0	0	0.0251874181185982	0	0	TCGA-CN-6011
f708d514-5999-4b33-93e0-97363015b338	0.121435652398375	0.810709193636666	0	0.014887870267156	0	0.0350068640847856	0.00968932432588448	0	0	0.00827109528713258	0	0	TCGA-CV-A45P
f72ab9e9-2438-46ef-b787-b5180ed0df30	0.0708691842124328	0.73974722678649	0	0.081797836053692	0	0.0101092703337133	0.0486579085117473	0	0.048818574101925	0	0	0	TCGA-CV-7416
f7351529-073e-4c22-9f3e-63d32f775708	0.0757311881138813	0.860782774973386	0	0.00180139122983997	0	0.019706637005819	0.0100217569164448	0	0.0298111937150418	0.00214505804558699	0	0	TCGA-CV-A6JY
f751f2ab-b9a1-4370-832a-b9217a747ad5	0.100034467746546	0.879378009699527	0	0	0	0.0168597104243049	0	0	0.000104151156855332	0.00362366097276636	0	0	TCGA-D6-6823
f7816748-8e83-43ed-a50c-dc5adc2c460b	0.575601612206622	0.305707135225036	0.0114272199653059	0.0609467246022402	0.00706999776794684	0.0392473102328489	0	0	0	0	0	0	TCGA-D6-A6EP
f7ba20a9-b313-4a99-98c0-139ad18e3a5a	0.162565295271597	0.779923234974453	0	0.0536102304706381	0.00151090279285005	0.0023564702038079	0	0	0	0	0	3.38662866537891e-05	TCGA-CV-6940
f8de6653-11fa-4062-8738-a4a060952d9c	0.210105076325576	0.723121591608763	0	0	0.0328503372106798	0.0326755086978169	0	0	0	0	0.00124748615716476	0	TCGA-CV-6954
fa6f781b-d8ad-458e-9e11-4a4078cc634c	0.827267743914672	0.0246174547448732	0	0	0.0529591332138885	0.0951556681265665	0	0	0	0	0	0	TCGA-CQ-6221
fa9e9d37-f9ee-4d54-933a-24a7b338e8a3	0.111666589546202	0.580440951664883	0	0.0251148676196457	0.0150942819622194	0.0364249783853356	0.0571293533155295	0	0.16181597990657	0.0123129975996143	0	0	TCGA-CN-5374
fb4ad592-0518-4359-b249-dc5e433d37fd	0.256318227792902	0.664801070107565	0	0.0646103908226559	0.00174884252127593	0.012521468755602	0	0	0	0	0	0	TCGA-UF-A71A
fb4b0c6a-e687-47e1-852a-c26ad3893e8b	0.111514911163501	0.769815359776536	0	0	0.00342827245272101	0.0554070440728135	0.026007145874345	0	0	0.0325514430337062	0.000279956577727998	0.000995867048648643	TCGA-CQ-5323
fbaa20f9-2716-4031-a51f-747789a4bf10	0.267874467200331	0.572221529092506	0	0.0789795275017053	0.0424258878593548	0.0267992233391931	0.000787112114293064	0	0	0.010912252892616	0	0	TCGA-CV-7263
fde05aa1-5f97-41b1-9225-b2b58ba435d7	0.163014790493754	0.836985209506246	0	0	0	0	0	0	0	0	0	0	TCGA-CV-6945
fdf3bae2-bf58-44fb-aae5-c79ae28fc159	0.134465595246713	0.640531821772491	0	0	0.0391941517445955	0.0687784343388492	0.0369503946695683	0	0.000552669773852901	0.0611842495374048	0.00218847575898481	0.0161542071575406	TCGA-CR-7404
fe025507-164e-4531-8e15-223aa10e6600	0.110610359306453	0.515945313776508	0	0	0.000125708741049932	0.0419989997211514	0.131359381881114	0	0.116130402989604	0.0678861973740391	0	0.015943636210081	TCGA-P3-A5QE
feb4f446-ee40-43f6-a2cd-b0380694c4e5	0.142200064366056	0.795559377461715	0	0.000779218207347527	0	0.057052241664967	0.00440909829991407	0	0	0	0	0	TCGA-CV-7423
fee2d932-fa5e-4f53-87fd-2d005934de54	0.21581034560846	0.774885832213629	0	0.00930382217791055	0	0	0	0	0	0	0	0	TCGA-UF-A71A
ff36ba95-c04d-4200-a223-73e8207a6534	0.144002483407784	0.759829753196199	0	0.0214788013649392	0.0282116804631744	0.0406285953885369	0.00583281338111096	0	0	0	1.5872798255685e-05	0	TCGA-CN-5364
ffba768a-7c68-4362-bf65-867d44a1fe34	0.520110926661383	0.449796006711594	0	0	0.0104176717043591	0.0179431818337998	0	0	0	0.000647655092988633	0.0010845579958755	0	TCGA-CN-A63V
fff1111a-5688-4261-a0cb-e25e53f19cda	0.223656697772924	0.639299102577936	0	0.0341596253722384	0.0504869449060781	0.0515893271184895	0	0	0	0	0.000808302252334199	0	TCGA-CV-A45R
fff4c488-e280-4ac4-a180-457dacd1d3b2	0.396262304500677	0.451170939921591	0	0.0338164480531122	0.0544398639864565	0.0470859943381192	0	0	0	0.0138839608851483	0	0.00334048831489515	TCGA-CV-7178
