# Supplementary material for: Single-Cell Deconvolution of Head and Neck Squamous Cell Carcinoma
Source: Cancers (Basel). 2021 Mar 11;13(6):1230. doi: 10.3390/cancers13061230 (PMC7999850; doi:10.3390/cancers13061230)
Supplement: Supplementary file 1 [file cancers-13-01230-s001.zip › for_cancers/fileS5.txt]

GeneSymbol	0023fae1-205d-4626-a932-a64cb37d4732	0030d77c-a546-4086-9443-00d0f810c79d	0077f87b-f1b3-40cd-81a3-97c254108a11	008cfb58-052a-4249-ac72-c3fb857de845	00ea2763-6c6e-491e-a158-3197fd872b9b	00ebf1d3-7a4d-419e-a9ef-123f2c12f20c	01402385-9e5d-48f6-b16d-f29651c7f479	022f2cd2-87ce-4a20-a5d6-85302d2bcb26	0248612e-92e6-42c9-8165-2a1772691a84	02eab57a-61e4-4e57-8d62-5fcc6b435209	03e89f22-850f-4dbf-b0ef-a8e8342a5afa	04061ebf-6c40-4ece-b2b4-fa4e797b947e	04b92be0-6a20-4d04-99c8-f3eecd3986e5	04d03b73-7ca5-4d5a-acae-2eb38eb79c44	05c86ce2-4452-4155-b039-bae99785c461	063d611d-1510-4953-b655-14e44f6e9740	068dae15-e285-45ed-bd76-c54ffabb7a98	071525c4-f802-4728-81ca-fa1c3a72cd36	076d7f86-5a78-448b-8a78-c2882fdfc772	07cde3f9-19c5-45ae-afc4-431b2118e483	07fa5367-eff4-48ed-9b07-d3315ad37532	08259971-3ed5-49d1-b85b-1f94b35ab5e1	0978fa36-d702-4207-adae-f3f951a74dfb	09aad5da-fdac-4da8-a13e-cac433cb503c	0a1b944d-2b43-4995-9705-846d590e113e	0a7ebd2d-e990-40da-b43a-0f516cc39cf6	0a8da08e-4857-4186-b238-9d1f5675619e	0b1b7915-4158-4470-b1ae-e181a478fe95	0b798529-2c7f-450a-ad3c-622a3039fe1e	0bd19ceb-9681-4d47-b84a-abc1d87f9d17	0c990236-59fb-4323-aa4b-9a38b84680aa	0cc03ca6-5f87-4b22-85e8-89473c90a014	0ccb1240-7a13-4ad6-9791-2c6db4373e44	0de1731e-5141-4d68-b347-d347d315994a	0e20ffc9-f2ab-4683-b58e-956a31f0302b	0e9caa9a-01b7-4821-af80-8fc41eb37a90	0f09ec13-70ca-493c-a42c-7c75742c8d25	0f899d45-148a-4ad8-bd24-1352249942e6	0fda8d59-d9cc-4f45-bb95-3d3fd5c2fa7c	10146b75-fbf1-47b3-a793-22ae364d152b	11ba4e7b-f48f-471e-96b0-356de84421a3	11ba8ef6-f9e9-4ed3-8bef-8963bac90e65	1295381d-92d1-477f-adb0-a300acfa4daf	12a3946f-fdd9-4893-bd0a-b43ba2b33223	13f58180-5c94-46fc-b9d8-b8418a62b40a	1423b8fd-9d7d-4f51-90e5-57b2e04eab0b	14f8c3ac-69fe-4371-9e32-7e0acd0e3fd5	159ac3a5-621e-407d-97d7-9f6a3058b907	15fd3816-bb93-4e96-a8d2-e71ab251c316
ENSG00000115415	1	1	1	1	1	1	1	1	1	1	1	1	1	1	1	1	1	1	1	1	1	1	1	1	1	1	1	1	1	1	1	1	1	1	1	1	1	1	1	1	1	1	1	1	1	1	1	1	1
ENSG00000197956	NA	NA	NA	NA	NA	NA	NA	NA	NA	NA	NA	NA	NA	NA	NA	NA	NA	NA	NA	NA	NA	NA	NA	NA	NA	NA	NA	NA	NA	NA	NA	NA	NA	NA	NA	NA	NA	NA	NA	NA	NA	NA	NA	NA	NA	NA	NA	NA	NA
ENSG00000104856	1923.63761929004	1729.57281802551	1720.62799152946	1734.9552782108	1734.72096467132	1736.02632596354	1760.27065575328	1739.81454471451	1904.1037353394	1718.92698194771	1766.7560082524	1735.81250396357	1742.42373607863	1768.30899323295	1763.98711456994	1731.94771477863	1733.4721514056	1740.02713594973	1753.65084169889	1758.36481526709	1736.92035750109	1726.16297760999	1775.67024875091	1747.98103088608	1849.4360516917	1723.46277208917	1766.29183826251	1772.91301395026	1737.95064162632	1772.26320161495	1922.82942877456	1721.68885810546	1771.28587428623	1771.52695423866	1735.58313749259	1753.41923293354	1748.55550507027	1770.58654945683	1731.59663848901	1766.0411951761	1731.07251508604	1756.79921351115	1746.62843710563	1738.08861237681	1764.59824394568	1778.76580542773	1724.05573651047	1726.3163280147	1728.35209686932
ENSG00000123901	NA	NA	NA	NA	NA	NA	NA	NA	NA	NA	NA	NA	NA	NA	NA	NA	NA	NA	NA	NA	NA	NA	NA	NA	NA	NA	NA	NA	NA	NA	NA	NA	NA	NA	NA	NA	NA	NA	NA	NA	NA	NA	NA	NA	NA	NA	NA	NA	NA
ENSG00000197019	1	1	1	1	1	1	1	1	1	1	1	1	1	1	1	1	1	1	1	1	1	1	1	1	1	1	1	1	1	1	1	1	1	1	1	1	1	1	1	1	1	1	1	1	1	1	1	1	1
ENSG00000196154	1	1	1	1	1	1	1	1	1	1	1	1	1	1	1	1	1	1	1	1	1	1	1	1	1	1	1	1	1	1	1	1	1	1	1	1	1	1	1	1	1	1	1	1	1	1	1	1	1
ENSG00000163599	1	1	1	1	1	1	1	1	1	1	1	1	1	1	1	1	1	1	1	1	1	1	1	1	1	1	1	1	1	1	1	1	1	1	1	1	1	1	1	1	1	1	1	1	1	1	1	1	1
ENSG00000170989	1	1	1	1	1	1	1	1	1	1	1	1	1	1	1	1	1	1	1	1	1	1	1	1	1	1	1	1	1	1	1	1	1	1	1	1	1	1	1	1	1	1	1	1	1	1	1	1	1
ENSG00000188389	NA	NA	NA	NA	NA	NA	NA	NA	NA	NA	NA	NA	NA	NA	NA	NA	NA	NA	NA	NA	NA	NA	NA	NA	NA	NA	NA	NA	NA	NA	NA	NA	NA	NA	NA	NA	NA	NA	NA	NA	NA	NA	NA	NA	NA	NA	NA	NA	NA
ENSG00000186810	151.474884032895	151.474884032895	151.474884032895	151.474884032895	151.474884032895	151.474884032895	151.474884032895	151.474884032895	151.474884032895	151.474884032895	151.474884032895	151.474884032895	151.474884032895	151.474884032895	151.474884032895	151.474884032895	151.474884032895	151.474884032895	151.474884032895	151.474884032895	151.474884032895	151.474884032895	151.474884032895	151.474884032895	151.474884032895	151.474884032895	151.474884032895	151.474884032895	151.474884032895	151.474884032895	151.474884032895	151.474884032895	151.474884032895	151.474884032895	151.474884032895	151.474884032895	151.474884032895	151.474884032895	151.474884032895	151.474884032895	151.474884032895	151.474884032895	151.474884032895	151.474884032895	151.474884032895	151.474884032895	151.474884032895	151.474884032895	151.474884032895
ENSG00000069667	1	1	1	1	1	1	1	1	1	1	1	1	1	1	1	1	1	1	1	1	1	1	1	1	1	1	1	1	1	1	1	1	1	1	1	1	1	1	1	1	1	1	1	1	1	1	1	1	1
ENSG00000143365	1	1	1	1	1	1	1	1	1	1	1	1	1	1	1	1	1	1	1	1	1	1	1	1	1	1	1	1	1	1	1	1	1	1	1	1	1	1	1	1	1	1	1	1	1	1	1	1	1
ENSG00000112182	NA	NA	NA	NA	NA	NA	NA	NA	NA	NA	NA	NA	NA	NA	NA	NA	NA	NA	NA	NA	NA	NA	NA	NA	NA	NA	NA	NA	NA	NA	NA	NA	NA	NA	NA	NA	NA	NA	NA	NA	NA	NA	NA	NA	NA	NA	NA	NA	NA
ENSG00000136634	1	1	1	1	1	1	1	1	1	1	1	1	1	1	1	1	1	1	1	1	1	1	1	1	1	1	1	1	1	1	1	1	1	1	1	1	1	1	1	1	1	1	1	1	1	1	1	1	1
ENSG00000049768	1	1	1	1	1	1	1	1	1	1	1	1	1	1	1	1	1	1	1	1	1	1	1	1	1	1	1	1	1	1	1	1	1	1	1	1	1	1	1	1	1	1	1	1	1	1	1	1	1
ENSG00000100385	NA	NA	NA	NA	NA	NA	NA	NA	NA	NA	NA	NA	NA	NA	NA	NA	NA	NA	NA	NA	NA	NA	NA	NA	NA	NA	NA	NA	NA	NA	NA	NA	NA	NA	NA	NA	NA	NA	NA	NA	NA	NA	NA	NA	NA	NA	NA	NA	NA
ENSG00000173039	NA	NA	NA	NA	NA	NA	NA	NA	NA	NA	NA	NA	NA	NA	NA	NA	NA	NA	NA	NA	NA	NA	NA	NA	NA	NA	NA	NA	NA	NA	NA	NA	NA	NA	NA	NA	NA	NA	NA	NA	NA	NA	NA	NA	NA	NA	NA	NA	NA
ENSG00000171791	187.895973630572	187.895973630572	187.895973630572	187.895973630572	187.895973630572	187.895973630572	187.895973630572	187.895973630572	187.895973630572	187.895973630572	187.895973630572	187.895973630572	187.895973630572	187.895973630572	187.895973630572	187.895973630572	187.895973630572	187.895973630572	187.895973630572	187.895973630572	187.895973630572	187.895973630572	187.895973630572	187.895973630572	187.895973630572	187.895973630572	187.895973630572	187.895973630572	187.895973630572	187.895973630572	187.895973630572	187.895973630572	187.895973630572	187.895973630572	187.895973630572	187.895973630572	187.895973630572	187.895973630572	187.895973630572	187.895973630572	187.895973630572	187.895973630572	187.895973630572	187.895973630572	187.895973630572	187.895973630572	187.895973630572	187.895973630572	187.895973630572
ENSG00000250479	NA	NA	NA	NA	NA	NA	NA	NA	NA	NA	NA	NA	NA	NA	NA	NA	NA	NA	NA	NA	NA	NA	NA	NA	NA	NA	NA	NA	NA	NA	NA	NA	NA	NA	NA	NA	NA	NA	NA	NA	NA	NA	NA	NA	NA	NA	NA	NA	NA
ENSG00000121807	1	1	1	1	1	1	1	1	1	1	1	1	1	1	1	1	1	1	1	1	1	1	1	1	1	1	1	1	1	1	1	1	1	1	1	1	1	1	1	1	1	1	1	1	1	1	1	1	1
ENSG00000112149	NA	NA	NA	NA	NA	NA	NA	NA	NA	NA	NA	NA	NA	NA	NA	NA	NA	NA	NA	NA	NA	NA	NA	NA	NA	NA	NA	NA	NA	NA	NA	NA	NA	NA	NA	NA	NA	NA	NA	NA	NA	NA	NA	NA	NA	NA	NA	NA	NA
ENSG00000150093	1	1	1	1	1	1	1	1	1	1	1	1	1	1	1	1	1	1	1	1	1	1	1	1	1	1	1	1	1	1	1	1	1	1	1	1	1	1	1	1	1	1	1	1	1	1	1	1	1
ENSG00000186827	802.657838660283	711.607687040524	493.851604812969	717.731348396148	747.245652749692	708.532575715773	686.698888731433	700.735524402593	717.317448705326	574.354233490242	1316.08020720528	699.730917924323	559.597348449773	1375.82142900126	804.946987051095	524.641656158275	899.805572025692	1289.38261717572	1362.00544190824	721.780035975888	776.397958515278	460.924720768134	644.05428839263	785.63475984551	1313.21392067603	423.608523496453	878.285378607265	376.225797900134	804.489822918387	587.003769815242	757.059116413782	649.66479001857	701.733221097359	762.129848315382	301.567943312989	1255.05243446028	649.545104032009	805.923158497646	628.705587087667	456.032805050424	873.067083107228	751.126851429543	574.012605848217	648.693845913473	739.725931866916	854.947853951827	815.466042998764	749.010931866905	727.606582743488
ENSG00000113916	1	1	1	1	1	1	1	1	1	1	1	1	1	1	1	1	1	1	1	1	1	1	1	1	1	1	1	1	1	1	1	1	1	1	1	1	1	1	1	1	1	1	1	1	1	1	1	1	1
ENSG00000137193	1	1	1	1	1	1	1	1	1	1	1	1	1	1	1	1	1	1	1	1	1	1	1	1	1	1	1	1	1	1	1	1	1	1	1	1	1	1	1	1	1	1	1	1	1	1	1	1	1
ENSG00000186891	1642.61291198766	1642.61291198766	1642.61291198766	1642.61291198766	1642.61291198766	1642.61291198766	1642.61291198766	1642.61291198766	1642.61291198766	1642.61291198766	1642.61291198766	1642.61291198766	1642.61291198766	1642.61291198766	1642.61291198766	1642.61291198766	1642.61291198766	1642.61291198766	1642.61291198766	1642.61291198766	1642.61291198766	1642.61291198766	1642.61291198766	1642.61291198766	1642.61291198766	1642.61291198766	1642.61291198766	1642.61291198766	1642.61291198766	1642.61291198766	1642.61291198766	1642.61291198766	1642.61291198766	1642.61291198766	1642.61291198766	1642.61291198766	1642.61291198766	1642.61291198766	1642.61291198766	1642.61291198766	1642.61291198766	1642.61291198766	1642.61291198766	1642.61291198766	1642.61291198766	1642.61291198766	1642.61291198766	1642.61291198766	1642.61291198766
ENSG00000120833	NA	NA	NA	NA	NA	NA	NA	NA	NA	NA	NA	NA	NA	NA	NA	NA	NA	NA	NA	NA	NA	NA	NA	NA	NA	NA	NA	NA	NA	NA	NA	NA	NA	NA	NA	NA	NA	NA	NA	NA	NA	NA	NA	NA	NA	NA	NA	NA	NA
ENSG00000134460	NA	NA	NA	NA	NA	NA	NA	NA	NA	NA	NA	NA	NA	NA	NA	NA	NA	NA	NA	NA	NA	NA	NA	NA	NA	NA	NA	NA	NA	NA	NA	NA	NA	NA	NA	NA	NA	NA	NA	NA	NA	NA	NA	NA	NA	NA	NA	NA	NA
ENSG00000107485	NA	NA	NA	NA	NA	NA	NA	NA	NA	NA	NA	NA	NA	NA	NA	NA	NA	NA	NA	NA	NA	NA	NA	NA	NA	NA	NA	NA	NA	NA	NA	NA	NA	NA	NA	NA	NA	NA	NA	NA	NA	NA	NA	NA	NA	NA	NA	NA	NA
ENSG00000100453	NA	NA	NA	NA	NA	NA	NA	NA	NA	NA	NA	NA	NA	NA	NA	NA	NA	NA	NA	NA	NA	NA	NA	NA	NA	NA	NA	NA	NA	NA	NA	NA	NA	NA	NA	NA	NA	NA	NA	NA	NA	NA	NA	NA	NA	NA	NA	NA	NA
ENSG00000042493	2164.42889225998	2164.42889225998	2164.42889225998	2164.42889225998	2164.42889225998	2164.42889225998	2164.42889225998	2164.42889225998	2164.42889225998	2164.42889225998	2164.42889225998	2164.42889225998	2164.42889225998	2164.42889225998	2164.42889225998	2164.42889225998	2164.42889225998	2164.42889225998	2164.42889225998	2164.42889225998	2164.42889225998	2164.42889225998	2164.42889225998	2164.42889225998	2164.42889225998	2164.42889225998	2164.42889225998	2164.42889225998	2164.42889225998	2164.42889225998	2164.42889225998	2164.42889225998	2164.42889225998	2164.42889225998	2164.42889225998	2164.42889225998	2164.42889225998	2164.42889225998	2164.42889225998	2164.42889225998	2164.42889225998	2164.42889225998	2164.42889225998	2164.42889225998	2164.42889225998	2164.42889225998	2164.42889225998	2164.42889225998	2164.42889225998
ENSG00000049249	69.5734965181968	69.5734965181968	69.5734965181968	69.5734965181968	69.5734965181968	69.5734965181968	69.5734965181968	69.5734965181968	69.5734965181968	69.5734965181968	69.5734965181968	69.5734965181968	69.5734965181968	69.5734965181968	69.5734965181968	69.5734965181968	69.5734965181968	69.5734965181968	69.5734965181968	69.5734965181968	69.5734965181968	69.5734965181968	69.5734965181968	69.5734965181968	69.5734965181968	69.5734965181968	69.5734965181968	69.5734965181968	69.5734965181968	69.5734965181968	69.5734965181968	69.5734965181968	69.5734965181968	69.5734965181968	69.5734965181968	69.5734965181968	69.5734965181968	69.5734965181968	69.5734965181968	69.5734965181968	69.5734965181968	69.5734965181968	69.5734965181968	69.5734965181968	69.5734965181968	69.5734965181968	69.5734965181968	69.5734965181968	69.5734965181968
ENSG00000081059	NA	NA	NA	NA	NA	NA	NA	NA	NA	NA	NA	NA	NA	NA	NA	NA	NA	NA	NA	NA	NA	NA	NA	NA	NA	NA	NA	NA	NA	NA	NA	NA	NA	NA	NA	NA	NA	NA	NA	NA	NA	NA	NA	NA	NA	NA	NA	NA	NA
[truncated: 496 more columns]
